# Supplementary material for: Heat Stress-Dependent Association of Membrane Trafficking Proteins With mRNPs Is Selective
Source: Front Plant Sci. 2021 Jun 24;12:670499. doi: 10.3389/fpls.2021.670499 (PMC8264791; doi:10.3389/fpls.2021.670499)
Supplement: Supplementary Table 1 — Raw table of the proteins identified by LC-MS/MS analysis. All proteins identified in the interactome studies are listed. Protein IDs (ARATH), protein names and/or gene names are indicated. The columns “#values” indicate the number of replicates, in which a protein was identified (at least 2 peptides). The samples of the 35S::YFP control line are indicated as “cntrl,” the samples of the 35S::GFP-SKD1 line are indicated as “SKD1.” Label-free quantifications (LFQs), the number of identified peptides and sequence coverage are indicated for each replicate. The iBAQ values for each protein were calculated across all samples. The sample numbers 1–3 refer to the untreated “cntrl,” 4–6 to “cntrl heat,” 7–9 to “SKD1,” and 10–12 to “SKD1 heat.” Significant differences in protein abundances (untreated vs. heat) were tested when a protein was identified in at least two replicates of each condition and -log p-values and adjusted q-values are given. [file Table_1.XLSX]

## Sheet: Proteins
Protein names	Gene names	# Values cntrl	# Values cntrl-heat	# Values SKD1	# Values SKD1-heat	-Log Student's T-test p-value cntrl-heat_cntrl	-Log Student's T-test p-value SKD1-heat_SKD1	Student's T-test Difference cntrl-heat_cntrl	Student's T-test Difference SKD1-heat_SKD1	LFQ intensity 1	LFQ intensity 2	LFQ intensity 3	LFQ intensity 4	LFQ intensity 5	LFQ intensity 6	LFQ intensity 7	LFQ intensity 8	LFQ intensity 9	LFQ intensity 10	LFQ intensity 11	LFQ intensity 12	Student's T-test Significant cntrl-heat_cntrl	Student's T-test Significant SKD1-heat_SKD1	Student's T-test significant	Mol. weight [kDa]	Score	iBAQ	Peptides 1	Peptides 2	Peptides 3	Peptides 4	Peptides 5	Peptides 6	Peptides 7	Peptides 8	Peptides 9	Peptides 10	Peptides 11	Peptides 12	Sequence coverage 1 [%]	Sequence coverage 2 [%]	Sequence coverage 3 [%]	Sequence coverage 4 [%]	Sequence coverage 5 [%]	Sequence coverage 6 [%]	Sequence coverage 7 [%]	Sequence coverage 8 [%]	Sequence coverage 9 [%]	Sequence coverage 10 [%]
Callose synthase 9	CALS9	0	0	1	2	-4.34294e-08	0	0	1.20004	NaN	NaN	NaN	NaN	NaN	NaN	NaN	24.8288	NaN	26.2629	25.7947	NaN				217.38	14.549	1744700	0	0	0	0	0	0	0	2	1	2	2	1	0	0	0	0	0	0	0	1.4	0.6	1.4
Probable pre-mRNA-splicing factor ATP-dependent RNA helicase	T12C14_10	0	0	1	0	-4.34294e-08	0	0	NaN	NaN	NaN	NaN	NaN	NaN	NaN	NaN	NaN	23.018	NaN	NaN	NaN				60.83	7.0959	752790	0	0	0	0	0	0	0	0	1	1	1	0	0	0	0	0	0	0	0	0	2.8	2.8
Casein kinase II subunit beta-3	CKB3	0	0	1	0	-4.34294e-08	0	0	NaN	NaN	NaN	NaN	NaN	NaN	NaN	NaN	24.1565	NaN	NaN	NaN	NaN				26.65	14.675	6415400	0	0	0	0	0	0	0	1	0	0	1	0	0	0	0	0	0	0	0	7.5	0	0
	At3g24530	0	0	0	1	-4.34294e-08	0	0	NaN	NaN	NaN	NaN	NaN	NaN	NaN	NaN	NaN	NaN	26.0462	NaN	NaN				43.526	7.1557	825710	0	0	0	0	0	0	0	0	0	1	0	0	0	0	0	0	0	0	0	0	0	3.1
Villin-3	VLN3	0	0	1	0	-4.34294e-08	0	0	NaN	NaN	NaN	NaN	NaN	NaN	NaN	NaN	NaN	26.5006	NaN	NaN	NaN				80.753	45.629	6294000	0	0	1	0	0	0	2	4	4	1	3	3	0	0	1.8	0	0	0	2.8	4.4	7.6	1.7
	At3g45190	0	0	0	1	-4.34294e-08	0	0	NaN	NaN	NaN	NaN	NaN	NaN	NaN	NaN	NaN	NaN	NaN	26.1421	NaN				83.314	27.81	12432000	1	0	0	2	1	1	3	3	2	1	5	3	1.1	0	0	2.1	1.6	1.6	4	3.5	2.7	1.6
Zinc finger BED domain-containing protein DAYSLEEPER	HAT	0	0	2	1	-4.34294e-08	0	0	0.799748	NaN	NaN	NaN	NaN	NaN	NaN	26.3507	NaN	25.5325	26.7414	NaN	NaN				76.327	17.452	7151400	1	0	0	0	0	0	2	2	2	2	1	1	1.2	0	0	0	0	0	2.4	3.4	2.4	2.4
Isopentenyl-diphosphate Delta-isomerase II, chloroplastic	IPP2	0	1	3	2	0	2.10584	NaN	0.493239	NaN	NaN	NaN	NaN	NaN	25.7966	25.6795	25.7767	25.886	NaN	26.2627	26.2853				27.55	25.088	35356000	0	0	0	0	0	2	2	3	2	2	3	2	0	0	0	0	0	7.2	8.9	11.4	7.2	9.3
Zinc finger CCCH domain-containing protein 33	ZFN1	0	0	2	2	-4.34294e-08	0.372438	0	-0.783874	NaN	NaN	NaN	NaN	NaN	NaN	28.887	28.537	NaN	NaN	28.6954	27.1608				42.074	42.152	138500000	0	1	2	2	1	0	5	5	1	0	5	5	0	2.1	5	6.9	2.1	0	12.7	15.4	2.7	0
	LHCB2.1	3	2	3	3	0.351741	0.266266	1.20806	0.732217	28.6874	30.0026	32.1814	30.952	NaN	32.0451	31.2169	31.4444	30.4502	29.6619	32.9658	32.6804				28.649	97.379	4622800000	4	3	4	4	0	4	4	5	4	4	6	7	12.1	12.1	12.1	12.1	0	12.1	12.1	18.5	12.1	12.1
DNA-directed RNA polymerase	F15B8.150	0	0	1	0	-4.34294e-08	0	0	NaN	NaN	NaN	NaN	NaN	NaN	NaN	NaN	24.2345	NaN	NaN	NaN	NaN				186.04	6.3191	1244800	0	0	0	0	0	0	0	1	0	1	0	1	0	0	0	0	0	0	0	1.1	0	1.1
Glucan endo-1,3-beta-glucosidase, acidic isoform	BG2	0	1	0	0	0	-4.34294e-08	NaN	0	NaN	NaN	NaN	NaN	NaN	25.4081	NaN	NaN	NaN	NaN	NaN	NaN				39.38	24.592	3642200	0	0	0	0	0	1	0	0	0	0	1	0	0	0	0	0	0	5.6	0	0	0	0
40S ribosomal protein S24-1	RPS24A	1	1	2	2	0	0.25533	-0.188576	-1.45528	30.363	NaN	NaN	30.1744	NaN	NaN	NaN	28.8545	31.5252	NaN	27.1481	30.3211				12.909	35.069	2164000000	4	3	0	4	0	3	2	6	8	5	5	6	30.4	25.9	0	30.4	0	25.9	17.9	46.4	59.8	46.4
	At3g27960	0	0	1	0	-4.34294e-08	0	0	NaN	NaN	NaN	NaN	NaN	NaN	NaN	NaN	24.5942	NaN	NaN	NaN	NaN				64.801	6.9295	4605700	1	0	0	0	0	0	1	1	0	0	1	1	1.9	0	0	0	0	0	1.9	1.9	0	0
Sterol 3-beta-glucosyltransferase UGT80A2	UGT80A2	1	1	2	3	0	1.25377	-0.881363	-1.16888	26.6317	NaN	NaN	25.7504	NaN	NaN	NaN	27.0118	27.809	25.9737	26.6055	26.1454				61.06	62.045	36750000	2	1	0	2	1	0	1	3	5	2	2	2	5.4	2.9	0	5.4	2.9	0	2.9	8.3	12.3	5.8
Histone deacetylase 15	HDA15	0	0	1	0	-4.34294e-08	0	0	NaN	NaN	NaN	NaN	NaN	NaN	NaN	25.0751	NaN	NaN	NaN	NaN	NaN				55.732	10.972	6991800	0	0	0	0	0	0	2	1	0	0	1	0	0	0	0	0	0	0	3.9	1.5	0	0
	At3g50590	1	0	3	3	0	0.0359784	NaN	0.0619265	NaN	NaN	28.2129	NaN	NaN	NaN	28.1881	27.6132	28.6542	29.1813	27.9422	27.5178				174.99	134.74	37413000	3	1	2	1	0	1	13	13	9	7	13	9	2.1	0.7	1.6	0.7	0	0.7	8.4	8.2	5.4	5
	T17J13.80	3	2	3	3	0.156855	0.289922	0.288499	-0.462269	26.879	27.6046	28.4033	27.4351	28.3999	NaN	27.3239	26.7141	27.9883	27.8866	26.093	26.6599				59.173	81.107	65362000	3	6	3	3	2	0	3	7	4	2	5	8	6.4	12.6	6.4	6.4	4.8	0	6	13.5	7.7	2.7
	At3g01790	0	0	0	1	-4.34294e-08	0	0	NaN	NaN	NaN	NaN	NaN	NaN	NaN	NaN	NaN	NaN	NaN	25.1686	NaN				18.186	6.1418	5451600	0	0	0	0	0	0	0	0	0	0	1	0	0	0	0	0	0	0	0	0	0	0
	At3g55020	0	0	1	1	-4.34294e-08	0	0	0.342682	NaN	NaN	NaN	NaN	NaN	NaN	NaN	25.9773	NaN	NaN	26.32	NaN				84.745	18.531	9931200	0	0	0	0	0	0	1	2	1	0	3	0	0	0	0	0	0	0	1.2	3	1.9	0
	At3g28460	0	0	1	0	-4.34294e-08	0	0	NaN	NaN	NaN	NaN	NaN	NaN	NaN	NaN	24.4083	NaN	NaN	NaN	NaN				29.801	6.0998	34893000	1	1	1	1	1	0	1	1	0	0	1	0	2.6	2.6	2.6	2.6	2.6	0	2.6	2.6	0	0
Pentatricopeptide repeat-containing protein At3g04760, chloroplastic		1	0	2	2	0	0.00430922	NaN	-0.00798512	26.819	NaN	NaN	NaN	NaN	NaN	25.8153	25.0257	NaN	NaN	25.8262	24.9988				64.382	26.968	14076000	2	1	0	1	0	0	3	4	0	0	4	3	3	1.6	0	2.1	0	0	4.7	6.8	0	0
Calmodulin-5	CAM2	0	0	1	0	-4.34294e-08	0	0	NaN	NaN	NaN	NaN	NaN	NaN	NaN	NaN	NaN	27.8011	NaN	NaN	NaN				18.109	14.345	148890000	3	3	2	4	0	2	4	5	4	2	4	4	20.5	20.5	11.2	24.8	0	9.3	24.8	29.8	25.5	9.9
Glyoxylate/succinic semialdehyde reductase 1	GLYR1	0	0	3	3	-4.34294e-08	0.434649	0	-0.735306	NaN	NaN	NaN	NaN	NaN	NaN	28.2131	29.3	29.8056	27.5549	29.4219	28.1359				21.981	74.868	328650000	0	0	0	0	1	0	2	6	7	4	4	3	0	0	0	0	3.9	0	7.7	32.9	41.5	15.5
Sugar transporter ERD6-like 8		0	0	1	0	-4.34294e-08	0	0	NaN	NaN	NaN	NaN	NaN	NaN	NaN	NaN	NaN	24.3987	NaN	NaN	NaN				52.674	6.3046	27860000	1	0	0	1	1	1	1	1	1	1	1	1	1.7	0	0	1.7	1.7	1.7	1.7	1.7	1.7	1.7
	At3g50370	0	0	3	1	-4.34294e-08	0	0	-0.439306	NaN	NaN	NaN	NaN	NaN	NaN	27.1737	26.4505	26.8674	NaN	26.3912	NaN				236.26	53.81	7910800	0	1	1	0	0	0	5	5	4	1	5	3	0	0.5	0.5	0	0	0	2.9	3	2.1	0.6
Peptidyl-prolyl cis-trans isomerase CYP37, chloroplastic	CYP37	0	1	1	1	0	0	NaN	-0.425621	NaN	NaN	NaN	NaN	NaN	26.6147	NaN	26.1895	NaN	NaN	25.7639	NaN				35.044	33.525	59832000	0	0	1	0	0	2	3	3	3	3	3	2	0	0	4.9	0	0	8	13.2	11.3	10.4	10.4
Protein TIME FOR COFFEE	TIC	0	0	1	0	-4.34294e-08	0	0	NaN	NaN	NaN	NaN	NaN	NaN	NaN	NaN	24.164	NaN	NaN	NaN	NaN				164.58	11.969	2166800	0	1	0	0	1	0	2	2	1	0	2	0	0	0.6	0	0	0.6	0	1.9	1.9	0.6	0
B3 domain-containing transcription factor VRN1	VRN1	0	0	0	1	-4.34294e-08	0	0	NaN	NaN	NaN	NaN	NaN	NaN	NaN	NaN	NaN	NaN	NaN	23.4485	NaN				42.516	10.846	1849300	0	0	0	0	0	0	1	0	0	1	1	0	0	0	0	0	0	0	4.8	0	0	2.7
Beta carbonic anhydrase 1, chloroplastic	BCA1	3	2	3	3	0.434256	0.190608	0.707173	0.216474	31.3757	30.6718	32.3154	31.8079	NaN	32.515	32.3109	32.9978	32.863	32.5818	32.5379	33.7014				28.198	323.31	5906800000	5	5	3	8	1	10	10	15	11	7	11	15	25.9	22.4	11.6	41.3	3.9	40.5	43.6	59.5	48.3	26.6
Phosphoglucan phosphatase DSP4, chloroplastic	DSP4	0	0	1	0	-4.34294e-08	0	0	NaN	NaN	NaN	NaN	NaN	NaN	NaN	NaN	22.5113	NaN	NaN	NaN	NaN				32.314	7.9311	9562400	0	0	1	0	0	1	1	1	0	0	1	1	0	0	4.6	0	0	4.6	4.6	4.6	0	0
Probable plastid-lipid-associated protein 6, chloroplastic	PAP6	0	0	2	1	-4.34294e-08	0	0	1.42291	NaN	NaN	NaN	NaN	NaN	NaN	NaN	26.8983	27.1702	NaN	NaN	28.4571				23.504	36.465	109430000	0	0	1	0	0	2	2	2	2	1	1	4	0	0	5.9	0	0	10.4	10.4	10	13.6	5.4
Nascent polypeptide-associated complex subunit alpha-like protein 2		1	1	3	2	0	0.453572	-2.63144	-0.935612	29.1466	NaN	NaN	26.5152	NaN	NaN	26.5578	28.8086	27.446	NaN	26.5328	26.8043				25.399	73.036	210510000	5	0	1	2	1	0	2	5	4	2	3	5	28	0	4.7	11.6	4.7	0	10.3	28	24.6	11.6
Peroxiredoxin Q, chloroplastic	ATPRX Q	1	1	3	3	0	0.379382	-1.14879	1.06231	NaN	NaN	27.9162	26.7674	NaN	NaN	26.9114	28.2507	27.344	27.2123	27.7201	30.7607				17.028	83.126	491910000	1	0	2	2	1	1	3	7	4	3	6	9	12.3	0	17.5	20.1	6.5	7.8	22.1	53.9	30.5	27.9
	GHS1	2	3	3	3	0.21372	0.701508	-0.238534	-1.29599	30.8418	30.407	NaN	30.1986	30.9763	29.9826	30.3801	31.6422	30.3102	28.3036	30.7965	29.3445				20.911	64.181	3810800000	2	2	2	2	2	2	3	3	4	2	4	3	12	12	12	12	12	12	16.9	16.9	19.1	14.2
	At3g51140	2	1	3	2	0	0.181917	2.53313	0.158745	30.23	30.7497	NaN	NaN	NaN	33.023	32.2916	32.1316	32.0435	NaN	31.8982	32.7304				26.099	18.879	5149800000	2	2	1	1	1	2	2	3	2	1	2	3	3.5	3.5	3.5	3.5	3.5	3.5	3.5	8.3	3.5	3.1
	UNE6	1	0	1	1	0	0	NaN	-0.536392	NaN	24.7346	NaN	NaN	NaN	NaN	NaN	24.6348	NaN	NaN	24.0984	NaN				38.407	23.652	10679000	2	1	0	2	0	1	0	1	2	0	1	3	5.1	2.4	0	4.8	0	2.4	0	2.4	5.1	0
Calmodulin-binding transcription activator 6	CMTA6	0	0	1	0	-4.34294e-08	0	0	NaN	NaN	NaN	NaN	NaN	NaN	NaN	NaN	NaN	23.9611	NaN	NaN	NaN				83.603	14.884	2481900	0	0	0	0	0	0	1	1	1	1	0	0	0	0	0	0	0	0	1.5	1.8	1.8	1.8
	At3g20390	1	1	3	3	0	0.730566	0.722036	1.14253	NaN	NaN	27.0992	NaN	NaN	27.8212	26.6599	26.1698	26.238	26.8883	26.7127	28.8943				19.816	49.962	105670000	0	0	2	1	0	2	2	2	2	2	3	5	0	0	12.8	7	0	15	13.9	13.9	15	15
	At3g14172	0	0	1	0	-4.34294e-08	0	0	NaN	NaN	NaN	NaN	NaN	NaN	NaN	NaN	21.3832	NaN	NaN	NaN	NaN				136.72	12.233	142280	0	0	0	0	0	0	1	1	0	0	0	0	0	0	0	0	0	0	1.5	1.5	0	0
Photosystem II 5 kDa protein, chloroplastic	PSBT	0	0	1	2	-4.34294e-08	0	0	1.17751	NaN	NaN	NaN	NaN	NaN	NaN	NaN	NaN	28.0696	NaN	27.9075	30.5867				15.633	16.807	512520000	0	0	0	0	0	1	1	1	2	1	2	2	0	0	0	0	0	8.4	8.4	8.4	9.1	8.4
60S ribosomal protein L35-3	RPL35C	0	0	1	0	-4.34294e-08	0	0	NaN	NaN	NaN	NaN	NaN	NaN	NaN	NaN	NaN	26.4906	NaN	NaN	NaN				11.498	12.852	23022000	4	3	1	4	0	2	3	3	6	4	3	4	29.7	28.7	11.9	35.6	0	20.8	28.7	28.7	40.6	38.6
Thioredoxin domain-containing protein 9 homolog	At3g25580	0	0	1	0	-4.34294e-08	0	0	NaN	NaN	NaN	NaN	NaN	NaN	NaN	NaN	NaN	27.9335	NaN	NaN	NaN				23.918	16.475	39196000	0	0	0	0	0	0	1	1	3	1	1	1	0	0	0	0	0	0	3.4	3.4	13.2	3.4
Cell division protein FtsZ homolog 2-2, chloroplastic	FTSZ2-2	0	0	1	0	-4.34294e-08	0	0	NaN	NaN	NaN	NaN	NaN	NaN	NaN	NaN	NaN	24.4608	NaN	NaN	NaN				37.31	9.3046	2543000	0	0	1	1	1	1	1	2	3	1	1	1	0	0	4	4	4	4	4	9.4	16	6.6
Auxin transport protein BIG	BIG	3	3	3	3	2.0061	0.249416	-1.65252	-0.343383	29.2955	29.6289	29.3967	28.4615	27.3336	27.5685	30.3479	30.0907	30.7351	30.8863	30.1382	29.119				565.6	323.31	49472000	12	10	7	6	2	5	32	41	35	18	40	43	3.4	2.9	2	1.7	0.5	1.1	7.2	10	8.5	3.7
Probable pectate lyase 8		0	0	1	1	-4.34294e-08	0	0	-0.369637	NaN	NaN	NaN	NaN	NaN	NaN	NaN	25.5944	NaN	NaN	NaN	25.2248				42.802	22.251	16035000	0	0	0	0	0	0	0	2	1	0	1	2	0	0	0	0	0	0	0	7.3	4.7	0
Probable UTP--glucose-1-phosphate uridylyltransferase 2		0	0	3	3	-4.34294e-08	0.601342	0	1.39182	NaN	NaN	NaN	NaN	NaN	NaN	24.9778	26.2058	25.8042	26.3045	25.8775	28.9812				51.115	63.218	42415000	0	0	1	0	0	0	3	6	4	3	4	9	0	0	1.9	0	0	0	8	13.6	10.2	7.6
DNA helicase INO80	INO80	0	0	1	0	-4.34294e-08	0	0	NaN	NaN	NaN	NaN	NaN	NaN	NaN	NaN	NaN	24.0115	NaN	NaN	NaN				143.24	20.593	1545200	0	1	0	0	0	0	1	1	1	1	1	0	0	1.6	0	0	0	0	1.6	1.6	1.6	1.6
Protein CHUP1, chloroplastic	CHUP1	3	3	3	3	0.294245	0.495766	0.475365	-0.517171	29.5144	29.0865	28.0313	29.3349	30.1996	28.5237	30.6782	30.2708	30.4101	29.2982	30.7778	29.7315				112.2	217.42	256440000	6	5	3	5	6	3	16	16	17	12	16	18	5.7	4.6	3.7	4.8	5.5	2.8	15.5	17.2	17.4	10.4
Coatomer subunit beta-3	At3g15980	1	0	3	3	0	0.113964	NaN	-0.199375	NaN	27.6639	NaN	NaN	NaN	NaN	26.4657	26.959	28.2233	27.3475	26.2987	27.4038				103.11	48.337	27416000	12	7	3	10	3	7	11	19	20	12	16	18	13.3	9.1	2.8	10.5	2.8	8	13	22.6	25.4	13.8
Bifunctional L-3-cyanoalanine synthase/cysteine synthase C1, mitochondrial	CYSC1	0	1	3	3	0	0.178182	NaN	0.266316	NaN	NaN	NaN	NaN	NaN	28.0275	28.6175	27.6813	27.6576	28.2131	27.4549	29.0874				36.319	56.674	154890000	2	1	0	1	1	2	4	5	4	4	4	7	6	3.6	0	3.6	3.6	6	13.2	17.1	12	12
Rho-N domain-containing protein 1, chloroplastic	RHON1	3	2	3	3	0.069583	0.168752	0.106469	-0.100854	28.6114	28.0921	27.7294	28.7962	NaN	27.7054	28.2544	28.4235	28.0611	28.2761	28.4074	27.753				33.145	90.861	409300000	5	2	2	3	1	2	5	8	7	5	6	6	14	7.7	6.7	7.7	3.3	7.7	20.4	30.4	27.1	19.1
	At1g18700	0	0	1	0	-4.34294e-08	0	0	NaN	NaN	NaN	NaN	NaN	NaN	NaN	NaN	NaN	23.9812	NaN	NaN	NaN				78.586	11.193	5532800	0	0	0	0	0	0	1	1	2	0	1	1	0	0	0	0	0	0	1.2	1.2	4.2	0
D-glycerate 3-kinase, chloroplastic	At1g80380	0	0	2	2	-4.34294e-08	0.334055	0	1.52085	NaN	NaN	NaN	NaN	NaN	NaN	NaN	25.4254	25.8525	NaN	25.4823	28.8374				36.341	20.93	45565000	0	0	0	1	0	0	0	3	2	2	3	3	0	0	0	3.4	0	0	0	10.2	6.8	6.8
Probable serine/threonine protein phosphatase 2A regulatory subunit Bepsilon	BEPSILON	0	0	1	0	-4.34294e-08	0	0	NaN	NaN	NaN	NaN	NaN	NaN	NaN	NaN	25.0077	NaN	NaN	NaN	NaN				38.808	13.102	4706800	0	0	1	0	0	0	1	3	0	0	2	1	0	0	3	0	0	0	2.1	8.5	0	0
MLO-like protein	MLO2	0	0	1	1	-4.34294e-08	0	0	-0.984591	NaN	NaN	NaN	NaN	NaN	NaN	NaN	25.073	NaN	NaN	24.0885	NaN				48.139	15.222	7315000	0	0	0	0	0	0	1	2	1	0	2	1	0	0	0	0	0	0	3.6	6.5	3.6	0
	At1g48090	0	0	2	1	-4.34294e-08	0	0	-0.116216	NaN	NaN	NaN	NaN	NaN	NaN	24.6327	24.8051	NaN	NaN	24.6027	NaN				457.42	23.916	819860	0	0	0	0	0	0	2	3	1	1	3	1	0	0	0	0	0	0	0.5	0.9	0.3	0.4
G-type lectin S-receptor-like serine/threonine-protein kinase	At1g11330	0	0	1	0	-4.34294e-08	0	0	NaN	NaN	NaN	NaN	NaN	NaN	NaN	24.9029	NaN	NaN	NaN	NaN	NaN				84.049	16.598	2239000	0	0	0	0	0	0	1	1	1	1	1	1	0	0	0	0	0	0	1.7	1.6	1.6	1.6
Secretory carrier-associated membrane protein 3	SC3	0	0	1	0	-4.34294e-08	0	0	NaN	NaN	NaN	NaN	NaN	NaN	NaN	NaN	25.4753	NaN	NaN	NaN	NaN				30.942	6.1929	33053000	0	0	0	0	0	0	1	1	0	0	1	1	0	0	0	0	0	0	2.9	2.9	0	0
Patellin-2	PATL2	0	0	1	0	-4.34294e-08	0	0	NaN	NaN	NaN	NaN	NaN	NaN	NaN	NaN	NaN	24.669	NaN	NaN	NaN				72.385	11.343	5041400	0	0	1	0	0	0	0	2	3	2	1	2	0	0	1.5	0	0	0	0	3.7	5.2	3.5
	At1g75150	0	0	1	0	-4.34294e-08	0	0	NaN	NaN	NaN	NaN	NaN	NaN	NaN	29.5546	NaN	NaN	NaN	NaN	NaN				88.282	6.4755	52059000	0	0	0	0	0	0	1	0	0	1	1	0	0	0	0	0	0	0	0.9	0	0	0.9
	At1g14810	0	0	3	1	-4.34294e-08	0	0	0.650551	NaN	NaN	NaN	NaN	NaN	NaN	27.1387	26.3122	26.4091	NaN	NaN	27.2705				33.239	23.398	60728000	0	0	1	0	0	1	4	2	3	1	2	4	0	0	2.3	0	0	2.3	9.5	5.6	9.5	2.6
Protein IQ-DOMAIN 32	IQD32	0	0	1	0	-4.34294e-08	0	0	NaN	NaN	NaN	NaN	NaN	NaN	NaN	NaN	26.847	NaN	NaN	NaN	NaN				67.113	73.399	20513000	0	0	0	0	1	0	2	4	1	1	2	2	0	0	0	0	2	0	4.7	8.8	2	2
Synaptotagmin-5	SYT5	0	0	0	1	-4.34294e-08	0	0	NaN	NaN	NaN	NaN	NaN	NaN	NaN	NaN	NaN	NaN	NaN	24.8946	NaN				47.046	6.5199	2504800	0	0	0	0	0	0	0	0	0	0	1	0	0	0	0	0	0	0	0	0	0	0
Plastocyanin minor isoform, chloroplastic	PETE	0	0	1	0	-4.34294e-08	0	0	NaN	NaN	NaN	NaN	NaN	NaN	NaN	NaN	22.9595	NaN	NaN	NaN	NaN				21.872	12.625	16487000	0	0	0	0	0	0	0	1	0	0	0	1	0	0	0	0	0	0	0	11.6	0	0
Glyceraldehyde-3-phosphate dehydrogenase GAPA2, chloroplastic	GAPA2	3	3	3	3	0.493218	0.0823983	0.526243	0.100587	30.5263	31.1061	30.6574	30.4658	31.9203	31.4824	32.2362	31.0965	31.3553	32.0962	31.6946	31.1989				47.604	147.12	1573600000	16	18	8	17	6	12	13	18	20	10	15	22	42.4	43.3	20.6	40.8	13.2	26.3	29.5	42.4	45.6	19.5
L-ascorbate peroxidase T, chloroplastic	APXT	0	0	2	2	-4.34294e-08	0.302032	0	0.76616	NaN	NaN	NaN	NaN	NaN	NaN	NaN	26.6013	26.628	26.4454	NaN	28.3162				45.643	30.105	49106000	0	0	1	0	0	1	0	4	5	3	3	5	0	0	3.3	0	0	3.3	0	10	11.9	6.7
Probable receptor-like protein kinase At2g47060	At1g48210	0	0	0	1	-4.34294e-08	0	0	NaN	NaN	NaN	NaN	NaN	NaN	NaN	NaN	NaN	NaN	NaN	NaN	25.3839				33.911	12.158	4578400	0	0	0	0	0	0	0	0	0	2	1	1	0	0	0	0	0	0	0	0	0	9
Serine/arginine-rich splicing factor SR45	SR45	0	1	0	1	0	0	NaN	NaN	NaN	NaN	NaN	26.0146	NaN	NaN	NaN	NaN	NaN	NaN	26.3007	NaN				41.977	14.644	36689000	1	1	1	2	0	1	1	1	1	1	2	1	3.4	3.4	3.4	5.5	0	3.4	2.1	3.4	3.4	3.4
	At1g56500	0	0	3	3	-4.34294e-08	0.367264	0	0.462124	NaN	NaN	NaN	NaN	NaN	NaN	27.2165	26.1054	26.1062	27.6846	26.5324	26.5975				95.091	32.798	13568000	0	0	0	0	0	1	4	4	3	2	4	4	0	0	0	0	0	1.3	5	5	3.6	2.4
	At1g21630	0	0	3	2	-4.34294e-08	0.0548682	0	-0.0779355	NaN	NaN	NaN	NaN	NaN	NaN	26.9982	26.7117	27.8046	NaN	27.3993	26.7879				129.45	43.492	18347000	0	1	0	0	1	1	5	5	4	1	5	3	0	0.7	0	0	0.7	0.8	3.8	4.2	3.5	0.7
	VAD1	0	0	1	0	-4.34294e-08	0	0	NaN	NaN	NaN	NaN	NaN	NaN	NaN	NaN	NaN	26.6547	NaN	NaN	NaN				46.675	25.633	13295000	0	0	0	0	0	0	0	1	2	1	1	1	0	0	0	0	0	0	0	4.3	8.4	4.3
Long chain acyl-CoA synthetase 9, chloroplastic	LACS9	0	0	1	1	-4.34294e-08	0	0	0.653521	NaN	NaN	NaN	NaN	NaN	NaN	NaN	24.4404	NaN	NaN	NaN	25.0939				59.721	21.911	7556400	1	0	0	0	0	0	1	2	0	0	1	2	3.3	0	0	0	0	0	2.8	5.3	0	0
V-type proton ATPase subunit c5	AVA-P4	0	0	0	1	-4.34294e-08	0	0	NaN	NaN	NaN	NaN	NaN	NaN	NaN	NaN	NaN	NaN	NaN	27.8829	NaN				12.103	14.661	995480000	0	0	0	0	0	0	1	1	1	1	1	1	0	0	0	0	0	0	14.8	14.8	14.8	14.8
Pyruvate dehydrogenase E1 component subunit alpha-1, mitochondrial	E1 ALPHA	0	0	1	2	-4.34294e-08	0	0	-0.820845	NaN	NaN	NaN	NaN	NaN	NaN	NaN	27.0163	NaN	NaN	26.4238	25.967				41.895	19.474	29595000	0	0	0	0	0	0	2	4	3	2	4	4	0	0	0	0	0	0	5.6	12.2	8.5	5.3
	At1g01320	3	3	3	3	0.422978	1.08625	-0.486502	-0.650848	31.9423	31.8825	30.589	31.4132	30.7669	30.7742	31.9361	32.1293	32.1993	31.8083	31.593	30.9109				197.5	323.31	530350000	31	22	10	22	8	11	32	40	40	27	33	37	21	14.5	6.4	14.5	4.3	5.9	18.4	24	25.1	17.5
	At1g02080	0	0	2	2	-4.34294e-08	0.521369	0	1.17122	NaN	NaN	NaN	NaN	NaN	NaN	27.0258	26.1591	NaN	28.4919	NaN	27.0355				263.76	59.395	6605100	1	0	0	0	2	0	4	2	1	4	1	3	0.6	0	0	0	0.8	0	1.8	0.9	0.4	1.6
		0	0	2	0	-4.34294e-08	0	0	NaN	NaN	NaN	NaN	NaN	NaN	NaN	26.218	NaN	26.6614	NaN	NaN	NaN				85.987	60.634	14735000	0	1	2	0	1	0	4	3	2	2	2	1	0	1.5	3.5	0	1.5	0	7.2	5.1	2.8	2.7
	At1g80030	0	0	3	3	-4.34294e-08	0.252639	0	-0.446064	NaN	NaN	NaN	NaN	NaN	NaN	26.8061	27.4398	28.3287	28.0908	26.2272	26.9184				52.281	34.125	59344000	0	0	1	0	0	0	2	2	2	2	1	2	0	0	3.1	0	0	0	5.8	5.6	5.6	5.6
THO complex subunit 2	THO2	0	1	0	0	0	-4.34294e-08	NaN	0	NaN	NaN	NaN	NaN	25.1573	NaN	NaN	NaN	NaN	NaN	NaN	NaN				184.34	11.96	332860	0	1	0	0	1	0	1	0	0	0	0	0	0	0.7	0	0	0.7	0	0.6	0	0	0
Glyoxylate/succinic semialdehyde reductase 2, chloroplastic	GLYR2	0	0	1	0	-4.34294e-08	0	0	NaN	NaN	NaN	NaN	NaN	NaN	NaN	NaN	23.2666	NaN	NaN	NaN	NaN				31.282	7.6371	3496800	0	0	0	0	0	0	0	1	0	0	1	1	0	0	0	0	0	0	0	5	0	0
Two-component response regulator ARR4	ARR4	0	0	1	0	-4.34294e-08	0	0	NaN	NaN	NaN	NaN	NaN	NaN	NaN	NaN	23.14	NaN	NaN	NaN	NaN				26.778	7.2103	7975900	0	0	0	0	0	0	0	1	0	0	1	1	0	0	0	0	0	0	0	4.5	0	0
GDSL esterase/lipase At1g29670		0	0	2	2	-4.34294e-08	0.5287	0	1.76461	NaN	NaN	NaN	NaN	NaN	NaN	25.6022	25.5369	NaN	NaN	26.0758	28.5925				47.73	87.027	47153000	0	0	1	0	0	1	3	3	1	0	4	5	0	0	2.6	0	0	2.6	8.6	11.4	2.6	0
Heat shock 70 kDa protein 16	HSP70-16	0	0	1	0	-4.34294e-08	0	0	NaN	NaN	NaN	NaN	NaN	NaN	NaN	NaN	25.1848	NaN	NaN	NaN	NaN				81.262	15.255	3989900	0	0	0	0	0	0	1	2	0	0	2	0	0	0	0	0	0	0	1.4	3.3	0	0
	SPI	0	0	1	0	-4.34294e-08	0	0	NaN	NaN	NaN	NaN	NaN	NaN	NaN	NaN	23.7417	NaN	NaN	NaN	NaN				397.66	7.5057	351520	0	0	0	0	0	0	0	1	0	0	1	1	0	0	0	0	0	0	0	0.3	0	0
		0	0	2	1	-4.34294e-08	0	0	0.0589018	NaN	NaN	NaN	NaN	NaN	NaN	23.953	23.8259	NaN	NaN	23.9483	NaN				42.811	13.405	5263100	0	0	0	0	0	0	2	2	1	0	2	1	0	0	0	0	0	0	6	6	3.4	0
	F19G10.8	0	0	1	0	-4.34294e-08	0	0	NaN	NaN	NaN	NaN	NaN	NaN	NaN	NaN	23.6074	NaN	NaN	NaN	NaN				32.768	9.6906	2193200	0	0	0	0	0	0	0	1	0	0	0	0	0	0	0	0	0	0	0	5	0	0
	ILA	3	3	3	3	0.269478	0.374677	-0.395583	-0.431101	30.0994	30.232	29.5948	29.3214	30.6432	28.775	31.0622	31.115	31.4678	31.2393	31.259	29.8534				293.15	323.31	151810000	21	13	7	11	9	5	28	44	35	31	39	39	8.8	5.5	2.5	5.4	3	1.8	9.2	16.3	13.6	11.8
	At1g07990	0	0	2	1	-4.34294e-08	0	0	-0.797182	NaN	NaN	NaN	NaN	NaN	NaN	NaN	26.7515	27.4218	NaN	NaN	26.2895				66.064	65.286	24714000	1	0	0	1	0	0	2	4	3	1	2	4	1.4	0	0	1.4	0	0	2.9	9.9	8	1.5
		0	0	0	0	-4.34294e-08	-4.34294e-08	0	0	NaN	NaN	NaN	NaN	NaN	NaN	NaN	NaN	NaN	NaN	NaN	NaN				24.213	6.6519	0	0	0	0	0	0	0	0	0	0	0	0	1	0	0	0	0	0	0	0	0	0	0
		0	0	1	0	-4.34294e-08	0	0	NaN	NaN	NaN	NaN	NaN	NaN	NaN	NaN	NaN	22.3272	NaN	NaN	NaN				38.115	9.9268	10879000	1	0	1	1	1	1	1	1	1	0	1	1	3.3	0	3.3	3.3	3.3	3.3	3.3	3.3	3.3	0
	At1g33050	0	0	1	0	-4.34294e-08	0	0	NaN	NaN	NaN	NaN	NaN	NaN	NaN	NaN	NaN	24.1391	NaN	NaN	NaN				69.574	6.9098	1850400	0	0	0	0	0	0	0	1	1	1	1	0	0	0	0	0	0	0	0	2.3	2.3	2.3
Protein PHYLLO, chloroplastic	PHYLLO	0	0	1	0	-4.34294e-08	0	0	NaN	NaN	NaN	NaN	NaN	NaN	NaN	22.5599	NaN	NaN	NaN	NaN	NaN				151.4	8.8884	80431	0	0	0	0	0	0	1	0	0	0	0	0	0	0	0	0	0	0	0.9	0	0	0
Chloroplast stem-loop binding protein of 41 kDa b, chloroplastic	CSP41B	3	3	3	3	0.233562	0.203041	0.19609	-0.37226	31.1146	30.5385	31.2044	30.7639	31.6318	31.0501	32.9765	31.8196	31.4715	32.4478	30.6588	32.0442				43.266	189.8	1864100000	10	6	5	6	3	5	9	13	11	12	9	14	33.5	18.7	10.6	19.3	5.8	12.1	22.4	39.8	34.3	36.7
Membrane-associated protein VIPP1, chloroplastic	VIPP1	3	1	2	1	0	0	0.115966	0.128322	27.4083	27.3719	27.2897	27.4726	NaN	NaN	NaN	27.098	27.5484	NaN	NaN	27.4515				28.912	73.602	114140000	3	3	2	2	2	1	2	4	5	1	2	6	16.6	14.3	8.5	9.7	8.9	4.2	8.1	16.6	25.1	3.9
N-(5-phosphoribosyl)anthranilate isomerase 2, chloroplastic	PAI2	0	0	1	0	-4.34294e-08	0	0	NaN	NaN	NaN	NaN	NaN	NaN	NaN	25.1658	NaN	NaN	NaN	NaN	NaN				22.047	10.717	5461500	0	0	0	0	0	0	1	0	0	1	0	0	0	0	0	0	0	0	4.4	0	0	6.8
Vacuolar protein sorting-associated protein 53 A	VPS53	0	0	1	1	-4.34294e-08	0	0	-0.879061	NaN	NaN	NaN	NaN	NaN	NaN	NaN	26.0545	NaN	NaN	NaN	25.1754				92.068	13.961	5447600	0	0	0	0	0	0	0	2	1	0	0	2	0	0	0	0	0	0	0	3.3	1.7	0
Trihelix transcription factor GTL1	GTL1	0	0	1	1	-4.34294e-08	0	0	0.0240955	NaN	NaN	NaN	NaN	NaN	NaN	NaN	26.9006	NaN	NaN	26.9247	NaN				65.442	39.854	40568000	1	0	0	1	0	0	1	4	3	1	4	2	1.3	0	0	1.7	0	0	3	7.7	6.9	2.5
Thiosulfate/3-mercaptopyruvate sulfurtransferase 2	STR2	0	0	0	2	-4.34294e-08	0	0	NaN	NaN	NaN	NaN	NaN	NaN	NaN	NaN	NaN	NaN	28.1742	NaN	26.8612				29.451	24.006	24341000	0	0	0	0	0	0	0	1	1	2	1	2	0	0	0	0	0	0	0	5.6	5.6	9.4
Serine/threonine-protein phosphatase 2A 55 kDa regulatory subunit B	B ALPHA	0	0	2	1	-4.34294e-08	0	0	-0.593137	NaN	NaN	NaN	NaN	NaN	NaN	25.6959	24.9265	NaN	NaN	24.7181	NaN				67.494	18.409	5517200	0	0	0	0	0	0	3	3	1	0	3	1	0	0	0	0	0	0	4.6	4.6	1.2	0
	F26A9.21	0	0	0	1	-4.34294e-08	0	0	NaN	NaN	NaN	NaN	NaN	NaN	NaN	NaN	NaN	NaN	24.2206	NaN	NaN				90.405	11.122	465980	0	0	0	0	0	0	1	0	0	1	0	0	0	0	0	0	0	0	1.2	0	0	1.2
	At1g16020	0	0	1	0	-4.34294e-08	0	0	NaN	NaN	NaN	NaN	NaN	NaN	NaN	NaN	NaN	21.1309	NaN	NaN	NaN				36.209	6.575	1221300	0	0	0	0	0	0	1	1	1	0	1	0	0	0	0	0	0	0	3.1	3.1	3.1	0
Protein DJ-1 homolog B	DJ1B	0	0	0	1	-4.34294e-08	0	0	NaN	NaN	NaN	NaN	NaN	NaN	NaN	NaN	NaN	NaN	NaN	NaN	26.5816				40.361	14.932	19382000	0	0	1	0	0	1	1	1	1	0	1	2	0	0	2.9	0	0	2.9	2.9	3.2	3.2	0
Midasin	At1g67120	0	0	0	1	-4.34294e-08	0	0	NaN	NaN	NaN	NaN	NaN	NaN	NaN	NaN	NaN	NaN	NaN	24.6091	NaN				611.15	20.555	195940	0	0	0	0	0	0	0	0	1	1	2	0	0	0	0	0	0	0	0	0	0.2	0.2
Aspartic proteinase A1	APA1	0	0	1	2	-4.34294e-08	0	0	1.07854	NaN	NaN	NaN	NaN	NaN	NaN	NaN	24.9557	NaN	NaN	26.1002	25.9683				56.036	21.733	12957000	0	0	0	0	0	1	1	3	1	1	2	3	0	0	0	0	0	1.7	1.7	6	1.7	1.7
30S ribosomal protein S6 alpha, chloroplastic	RPS6	1	1	1	2	0	0	-0.978771	-0.439652	29.0641	NaN	NaN	28.0854	NaN	NaN	NaN	28.4919	NaN	NaN	28.2153	27.8892				25.46	61.112	340260000	1	1	0	3	0	0	0	4	1	0	3	3	10	4.3	0	14.7	0	0	0	14.7	4.8	0
Coatomer subunit beta-2	At1g52360	3	3	3	3	0.012089	0.432425	-0.0232531	-0.418472	30.4478	29.9905	28.5302	30.1577	29.3894	29.3515	31.2276	30.7278	31.1786	31.2501	30.6973	29.9311				104.22	296.21	376820000	14	7	3	10	3	8	11	21	21	14	16	18	16.4	8.4	3.1	10.8	3.1	9.2	12.6	23.5	23.4	16.2
	At3g15610	0	0	0	1	-4.34294e-08	0	0	NaN	NaN	NaN	NaN	NaN	NaN	NaN	NaN	NaN	NaN	NaN	NaN	23.6534				29.197	7.6441	2084900	0	0	0	0	0	0	0	0	0	1	1	1	0	0	0	0	0	0	0	0	0	6
	T10D10.19	0	0	0	1	-4.34294e-08	0	0	NaN	NaN	NaN	NaN	NaN	NaN	NaN	NaN	NaN	NaN	NaN	25.8019	NaN				42.191	20.078	9450100	0	0	0	0	0	0	1	1	0	1	2	0	0	0	0	0	0	0	3.4	3.4	0	3.7
	TLL1	1	1	3	3	0	0.419073	-0.498207	-0.421981	29.2992	NaN	NaN	28.801	NaN	NaN	28.6812	29.879	29.6884	29.4225	28.7607	28.7996				44.118	115.25	318170000	5	1	1	6	0	1	4	11	9	3	9	10	15.2	2.6	2.6	18.6	0	2.6	11.4	27.1	24	5.7
	At1g29320	0	0	1	0	-4.34294e-08	0	0	NaN	NaN	NaN	NaN	NaN	NaN	NaN	NaN	23.2578	NaN	NaN	NaN	NaN				52.27	6.3744	7143100	0	1	1	0	1	0	0	1	0	0	1	1	0	1.7	1.7	0	1.7	0	0	1.7	0	0
Phosphatidylinositol 4-kinase alpha 1	PI4KA1	0	0	3	1	-4.34294e-08	0	0	-0.167247	NaN	NaN	NaN	NaN	NaN	NaN	26.5122	26.3202	26.3728	NaN	NaN	26.2345				223.34	36.915	5580200	0	0	0	0	0	0	3	4	3	1	2	3	0	0	0	0	0	0	1.8	2.3	1.7	0.7
Probable glycerophosphoryl diester phosphodiesterase 2	SNC4	0	0	1	0	-4.34294e-08	0	0	NaN	NaN	NaN	NaN	NaN	NaN	NaN	NaN	NaN	24.2318	NaN	NaN	NaN				122.17	6.708	3825800	0	0	0	0	0	1	1	2	2	1	2	2	0	0	0	0	0	0.9	0.9	1.6	1.6	0.9
Catalase-3	CAT3	3	3	3	3	0.0844981	0.24451	0.175538	0.348398	29.6915	30.1456	31.3718	30.044	30.0364	31.6551	31.2365	30.584	30.2375	30.0803	31.4083	31.6146				55.967	175.56	964940000	6	8	8	11	4	11	9	14	18	14	13	17	17.3	17.7	14.8	25.6	6.6	20	17.3	31.1	31.8	29.3
	F17F16.7	3	2	3	3	0.294373	0.2336	-0.179087	-0.22971	28.1366	28.0576	27.6066	NaN	27.61	27.899	29.0982	29.0617	28.917	29.3311	29.0011	28.0556				61.83	154.48	134670000	5	2	2	2	2	3	9	12	6	7	13	13	11.2	4.6	3.5	3.7	3	6	14.9	23	14	14.7
	At1g33590	1	0	0	0	0	-4.34294e-08	NaN	0	NaN	NaN	24.5493	NaN	NaN	NaN	NaN	NaN	NaN	NaN	NaN	NaN				51.741	10.769	1355700	0	0	2	0	0	0	0	0	0	0	0	1	0	0	3.6	0	0	0	0	0	0	0
Proteasome subunit alpha type-3	PAG1	0	0	1	0	-4.34294e-08	0	0	NaN	NaN	NaN	NaN	NaN	NaN	NaN	NaN	24.966	NaN	NaN	NaN	NaN				39.331	13.364	12754000	0	0	0	1	0	1	1	1	1	1	1	1	0	0	0	3.7	0	3.7	3.7	3.7	3.4	3.4
ATP-dependent zinc metalloprotease FTSH 2, chloroplastic	FTSH2	2	2	3	3	0.64247	0.163828	0.61038	0.270534	28.8827	NaN	29.536	29.6804	NaN	29.9591	31.4946	29.7137	29.8614	31.0762	30.2284	30.5768				74.677	194.42	487720000	4	1	2	3	1	3	9	11	11	7	10	15	5.7	1.1	2.7	4.4	1.4	3.6	12.3	15	15.5	10.6
Jacalin-related lectin 23	JAL23	0	0	1	0	-4.34294e-08	0	0	NaN	NaN	NaN	NaN	NaN	NaN	NaN	22.3475	NaN	NaN	NaN	NaN	NaN				56.342	17.174	1381900	0	0	0	0	0	0	1	0	0	1	0	1	0	0	0	0	0	0	2.8	0	0	2.8
Cell division protein FtsZ homolog 2-1, chloroplastic	FTSZ2-1	0	0	2	2	-4.34294e-08	0.171175	0	-0.1539	NaN	NaN	NaN	NaN	NaN	NaN	27.6653	27.0396	NaN	NaN	27.1553	27.2418				41.583	28.631	64556000	0	0	1	1	1	1	2	3	2	0	3	2	0	0	3.5	3.5	3.5	3.5	7.6	12.3	8.3	0
	At2g30695	0	0	1	0	-4.34294e-08	0	0	NaN	NaN	NaN	NaN	NaN	NaN	NaN	NaN	22.4154	NaN	NaN	NaN	NaN				15.004	7.0684	2081300	0	0	0	0	0	0	1	1	0	0	1	0	0	0	0	0	0	0	7.5	7.5	0	0
Methylesterase 2	MES2	0	0	1	2	-4.34294e-08	0	0	0.462788	NaN	NaN	NaN	NaN	NaN	NaN	NaN	25.4468	NaN	NaN	24.9089	26.9103				20.832	22.941	41453000	0	0	0	0	0	0	1	2	1	0	2	2	0	0	0	0	0	0	4.8	12.8	4.8	0
	At2g34310	0	0	1	1	-4.34294e-08	0	0	-0.956772	NaN	NaN	NaN	NaN	NaN	NaN	NaN	25.8518	NaN	NaN	24.895	NaN				25.295	47.931	12967000	0	0	1	0	0	0	1	4	1	1	2	1	0	0	6	0	0	0	6	21.4	6	3.8
	emb1579	0	0	1	0	-4.34294e-08	0	0	NaN	NaN	NaN	NaN	NaN	NaN	NaN	NaN	NaN	23.8116	NaN	NaN	NaN				150.64	10.731	1088400	0	0	0	0	0	0	0	1	2	0	1	1	0	0	0	0	0	0	0	0.7	1.3	0
Methionine aminopeptidase 2B	MAP2B	0	0	0	1	-4.34294e-08	0	0	NaN	NaN	NaN	NaN	NaN	NaN	NaN	NaN	NaN	NaN	NaN	NaN	23.8139				36.023	10.863	3970400	0	0	0	0	0	0	1	1	0	1	1	2	0	0	0	0	0	0	2.8	2.5	0	2.5
Aquaporin PIP2-2	PIP2-2	0	0	1	0	-4.34294e-08	0	0	NaN	NaN	NaN	NaN	NaN	NaN	NaN	NaN	26.9229	NaN	NaN	NaN	NaN				35.411	14.082	45674000	0	0	1	0	2	1	1	3	2	2	3	2	0	0	3	0	5.8	3	3	9.1	6.4	6.4
	ERD7	1	0	3	3	0	0.0412388	NaN	-0.0771205	28.5112	NaN	NaN	NaN	NaN	NaN	28.3315	29.3384	28.3804	28.1332	29.6946	27.9912				43.055	150.46	195050000	5	0	0	1	1	1	5	8	12	2	6	9	15	0	0	4.6	2.5	2.5	12.9	23.4	34.3	7.9
	pEARLI4	0	0	2	2	-4.34294e-08	0.0822164	0	0.173075	NaN	NaN	NaN	NaN	NaN	NaN	25.0193	24.7094	NaN	NaN	25.719	24.3559				80.907	28.361	4711800	1	1	0	1	1	1	4	3	0	0	4	3	1.5	1.4	0	1.5	1.5	1.5	6.6	5	0	0
PHD finger protein ALFIN-LIKE 6	AL6	0	0	1	1	-4.34294e-08	0	0	0.695677	NaN	NaN	NaN	NaN	NaN	NaN	NaN	25.6553	NaN	NaN	26.351	NaN				29.156	16.329	34434000	1	1	0	1	0	0	1	2	1	0	2	1	3.9	3.9	0	3.9	0	0	3.9	7.8	3.9	0
U-box domain-containing protein 4	At2g23140	0	0	1	0	-4.34294e-08	0	0	NaN	NaN	NaN	NaN	NaN	NaN	NaN	NaN	24.2714	NaN	NaN	NaN	NaN				68.38	7.677	3505600	1	0	0	0	1	0	1	1	0	0	1	1	1.7	0	0	0	1.7	0	1.7	1.7	0	0
	T6G15.50	0	0	1	0	-4.34294e-08	0	0	NaN	NaN	NaN	NaN	NaN	NaN	NaN	NaN	21.2989	NaN	NaN	NaN	NaN				9.744	6.3766	9285200	0	0	1	0	0	1	1	1	0	0	1	1	0	0	12.4	0	0	12.4	12.4	12.4	0	0
ABC transporter B family member 18	ABCB18	0	0	1	0	-4.34294e-08	0	0	NaN	NaN	NaN	NaN	NaN	NaN	NaN	NaN	24.1809	NaN	NaN	NaN	NaN				136.14	6.1404	719150	0	0	0	0	0	0	0	1	0	0	0	0	0	0	0	0	0	0	0	0.7	0	0
CHD3-type chromatin-remodeling factor PICKLE	PKL	0	0	0	1	-4.34294e-08	0	0	NaN	NaN	NaN	NaN	NaN	NaN	NaN	NaN	NaN	NaN	NaN	25.5321	NaN				160.46	34.016	3476100	0	0	0	0	0	0	3	3	1	1	3	1	0	0	0	0	0	0	2.1	2.1	0.6	0.6
Vacuolar protein sorting-associated protein 2 homolog 1	VPS2.1	0	0	1	0	-4.34294e-08	0	0	NaN	NaN	NaN	NaN	NaN	NaN	NaN	NaN	NaN	23.8502	NaN	NaN	NaN				22.79	6.9112	13889000	0	0	0	0	0	0	1	1	1	1	1	1	0	0	0	0	0	0	4.9	4.9	4.9	4.9
Structural maintenance of chromosomes protein 3	SMC3	0	0	1	0	-4.34294e-08	0	0	NaN	NaN	NaN	NaN	NaN	NaN	NaN	NaN	24.5316	NaN	NaN	NaN	NaN				124.52	16.71	1969800	0	1	0	0	0	0	1	2	2	0	0	1	0	1.1	0	0	0	0	0.7	1.9	2.2	0
Probable E3 ubiquitin-protein ligase ARI7	ARI7	0	0	2	0	-4.34294e-08	0	0	NaN	NaN	NaN	NaN	NaN	NaN	NaN	25.5904	NaN	26.1006	NaN	NaN	NaN				55.798	18.352	10320000	0	0	0	0	0	0	2	2	3	1	2	1	0	0	0	0	0	0	3.5	3.5	6.1	1.8
	IQD29	0	0	1	0	-4.34294e-08	0	0	NaN	NaN	NaN	NaN	NaN	NaN	NaN	NaN	NaN	25.124	NaN	NaN	NaN				65.266	6.1291	2050100	0	0	0	0	0	0	0	0	1	1	0	0	0	0	0	0	0	0	0	0	3	3
Probable receptor-like protein kinase At3g55450	At2g28940	0	0	1	0	-4.34294e-08	0	0	NaN	NaN	NaN	NaN	NaN	NaN	NaN	NaN	NaN	24.3294	NaN	NaN	NaN				39.122	6.9083	17978000	0	0	0	0	0	0	1	1	1	1	1	1	0	0	0	0	0	0	2.3	2.3	2.3	2.3
Methylesterase 3	MES3	0	0	0	1	-4.34294e-08	0	0	NaN	NaN	NaN	NaN	NaN	NaN	NaN	NaN	NaN	NaN	NaN	NaN	24.5302				24.416	11.788	2559400	0	0	0	0	0	0	0	0	0	0	0	1	0	0	0	0	0	0	0	0	0	0
NADH dehydrogenase [ubiquinone] 1 alpha subcomplex subunit 13-A	MEE4	0	0	1	0	-4.34294e-08	0	0	NaN	NaN	NaN	NaN	NaN	NaN	NaN	NaN	NaN	24.8264	NaN	NaN	NaN				19.647	13.857	43286000	1	1	1	1	1	1	1	2	2	1	1	1	5.7	5.7	5.7	5.7	5.7	5.7	5.7	11.5	11.5	5.7
187-kDa microtubule-associated protein AIR9	AIR9	0	0	0	1	-4.34294e-08	0	0	NaN	NaN	NaN	NaN	NaN	NaN	NaN	NaN	NaN	NaN	NaN	NaN	25.2488				194.13	16.634	2750200	0	0	0	0	0	0	1	2	1	1	2	3	0	0	0	0	0	0	0.6	1	0.8	0.6
Probable N-acetyl-gamma-glutamyl-phosphate reductase, chloroplastic		2	1	3	3	0	0.488941	0.268814	-0.678894	27.3917	NaN	27.2794	27.6043	NaN	NaN	29.1495	27.443	27.5141	27.346	26.9559	27.768				42.822	67.655	90686000	4	0	2	2	1	0	5	5	4	2	4	5	11.3	0	4.9	6.4	2.6	0	11.8	11.8	9.5	4.9
Histone deacetylase HDT4	HDT4	0	0	1	0	-4.34294e-08	0	0	NaN	NaN	NaN	NaN	NaN	NaN	NaN	NaN	NaN	24.1171	NaN	NaN	NaN				17.773	35.795	15909000	0	0	0	0	0	1	0	1	1	0	1	0	0	0	0	0	0	10.3	0	10.3	10.3	0
DNA-directed RNA polymerases II, IV and V subunit 3	NRPB3	0	0	2	1	-4.34294e-08	0	0	0.63129	NaN	NaN	NaN	NaN	NaN	NaN	27.321	26.9025	NaN	27.743	NaN	NaN				27.365	28.626	49679000	0	0	0	0	0	0	4	2	1	3	0	0	0	0	0	0	0	0	16.5	8.6	4.5	12.3
Polyadenylate-binding protein-interacting protein 7	CID7	0	0	1	0	-4.34294e-08	0	0	NaN	NaN	NaN	NaN	NaN	NaN	NaN	NaN	NaN	24.6359	NaN	NaN	NaN				44.859	8.7142	10785000	0	0	0	0	0	0	0	1	1	1	1	1	0	0	0	0	0	0	0	4.6	4.6	4.6
	At2g25730	0	0	2	1	-4.34294e-08	0	0	-0.6859	NaN	NaN	NaN	NaN	NaN	NaN	29.0548	25.9537	NaN	NaN	26.8184	NaN				274.77	45.954	5373300	1	0	0	0	1	0	6	3	0	1	2	0	0.6	0	0	0	0.3	0	2.6	1.2	0	0.4
Annexin D4	ANN4	0	0	0	1	-4.34294e-08	0	0	NaN	NaN	NaN	NaN	NaN	NaN	NaN	NaN	NaN	NaN	NaN	27.082	NaN				34.494	11.875	29503000	0	0	0	0	0	0	1	1	0	2	2	1	0	0	0	0	0	0	3.3	3.3	0	6
Vesicle-associated protein 1-2	PVA12	0	0	1	0	-4.34294e-08	0	0	NaN	NaN	NaN	NaN	NaN	NaN	NaN	NaN	NaN	26.2098	NaN	NaN	NaN				24.595	17.055	12293000	0	0	0	0	0	0	0	1	2	0	2	0	0	0	0	0	0	0	0	6.8	12.6	0
	At2g20950	0	0	1	0	-4.34294e-08	0	0	NaN	NaN	NaN	NaN	NaN	NaN	NaN	NaN	NaN	25.7766	NaN	NaN	NaN				43.828	9.1292	4044400	1	0	1	0	1	0	1	3	2	1	3	4	2.3	0	1.8	0	1.8	0	2.3	4.7	6.8	2.9
	At2g22795	0	0	1	0	-4.34294e-08	0	0	NaN	NaN	NaN	NaN	NaN	NaN	NaN	NaN	26.245	NaN	NaN	NaN	NaN				77.919	7.0153	4032500	0	0	0	0	0	0	0	1	0	0	0	0	0	0	0	0	0	0	0	1.4	0	0
	At2g43110	0	0	1	0	-4.34294e-08	0	0	NaN	NaN	NaN	NaN	NaN	NaN	NaN	23.5101	NaN	NaN	NaN	NaN	NaN				25.96	6.6996	3425600	0	0	1	0	0	0	1	0	0	1	0	0	0	0	4.3	0	0	0	4.3	0	0	4.3
	At2g45460	0	0	1	0	-4.34294e-08	0	0	NaN	NaN	NaN	NaN	NaN	NaN	NaN	NaN	NaN	21.7265	NaN	NaN	NaN				99.826	8.2685	1117200	0	1	0	1	0	1	1	1	1	0	1	1	0	1.2	0	1.2	0	1.2	1.2	1.2	1.2	0
Peptidyl-prolyl cis-trans isomerase FKBP16-3, chloroplastic	FKBP16-3	0	0	1	0	-4.34294e-08	0	0	NaN	NaN	NaN	NaN	NaN	NaN	NaN	NaN	24.3955	NaN	NaN	NaN	NaN				17.632	7.7555	30112000	0	0	0	0	0	0	1	1	1	1	1	1	0	0	0	0	0	0	6	6	6	6
Calmodulin-binding transcription activator 3	CMTA3	0	1	0	0	0	-4.34294e-08	NaN	0	NaN	NaN	NaN	NaN	NaN	23.4812	NaN	NaN	NaN	NaN	NaN	NaN				109.42	12.343	566230	0	0	0	0	0	1	0	0	0	0	0	2	0	0	0	0	0	1.2	0	0	0	0
RNA polymerase II C-terminal domain phosphatase-like 3	CPL3	0	0	1	0	-4.34294e-08	0	0	NaN	NaN	NaN	NaN	NaN	NaN	NaN	NaN	27.9286	NaN	NaN	NaN	NaN				108.38	10.625	17678000	0	0	0	1	0	0	1	2	0	1	1	1	0	0	0	0.9	0	0	0.9	2.1	0	0.9
	At2g38580	0	0	1	0	-4.34294e-08	0	0	NaN	NaN	NaN	NaN	NaN	NaN	NaN	NaN	21.3378	NaN	NaN	NaN	NaN				38.047	10.431	1741000	0	0	1	0	0	0	1	1	0	0	0	1	0	0	3.6	0	0	0	3.6	3.6	0	0
Chromatin structure-remodeling complex protein SYD	SYD	0	0	1	0	-4.34294e-08	0	0	NaN	NaN	NaN	NaN	NaN	NaN	NaN	NaN	24.7369	NaN	NaN	NaN	NaN				386.48	14.622	998890	0	0	0	0	0	0	1	2	0	0	1	1	0	0	0	0	0	0	0.3	0.8	0	0
UDP-glucuronic acid decarboxylase 5	UXS3	0	0	0	2	-4.34294e-08	0	0	NaN	NaN	NaN	NaN	NaN	NaN	NaN	NaN	NaN	NaN	26.103	NaN	25.4463				35.429	17.192	6058400	0	0	0	0	0	0	1	2	0	2	0	3	0	0	0	0	0	0	2.6	5.8	0	5.1
	PTAC14	2	1	3	3	0	0.378116	-0.741534	-0.273369	27.4632	NaN	27.6997	26.8399	NaN	NaN	27.01	27.1241	27.0257	26.3639	27.3657	26.6101				42.411	36.254	85215000	5	1	2	3	1	1	5	4	4	3	5	4	14.8	3.8	6.3	8.5	2.5	3.8	14.8	11	12.4	10.2
Probable protein phosphatase 2C 58	PPC3-1.2	0	0	0	1	-4.34294e-08	0	0	NaN	NaN	NaN	NaN	NaN	NaN	NaN	NaN	NaN	NaN	NaN	NaN	26.7838				27.79	12.92	12034000	0	0	0	0	0	0	0	0	1	0	0	2	0	0	0	0	0	0	0	0	4.7	0
DUF21 domain-containing protein At4g33700	CBSDUF6	0	0	1	0	-4.34294e-08	0	0	NaN	NaN	NaN	NaN	NaN	NaN	NaN	NaN	24.969	NaN	NaN	NaN	NaN				31.914	6.2899	6660800	0	0	0	0	0	0	0	1	0	0	0	0	0	0	0	0	0	0	0	4.8	0	0
	At4g39420	0	0	3	0	-4.34294e-08	0	0	NaN	NaN	NaN	NaN	NaN	NaN	NaN	31.794	28.0853	29.3779	NaN	NaN	NaN				267.47	43.096	32451000	0	0	0	1	0	0	3	3	4	1	2	1	0	0	0	0.6	0	0	1.7	1.5	2.3	0.7
NADPH--cytochrome P450 reductase 2	ATR2	0	0	1	0	-4.34294e-08	0	0	NaN	NaN	NaN	NaN	NaN	NaN	NaN	25.9555	NaN	NaN	NaN	NaN	NaN				85.988	15.225	3559300	0	0	0	0	0	0	2	1	1	0	2	2	0	0	0	0	0	0	3.4	1.7	1.7	0
	At4g15790	0	0	2	3	-4.34294e-08	0.448298	0	-0.301401	NaN	NaN	NaN	NaN	NaN	NaN	26.517	NaN	26.2541	26.4449	26.0562	25.7513				16.53	31.999	42970000	0	0	0	0	0	0	2	1	2	2	2	2	0	0	0	0	0	0	17	10.2	17	17
Myosin-15	XI-I	0	0	1	0	-4.34294e-08	0	0	NaN	NaN	NaN	NaN	NaN	NaN	NaN	NaN	NaN	25.6278	NaN	NaN	NaN				169.94	14.959	2393300	0	0	0	0	0	0	3	3	4	4	2	4	0	0	0	0	0	0	1.8	2.1	2.7	2.7
Membrane protein of ER body-like protein	MEBL	0	0	2	2	-4.34294e-08	0.490213	0	0.626626	NaN	NaN	NaN	NaN	NaN	NaN	26.0903	NaN	26.1396	26.26	27.2232	NaN				84.958	31.325	13517000	0	0	0	0	0	0	2	0	2	2	2	0	0	0	0	0	0	0	4.2	0	4.2	4.2
Protein translocase subunit SecA	AGY1	0	0	2	2	-4.34294e-08	0.203014	0	-0.245695	NaN	NaN	NaN	NaN	NaN	NaN	27.4602	26.8905	NaN	NaN	26.6054	27.2539				115.31	60.5	14090000	0	0	0	0	1	0	2	6	1	0	5	7	0	0	0	0	0.9	0	2.2	7.4	1.6	0
	At4g24100	0	0	1	0	-4.34294e-08	0	0	NaN	NaN	NaN	NaN	NaN	NaN	NaN	NaN	NaN	25.1868	NaN	NaN	NaN				76.666	11.522	3356900	0	0	0	0	0	0	1	1	1	0	0	1	0	0	0	0	0	0	2.2	1.9	1.9	0
Coatomer subunit beta-1		3	3	3	3	0.109194	0.193698	0.122137	-0.24087	29.1567	29.4979	29.2399	29.0081	30.2022	29.0506	30.689	29.6205	29.2217	29.5866	29.938	29.284				108.81	200.84	241840000	9	6	6	9	5	5	12	15	10	7	14	16	9.9	6	7.5	9	4.6	6	13.4	16.6	13.5	7.6
Magnesium protoporphyrin IX methyltransferase, chloroplastic	CHLM	1	1	3	3	0	0.146125	-0.112844	0.201272	NaN	NaN	27.6917	NaN	NaN	27.5788	26.5213	27.3539	27.1279	26.9499	26.5846	28.0723				35.592	41.907	84060000	0	0	2	0	0	2	4	6	3	3	6	5	0	0	6.4	0	0	7.1	10.4	16	9.5	9.5
	EMB2754	0	0	2	2	-4.34294e-08	1.27455	0	-0.518812	NaN	NaN	NaN	NaN	NaN	NaN	25.8488	25.6637	NaN	NaN	25.154	25.3209				101.21	13.794	7410000	1	0	0	1	1	0	2	2	1	0	2	2	1.1	0	0	1.1	1.1	0	2.2	2.2	1.1	0
Mitochondrial adenine nucleotide transporter ADNT1	ADNT1	0	0	1	0	-4.34294e-08	0	0	NaN	NaN	NaN	NaN	NaN	NaN	NaN	NaN	25.8727	NaN	NaN	NaN	NaN				33.27	18.926	16295000	0	0	0	0	0	0	2	3	1	1	3	1	0	0	0	0	0	0	6.3	10.6	3.6	2.6
	At4g15640	0	0	1	0	-4.34294e-08	0	0	NaN	NaN	NaN	NaN	NaN	NaN	NaN	NaN	NaN	24.8118	NaN	NaN	NaN				37.148	6.0793	8634100	0	1	0	0	1	0	1	1	1	0	1	1	0	3	0	0	3	0	3	3	3	0
	At4g21460	0	0	1	0	-4.34294e-08	0	0	NaN	NaN	NaN	NaN	NaN	NaN	NaN	NaN	NaN	26.3554	NaN	NaN	NaN				47.554	19.679	19635000	1	0	1	1	0	1	1	1	3	1	2	1	2.7	0	2.4	2.7	0	2.7	2.4	2.7	7	1.9
	At4g38550	0	1	3	3	0	0.0369648	NaN	-0.0794659	NaN	NaN	NaN	NaN	28.5426	NaN	28.2844	27.5767	28.6291	29.3903	27.5884	27.273				69.681	72.55	82429000	1	0	1	1	2	1	5	7	7	3	7	8	1.5	0	1.1	1.3	2.5	1.1	7.7	9.2	13.2	4.7
Thylakoid lumenal 16.5 kDa protein, chloroplastic		0	0	2	1	-4.34294e-08	0	0	1.80778	NaN	NaN	NaN	NaN	NaN	NaN	NaN	26.7024	25.6827	NaN	NaN	28.0003				29.713	55.379	50328000	0	0	0	2	0	0	1	2	3	1	1	3	0	0	0	7.5	0	0	3	10.2	15	4.9
	EMB140	0	0	1	0	-4.34294e-08	0	0	NaN	NaN	NaN	NaN	NaN	NaN	NaN	NaN	25.1493	NaN	NaN	NaN	NaN				81.091	24.212	6956700	0	0	0	0	0	0	1	2	1	1	2	1	0	0	0	0	0	0	1.1	3.8	2.1	2.1
DnaJ protein ERDJ2B	ERDJ2B	0	0	3	3	-4.34294e-08	0.32145	0	0.258719	NaN	NaN	NaN	NaN	NaN	NaN	27.0975	27.3922	27.3094	27.9846	27.6768	26.9139				65.732	46.204	51379000	1	0	0	0	2	0	4	6	6	3	7	5	1.5	0	0	0	2.8	0	6.2	10.5	9.8	4.3
Proton pump-interactor 1	PPI1	1	0	3	2	0	0.126896	NaN	-0.191156	27.045	NaN	NaN	NaN	NaN	NaN	26.3461	27.3239	27.7385	NaN	27.0597	26.8303				60.067	36.672	46528000	2	1	1	1	2	0	4	3	3	2	3	4	4.1	2.1	1.7	1.9	3.6	0	7.7	5.8	5.8	3.6
Photosystem I reaction center subunit XI, chloroplastic	PSAL	1	3	3	3	0	0.177894	-0.65532	0.371597	NaN	NaN	30.1126	29.3125	28.5995	30.4598	29.3837	30.2961	29.4838	28.6554	30.5144	31.1087				30.441	58.699	1041400000	1	0	3	3	1	5	4	4	5	4	5	5	2.8	0	7.8	7.8	5	13.5	13.5	13.5	13.5	10.7
26S proteasome non-ATPase regulatory subunit 13 homolog B	RPN9B	0	0	1	0	-4.34294e-08	0	0	NaN	NaN	NaN	NaN	NaN	NaN	NaN	NaN	NaN	24.757	NaN	NaN	NaN				50.187	8.3502	7656300	0	0	0	0	0	0	0	1	1	1	0	1	0	0	0	0	0	0	0	2.3	2.3	2.3
	NPGR2	0	0	1	0	-4.34294e-08	0	0	NaN	NaN	NaN	NaN	NaN	NaN	NaN	NaN	23.6017	NaN	NaN	NaN	NaN				82.732	12.623	1440400	1	0	0	0	0	0	1	2	1	0	2	2	1.9	0	0	0	0	0	1.2	3.1	1.9	0
	At4g00800	0	0	1	0	-4.34294e-08	0	0	NaN	NaN	NaN	NaN	NaN	NaN	NaN	NaN	24.6412	NaN	NaN	NaN	NaN				175.41	16.501	2130800	0	0	0	0	0	0	2	2	0	1	2	1	0	0	0	0	0	0	1.2	1.5	0	0.9
	At4g15930	0	0	1	0	-4.34294e-08	0	0	NaN	NaN	NaN	NaN	NaN	NaN	NaN	NaN	NaN	25.3316	NaN	NaN	NaN				10.703	6.3074	16586000	0	0	0	0	0	0	0	0	1	0	0	1	0	0	0	0	0	0	0	0	11.3	0
	T25K17.110	0	0	0	1	-4.34294e-08	0	0	NaN	NaN	NaN	NaN	NaN	NaN	NaN	NaN	NaN	NaN	25.9412	NaN	NaN				66.323	15.862	5242400	1	0	0	0	0	0	2	1	1	2	1	1	1.2	0	0	0	0	0	2.7	1.5	2.2	3.4
Cyclase-associated protein 1	CAP1	0	0	1	0	-4.34294e-08	0	0	NaN	NaN	NaN	NaN	NaN	NaN	NaN	NaN	NaN	23.9825	NaN	NaN	NaN				58.485	9.1516	606280	0	0	0	0	0	0	0	0	1	0	0	0	0	0	0	0	0	0	0	0	2.6	0
Protein PAM68, chloroplastic	PAM68	0	0	1	0	-4.34294e-08	0	0	NaN	NaN	NaN	NaN	NaN	NaN	NaN	NaN	25.3487	NaN	NaN	NaN	NaN				17.233	6.2143	24636000	0	0	0	0	0	0	1	1	0	0	1	1	0	0	0	0	0	0	6.6	6.6	0	0
Cold shock protein 1	CSP1	3	0	2	2	0	0.185217	NaN	-0.223457	26.4375	25.9147	26.6499	NaN	NaN	NaN	26.0879	26.1985	NaN	NaN	26.3429	25.4965				26.68	38.971	49468000	2	2	3	1	0	0	3	3	0	0	3	2	12.5	10.9	19.6	4.9	0	0	18.5	18.5	0	0
Rhodanese-like domain-containing protein 4, chloroplastic	STR4	1	0	2	2	0	0.244141	NaN	0.74243	NaN	NaN	27.9572	NaN	NaN	NaN	NaN	27.3768	27.6455	NaN	27.1596	29.3475				54.468	46.177	106060000	0	0	2	0	0	1	1	4	3	1	4	5	0	0	3.7	0	0	2.6	2	7.7	6.1	2
Cysteine-rich receptor-like protein kinase 17	CRK17	0	0	1	0	-4.34294e-08	0	0	NaN	NaN	NaN	NaN	NaN	NaN	NaN	NaN	NaN	24.2656	NaN	NaN	NaN				80.468	10.962	4224500	1	0	0	0	0	0	1	2	2	2	2	2	1.8	0	0	0	0	0	1.8	3.2	3.2	3.2
Thylakoid lumenal 29 kDa protein, chloroplastic	TL29	0	1	1	2	0	0	NaN	0.888849	NaN	NaN	NaN	NaN	NaN	27.3248	26.9971	NaN	NaN	NaN	27.3093	28.4626				31.041	14.146	68396000	0	0	1	0	0	2	2	1	1	0	2	2	0	0	3.2	0	0	7	7	3.2	3.2	0
	RLM3	0	0	3	3	-4.34294e-08	0.3338	0	0.410198	NaN	NaN	NaN	NaN	NaN	NaN	28.8438	28.0928	27.8941	29.5132	28.3614	28.1866				91.066	75.269	58049000	1	0	1	1	2	1	8	6	7	5	7	9	1.4	0	1.3	1.4	2.9	1.4	10.8	8.1	9.8	7.3
	At5g45500	0	0	0	2	-4.34294e-08	0	0	NaN	NaN	NaN	NaN	NaN	NaN	NaN	NaN	NaN	NaN	NaN	26.5275	25.6768				85.781	35.38	8738500	0	0	0	0	0	0	1	1	3	0	2	2	0	0	0	0	0	0	1.2	1.2	5.5	0
Formate dehydrogenase, mitochondrial	FDH1	0	0	3	2	-4.34294e-08	0.304504	0	-0.815306	NaN	NaN	NaN	NaN	NaN	NaN	29.584	27.1496	27.1508	27.3185	26.9739	NaN				39.63	37.299	75737000	1	0	0	0	0	0	3	5	3	4	5	4	2	0	0	0	0	0	8.1	14	8.9	12
	At5g28050	0	0	1	0	-4.34294e-08	0	0	NaN	NaN	NaN	NaN	NaN	NaN	NaN	NaN	24.5195	NaN	NaN	NaN	NaN				20.001	6.4472	17792000	0	0	0	0	0	0	1	1	0	0	1	1	0	0	0	0	0	0	7.6	7.6	0	0
Serine/arginine-rich splicing factor RS41	RS41	2	1	1	1	0	0	0.635088	1.55508	28.0933	27.0653	NaN	28.2144	NaN	NaN	NaN	25.9924	NaN	NaN	NaN	27.5475				36.385	47.407	92987000	3	2	0	3	0	0	1	4	2	1	2	4	9.8	7	0	9.8	0	0	2.9	12.7	5.1	2.2
Thylakoid lumenal 17.4 kDa protein, chloroplastic	At5g53490	1	0	3	2	0	0.415017	NaN	1.15249	NaN	NaN	27.7877	NaN	NaN	NaN	26.626	26.3794	26.2843	NaN	26.0703	29.0945				27.225	58.293	114860000	0	0	2	1	0	1	2	3	3	1	4	5	0	0	9.6	4.8	0	4.8	9.6	14.8	16.4	5.2
Probable glucan 1,3-alpha-glucosidase	PSL5	1	0	3	2	0	0.257118	NaN	-0.365562	26.9492	NaN	NaN	NaN	NaN	NaN	26.2153	26.9989	27.6157	26.3537	26.8018	NaN				107.39	53.601	23274000	2	0	0	1	1	0	3	6	4	3	6	2	2.7	0	0	1.3	1.3	0	3.8	7.1	4.9	3.7
	At5g36230	2	1	3	3	0	0.0442743	0.859351	0.0869223	NaN	27.3317	27.197	NaN	28.1237	NaN	28.0875	27.1446	26.0809	27.744	27.2478	26.5819				47.215	68.128	83910000	2	2	2	2	2	0	3	6	3	3	5	5	5.6	5.1	5.1	5.6	5.1	0	7.1	16.5	8.3	9
Beta-adaptin-like protein A	At5g11490	0	0	1	0	-4.34294e-08	0	0	NaN	NaN	NaN	NaN	NaN	NaN	NaN	NaN	24.9335	NaN	NaN	NaN	NaN				88.51	20.787	8120800	0	0	0	0	0	0	2	2	1	2	2	0	0	0	0	0	0	0	3	3	1.1	3
	At5g59610	0	0	1	0	-4.34294e-08	0	0	NaN	NaN	NaN	NaN	NaN	NaN	NaN	NaN	NaN	20.1512	NaN	NaN	NaN				29.252	6.4321	120030	0	0	0	0	0	0	0	0	1	0	0	0	0	0	0	0	0	0	0	0	7	0
	At5g16030	0	0	1	0	-4.34294e-08	0	0	NaN	NaN	NaN	NaN	NaN	NaN	NaN	NaN	23.6676	NaN	NaN	NaN	NaN				29.057	8.0967	3421400	0	0	0	0	0	0	0	1	0	0	0	1	0	0	0	0	0	0	0	5.8	0	0
Superoxide dismutase [Fe] 2, chloroplastic	FSD2	2	1	3	3	0	0.00550957	0.271595	0.0138785	27.7634	28.1714	NaN	NaN	NaN	28.239	28.5921	27.5105	26.7724	28.8945	26.8531	27.1691				27.226	64.803	213860000	3	4	0	1	0	3	4	6	2	2	5	6	7.6	13.9	0	4.2	0	13.1	16.9	21.1	9.7	9.7
Malate dehydrogenase	PMDH2	1	2	3	3	0	0.385106	-0.302658	1.21359	NaN	NaN	28.3876	27.4051	NaN	28.7647	26.8888	28.5689	26.6454	26.9056	27.9784	30.8598				34.975	99.657	299480000	0	0	3	2	0	5	3	7	3	2	7	7	0	0	9	5.4	0	16.5	10.2	20.7	10.2	8.1
	At5g15270	0	0	1	0	-4.34294e-08	0	0	NaN	NaN	NaN	NaN	NaN	NaN	NaN	NaN	24.1694	NaN	NaN	NaN	NaN				57.824	6.1494	1716700	0	0	0	0	0	0	0	1	0	0	0	1	0	0	0	0	0	0	0	2.6	0	0
50S ribosomal protein 6, chloroplastic	PSRP6	1	1	2	2	0	0.154018	-0.886223	-0.18685	29.6201	NaN	NaN	28.7339	NaN	NaN	NaN	29.4995	29.7462	NaN	29.8399	29.0321				13.848	62.677	1577500000	2	1	1	1	1	1	1	1	1	1	1	1	37.2	6.2	6.2	6.2	6.2	6.2	6.2	6.2	6.2	6.2
Ankyrin repeat domain-containing protein EMB506, chloroplastic	EMB506	0	0	1	0	-4.34294e-08	0	0	NaN	NaN	NaN	NaN	NaN	NaN	NaN	NaN	NaN	25.734	NaN	NaN	NaN				33.038	9.2075	22713000	1	0	0	0	0	0	1	1	1	1	1	0	4.4	0	0	0	0	0	4.4	4.4	4.4	4.4
	SQD2	0	0	1	0	-4.34294e-08	0	0	NaN	NaN	NaN	NaN	NaN	NaN	NaN	23.8224	NaN	NaN	NaN	NaN	NaN				47.524	6.4094	598160	0	0	0	0	0	0	1	0	0	0	0	0	0	0	0	0	0	0	2.3	0	0	0
	At5g53440	0	0	0	1	-4.34294e-08	0	0	NaN	NaN	NaN	NaN	NaN	NaN	NaN	NaN	NaN	NaN	NaN	NaN	24.6711				132.1	16.468	3067800	1	1	0	0	0	0	1	1	1	0	2	2	1.4	1.4	0	0	0	0	1.3	1.4	1.4	0
	At5g66530	0	0	0	1	-4.34294e-08	0	0	NaN	NaN	NaN	NaN	NaN	NaN	NaN	NaN	NaN	NaN	NaN	NaN	27.4239				30.476	18.203	32265000	0	0	1	0	0	1	1	1	1	0	2	3	0	0	3.6	0	0	3.6	3.6	4.7	4.7	0
ADP-ribosylation factor 2-A	T17J13.250	0	0	3	2	-4.34294e-08	0.83601	0	0.99767	NaN	NaN	NaN	NaN	NaN	NaN	26.8336	27.2842	28.1683	NaN	28.3324	28.5204				20.607	41.782	196500000	1	1	0	1	0	1	2	3	3	1	3	4	5.5	5.5	0	7.7	0	8.3	11.6	21.5	22.1	6.1
	FTRA2	0	0	1	0	-4.34294e-08	0	0	NaN	NaN	NaN	NaN	NaN	NaN	NaN	NaN	NaN	23.3207	NaN	NaN	NaN				20.146	6.7374	31426000	0	0	0	0	0	1	1	1	1	1	1	1	0	0	0	0	0	4.3	4.3	4.3	4.3	4.3
Kinesin-like protein KCA2	KCA2	0	0	3	0	-4.34294e-08	0	0	NaN	NaN	NaN	NaN	NaN	NaN	NaN	24.235	24.4142	25.0877	NaN	NaN	NaN				119.19	28.125	2521300	1	0	0	0	0	0	5	7	4	2	5	2	0.8	0	0	0	0	0	5	7.5	4.2	2.3
Carboxypeptidase	SCPL34	0	1	0	0	0	-4.34294e-08	NaN	0	NaN	NaN	NaN	NaN	NaN	26.8467	NaN	NaN	NaN	NaN	NaN	NaN				45.726	24.203	17217000	0	1	2	0	1	2	1	0	0	0	0	0	0	2.2	4.2	0	2	6.2	2	0	0	0
BTB/POZ domain-containing protein At5g67385		1	0	3	2	0	1.08306	NaN	-0.888291	27.363	NaN	NaN	NaN	NaN	NaN	28.1167	28.3616	28.9851	NaN	27.7211	27.4779				62.595	77.57	82794000	3	0	0	0	1	0	6	8	6	1	6	10	5.7	0	0	0	1.8	0	10.6	14.7	11.4	1.6
Beta-glucosidase 31	BGLU31	0	0	1	0	-4.34294e-08	0	0	NaN	NaN	NaN	NaN	NaN	NaN	NaN	NaN	NaN	25.1183	NaN	NaN	NaN				52.277	6.2564	15429000	0	1	0	1	0	0	1	1	1	0	1	1	0	1.5	0	1.5	0	0	1.5	1.5	1.5	0
Mediator of RNA polymerase II transcription subunit 37f	MED37F	3	3	3	3	0.0268995	0.47437	0.0142275	-0.250614	32.5743	32.4942	32.104	32.5424	32.4667	32.2061	32.3581	32.9024	32.9922	32.6838	32.5289	32.2882				74.374	323.31	2598100000	23	20	11	27	9	15	18	28	26	18	26	27	34.6	29.6	14.4	40.1	12.5	20.4	23.9	37.6	37.3	25
Putative ion channel POLLUX-like 1		1	0	3	3	0	0.914005	NaN	-0.577611	NaN	NaN	26.451	NaN	NaN	NaN	26.3664	27.0806	27.188	26.5764	26.094	26.2318				94.82	45.999	19205000	1	0	3	1	1	1	4	7	4	2	4	3	1.2	0	2.9	1.2	1.2	1.2	4.3	8.3	4.1	2.4
	At5g10630	0	0	1	0	-4.34294e-08	0	0	NaN	NaN	NaN	NaN	NaN	NaN	NaN	NaN	NaN	24.3686	NaN	NaN	NaN				72.298	7.4096	3189200	0	0	0	0	0	0	0	0	1	0	1	1	0	0	0	0	0	0	0	0	1.6	0
Dual specificity phosphatase Cdc25	CDC25	0	0	1	0	-4.34294e-08	0	0	NaN	NaN	NaN	NaN	NaN	NaN	NaN	NaN	NaN	26.0311	NaN	NaN	NaN				12.384	6.8865	62410000	0	0	0	0	1	0	1	1	1	1	1	1	0	0	0	0	8.3	0	8.3	8.3	8.3	8.3
Ankyrin repeat-containing protein At5g02620		0	0	1	0	-4.34294e-08	0	0	NaN	NaN	NaN	NaN	NaN	NaN	NaN	24.1286	NaN	NaN	NaN	NaN	NaN				59.664	10.307	5922000	0	0	0	0	1	0	1	0	1	0	0	1	0	0	0	0	1.5	0	1.5	0	4.8	0
	At4g11630	0	0	1	0	-4.34294e-08	0	0	NaN	NaN	NaN	NaN	NaN	NaN	NaN	NaN	24.7742	NaN	NaN	NaN	NaN				25.414	7.5543	7393700	2	1	0	0	0	0	0	1	1	0	0	2	9.3	3.1	0	0	0	0	0	6.2	3.1	0
	At5g20950	0	0	1	1	-4.34294e-08	0	0	0.224115	NaN	NaN	NaN	NaN	NaN	NaN	24.7849	NaN	NaN	NaN	25.009	NaN				67.926	18.597	11261000	2	0	0	1	0	1	2	1	1	1	2	2	4.6	0	0	1.6	0	1.3	2.9	1.6	1.3	1.3
Photosystem II stability/assembly factor HCF136, chloroplastic	HCF136	0	1	3	2	0	0.932468	NaN	0.875977	NaN	NaN	NaN	NaN	NaN	26.961	27.2025	27.6774	27.2079	NaN	27.7749	28.7023				46.913	73.536	71978000	0	0	0	0	0	2	2	4	3	1	3	5	0	0	0	0	0	6.8	4.7	11.3	9.6	3.1
Glucose-6-phosphate isomerase, cytosolic	PGIC	0	0	0	1	-4.34294e-08	0	0	NaN	NaN	NaN	NaN	NaN	NaN	NaN	NaN	NaN	NaN	NaN	NaN	26.6955				58.109	13.827	8936800	0	0	0	0	0	0	1	1	0	0	1	2	0	0	0	0	0	0	2.1	2.3	0	0
	At5g18420	0	0	1	0	-4.34294e-08	0	0	NaN	NaN	NaN	NaN	NaN	NaN	NaN	NaN	24.5825	NaN	NaN	NaN	NaN				39.407	13.619	8399500	0	0	0	0	1	0	2	2	0	0	1	2	0	0	0	0	3.4	0	5.7	5.7	0	0
	At5g17530	0	0	0	1	-4.34294e-08	0	0	NaN	NaN	NaN	NaN	NaN	NaN	NaN	NaN	NaN	NaN	NaN	NaN	24.3685				58.309	8.1535	1239300	0	0	0	0	0	0	0	0	0	0	0	1	0	0	0	0	0	0	0	0	0	0
	At5g60030	2	0	2	1	0	0	NaN	0.0184679	26.4436	NaN	26.8999	NaN	NaN	NaN	25.8251	25.1344	NaN	NaN	25.4982	NaN				26.856	27.682	71998000	2	1	2	1	1	1	3	3	1	2	3	2	10.4	4.8	8.7	4.8	3.9	5.6	14.3	14.3	6.9	10.8
Glutamate-1-semialdehyde 2,1-aminomutase 1, chloroplastic	GSA1	0	0	1	1	-4.34294e-08	0	0	1.71603	NaN	NaN	NaN	NaN	NaN	NaN	NaN	26.2236	NaN	NaN	NaN	27.9397				43.765	41.632	55538000	0	0	1	1	0	4	2	6	3	3	5	7	0	0	3.2	3.4	0	11.4	6.8	19.2	11.2	11.2
	At5g35180	1	0	3	2	0	0.0703171	NaN	-0.088268	26.9608	NaN	NaN	NaN	NaN	NaN	28.1867	27.4279	27.4738	NaN	27.9976	27.2182				87.028	44.672	46535000	3	1	1	1	1	1	5	6	4	1	5	5	3.7	1.4	1.4	0.9	1.4	1.4	6.9	8.7	5.5	1.4
	At5g20360	0	0	1	0	-4.34294e-08	0	0	NaN	NaN	NaN	NaN	NaN	NaN	NaN	NaN	25.0534	NaN	NaN	NaN	NaN				81.748	12.303	2870700	0	0	0	0	0	0	0	2	1	0	1	1	0	0	0	0	0	0	0	3.1	1.4	0
	At5g27560	0	0	1	2	-4.34294e-08	0	0	-0.396482	NaN	NaN	NaN	NaN	NaN	NaN	NaN	27.2008	NaN	NaN	26.8453	26.7633				37.833	55.601	58416000	0	0	0	0	0	0	1	4	2	1	3	3	0	0	0	0	0	0	4.7	14.5	5.3	2.9
Organellar oligopeptidase A, chloroplastic/mitochondrial	OOP	0	0	3	3	-4.34294e-08	0.0522719	0	-0.181419	NaN	NaN	NaN	NaN	NaN	NaN	28.7715	25.9867	26.7003	28.6513	25.8691	26.3938				90.368	87.556	30766000	1	0	0	1	0	0	5	5	4	3	4	5	0.9	0	0	1	0	0	5.7	5.8	5.2	3.5
	At5g57120	2	3	3	2	0.463243	0.592315	-0.467086	-0.393257	NaN	28.9174	28.8589	27.7824	28.8183	28.6625	28.1386	27.8795	27.6283	NaN	27.7657	27.212				34.125	72.684	187750000	1	4	6	4	4	2	4	6	4	1	5	7	4	16.3	17.3	16.3	11	6.7	13.7	22.7	10	3
	WTF1	1	1	2	2	0	0.0507222	-0.975422	0.0492487	27.7394	NaN	NaN	26.764	NaN	NaN	26.8284	27.1552	NaN	NaN	27.3092	26.7729				61.232	78.169	65020000	2	0	0	2	1	0	4	8	3	1	7	6	4	0	0	2.8	1.5	0	7.6	15.3	5.3	2.3
ABC transporter G family member 7	At2g01320	0	0	1	1	-4.34294e-08	0	0	0.604927	NaN	NaN	NaN	NaN	NaN	NaN	NaN	26.4578	NaN	NaN	27.0627	NaN				79.1	68.398	18177000	0	0	0	1	1	0	2	5	2	2	4	0	0	0	0	1.4	1	0	3.4	8.8	3.9	3
	PTAC5	2	3	3	3	0.293692	0.571929	-0.433759	0.502707	29.6345	30.8096	NaN	30.3077	29.7674	29.2898	30.758	29.6555	30.298	31.1603	30.3902	30.6692				44.019	225.31	759700000	8	11	1	10	4	5	7	12	7	5	10	11	24.3	32.3	2.1	28.9	8.3	13.7	13.4	35.4	17.8	13.7
	At5g10010	0	0	1	1	-4.34294e-08	0	0	-0.839344	NaN	NaN	NaN	NaN	NaN	NaN	NaN	27.0767	NaN	NaN	NaN	26.2374				50.516	29.985	38863000	0	0	0	1	0	0	1	3	1	0	1	3	0	0	0	1.8	0	0	3	8.5	3.7	0
Serine/arginine-rich splicing factor SR34A	SR34A	1	1	2	2	0	0.203768	-0.277071	0.333014	NaN	27.2375	NaN	NaN	NaN	26.9605	27.261	27.5388	NaN	NaN	28.2991	27.1666				33.599	51.775	134570000	1	2	0	0	0	2	4	5	4	2	6	6	4	6	0	0	0	11	14.7	19	15	7.3
Pentatricopeptide repeat-containing protein At1g79080, chloroplastic		0	0	1	0	-4.34294e-08	0	0	NaN	NaN	NaN	NaN	NaN	NaN	NaN	NaN	NaN	24.1909	NaN	NaN	NaN				64.011	6.1822	1723300	0	0	0	0	0	0	0	0	1	0	0	1	0	0	0	0	0	0	0	0	1.4	0
Nuclear-pore anchor	NUA	2	2	3	3	0.320046	1.38774	0.287305	-0.335075	27.9742	27.7956	NaN	27.852	28.4925	NaN	27.6125	27.7257	27.988	27.4246	27.4758	27.4206				237.04	180.5	24016000	4	4	1	4	4	1	9	16	8	6	8	15	2.3	2.3	0.6	2.4	2.1	0.6	4.3	10.1	4.7	3
	EMB2083	1	2	3	2	0	0.997356	0.213099	-0.4959	26.4132	NaN	NaN	26.4838	26.7688	NaN	25.9526	26.2528	26.4702	NaN	25.8426	25.616				99.863	49.596	17880000	2	0	0	2	2	0	2	5	3	3	3	4	2.7	0	0	3.1	2.2	0	2.2	6.4	4.5	4.1
THO complex subunit 4D	ALY4	0	0	1	1	-4.34294e-08	0	0	-0.827673	NaN	NaN	NaN	NaN	NaN	NaN	26.6382	NaN	NaN	NaN	25.8106	NaN				29.709	12.298	265920000	0	1	1	1	1	1	2	1	1	1	2	1	0	4.6	4.6	4.3	4.6	4.6	8.9	4.3	4.3	4.6
60S ribosomal protein L13-1	BBC1	3	3	3	3	0.0613618	0.449337	-0.129912	-0.878738	33.8698	32.6637	31.674	33.3228	32.4044	32.0906	31.8878	33.7797	33.672	31.1937	33.1831	32.3265				23.539	323.31	11461000000	13	11	4	12	2	8	8	16	19	13	15	14	55.9	50.5	14.7	55.9	9.8	27.9	27.9	57.8	58.3	46.1
	At2g21385	0	0	2	2	-4.34294e-08	0.0494928	0	0.0536194	NaN	NaN	NaN	NaN	NaN	NaN	NaN	26.5972	26.9046	NaN	26.4901	27.1189				28.701	24.689	52391000	0	0	0	0	0	0	1	3	3	0	3	3	0	0	0	0	0	0	2.8	10.3	11.5	0
	At1g73650	0	0	1	0	-4.34294e-08	0	0	NaN	NaN	NaN	NaN	NaN	NaN	NaN	NaN	NaN	24.1558	NaN	NaN	NaN				23.73	6.8247	34391000	1	0	0	0	0	1	0	1	1	1	1	1	4.8	0	0	0	0	4.8	0	4.8	4.8	4.8
DNA repair protein recA homolog 1, chloroplastic	At1g79050	0	0	1	0	-4.34294e-08	0	0	NaN	NaN	NaN	NaN	NaN	NaN	NaN	NaN	NaN	24.9912	NaN	NaN	NaN				36.902	7.3856	5113000	0	0	0	0	0	0	0	1	1	1	0	0	0	0	0	0	0	0	0	4.4	4.4	4.4
30S ribosomal protein 3-1, chloroplastic	At1g68590	0	0	1	1	-4.34294e-08	0	0	-1.00069	NaN	NaN	NaN	NaN	NaN	NaN	NaN	NaN	28.4076	NaN	NaN	27.4069				18.146	12.628	537690000	1	1	1	0	1	1	1	1	2	0	1	2	4.3	4.3	4.3	0	4.3	4.3	4.3	4.3	12.3	0
U-box domain-containing protein 3	At3g54790	0	0	1	0	-4.34294e-08	0	0	NaN	NaN	NaN	NaN	NaN	NaN	NaN	NaN	20.9257	NaN	NaN	NaN	NaN				79.709	6.7818	196830	0	0	0	0	0	0	1	1	0	0	0	0	0	0	0	0	0	0	2.2	2.2	0	0
Gibberellin-regulated protein 4	GASA4	0	0	2	0	-4.34294e-08	0	0	NaN	NaN	NaN	NaN	NaN	NaN	NaN	NaN	26.8802	25.6152	NaN	NaN	NaN				9.4099	14.408	65309000	0	0	0	0	1	0	1	2	2	1	1	0	0	0	0	0	12	0	12	21.7	21.7	12
Nascent polypeptide-associated complex subunit alpha-like protein 4	At4g10480	2	1	3	3	0	0.956778	0.363544	-0.741776	29.8204	28.867	NaN	29.7072	NaN	NaN	29.2867	30.0679	30.0698	28.6668	29.5335	28.9988				23.114	171.55	952560000	6	3	0	4	0	0	3	5	8	3	4	4	34.1	22.7	0	28.9	0	0	19	25.6	37	21.3
WPP domain-interacting tail-anchored protein 2	WIT2	0	0	1	0	-4.34294e-08	0	0	NaN	NaN	NaN	NaN	NaN	NaN	NaN	NaN	NaN	25.0719	NaN	NaN	NaN				71.851	10.628	12703000	0	0	0	0	0	0	2	2	2	1	2	2	0	0	0	0	0	0	3.2	3.2	3.2	1.6
Auxin efflux carrier component 7	PIN7	0	0	1	0	-4.34294e-08	0	0	NaN	NaN	NaN	NaN	NaN	NaN	NaN	NaN	NaN	26.5745	NaN	NaN	NaN				67.159	7.1117	11706000	0	0	0	0	0	0	1	1	1	0	1	1	0	0	0	0	0	0	2	2	2	0
26S proteasome non-ATPase regulatory subunit 14 homolog	At5g23540	0	0	3	2	-4.34294e-08	0.186529	0	0.278614	NaN	NaN	NaN	NaN	NaN	NaN	25.5209	27.0012	26.0998	NaN	26.5008	26.4711				29.207	32.052	58869000	0	0	0	0	0	0	2	3	4	1	2	2	0	0	0	0	0	0	7.7	13.5	18.5	5
	At5g05210	0	0	0	1	-4.34294e-08	0	0	NaN	NaN	NaN	NaN	NaN	NaN	NaN	NaN	NaN	NaN	NaN	24.0824	NaN				44.251	6.8002	1604700	0	0	0	0	0	0	0	0	0	0	1	0	0	0	0	0	0	0	0	0	0	0
Elongation factor 1-delta 1	At1g30230	2	3	3	3	0.165269	0.301416	-0.515677	-0.838589	30.133	28.9276	NaN	30.645	28.3045	28.0943	29.5134	31.8918	33.3259	30.3424	30.8303	31.0426				28.776	220.78	2797600000	6	2	1	6	2	2	6	10	12	6	9	11	33.5	8.5	3.8	33.8	8.8	8.5	18.8	43.1	55.4	21.2
Cytochrome c oxidase subunit 5b-1, mitochondrial	At3g15640	0	0	1	0	-4.34294e-08	0	0	NaN	NaN	NaN	NaN	NaN	NaN	NaN	NaN	24.4698	NaN	NaN	NaN	NaN				19.316	7.6993	7602800	0	0	0	0	0	0	0	1	0	0	0	1	0	0	0	0	0	0	0	8.6	0	0
	OVA1	0	0	0	1	-4.34294e-08	0	0	NaN	NaN	NaN	NaN	NaN	NaN	NaN	NaN	NaN	NaN	NaN	NaN	23.5047				60.323	6.2102	583720	0	0	0	0	0	0	0	0	0	0	0	1	0	0	0	0	0	0	0	0	0	0
	At1g55840	0	0	0	0	-4.34294e-08	-4.34294e-08	0	0	NaN	NaN	NaN	NaN	NaN	NaN	NaN	NaN	NaN	NaN	NaN	NaN				33.85	6.848	0	0	0	0	0	0	0	0	0	0	0	0	1	0	0	0	0	0	0	0	0	0	0
Nucleosome assembly protein 1	NAP1	2	2	3	3	0.209072	0.0745047	-0.864095	-0.327822	30.976	29.3546	NaN	30.5368	NaN	28.0656	27.6476	31.8378	32.4235	30.5951	30.7273	29.603				42.846	255.48	1959800000	11	2	1	5	1	2	4	9	9	4	8	9	35.2	8.9	3.2	19.4	2.2	9.4	11.3	27.2	36.8	13.2
	RPC14	0	0	1	0	-4.34294e-08	0	0	NaN	NaN	NaN	NaN	NaN	NaN	NaN	NaN	24.2298	NaN	NaN	NaN	NaN				14.078	8.0459	14390000	0	0	0	0	0	0	1	1	0	0	1	1	0	0	0	0	0	0	9	9	0	0
Histone H3.3	At4g40030	2	2	3	3	0.362847	0.44119	0.620484	-0.495811	28.4415	NaN	29.6792	29.5237	NaN	29.8379	28.3091	29.3634	29.7568	28.5497	29.0573	28.3349				18.702	47.291	963540000	4	1	2	3	0	2	4	4	5	5	5	5	18.9	4.9	9.1	10.4	0	9.1	14.6	14.6	15.2	19.5
Methylthioribose-1-phosphate isomerase	At2g05830	0	0	0	1	-4.34294e-08	0	0	NaN	NaN	NaN	NaN	NaN	NaN	NaN	NaN	NaN	NaN	NaN	NaN	27.2416				34.535	34.832	13584000	0	0	0	0	0	0	0	1	0	0	1	3	0	0	0	0	0	0	0	4.3	0	0
Probable plastid-lipid-associated protein 13, chloroplastic	At2g42130	0	0	0	1	-4.34294e-08	0	0	NaN	NaN	NaN	NaN	NaN	NaN	NaN	NaN	NaN	NaN	NaN	NaN	26.889				29.668	12.302	13542000	0	0	1	0	0	1	0	0	0	1	1	2	0	0	5.9	0	0	4.5	0	0	0	4.5
Aquaporin PIP1-2	PIP1B	3	3	3	3	0.514941	0.0346749	-0.396975	0.022693	30.7238	30.4492	31.3231	30.0616	30.4249	30.8186	31.3288	31.7103	31.2175	31.1151	31.6197	31.5899				29.132	184.78	4372100000	6	5	6	5	4	4	8	8	6	3	8	8	20.8	20.8	17.2	17.2	10.6	12.4	20.8	20.8	20.8	15.3
7-dehydrocholesterol reductase	DWF5	0	0	1	0	-4.34294e-08	0	0	NaN	NaN	NaN	NaN	NaN	NaN	NaN	NaN	NaN	25.3792	NaN	NaN	NaN				49.404	7.1458	9477800	0	0	0	0	0	0	0	1	1	1	0	0	0	0	0	0	0	0	0	3	3	3
	At5g16660	0	0	1	0	-4.34294e-08	0	0	NaN	NaN	NaN	NaN	NaN	NaN	NaN	NaN	25.2514	NaN	NaN	NaN	NaN				17.858	11.702	25013000	0	0	0	0	0	1	1	1	0	1	1	1	0	0	0	0	0	8.4	8.4	8.4	0	8.4
Phototropin-2	PHOT2	0	0	2	2	-4.34294e-08	0.0471591	0	0.0683079	NaN	NaN	NaN	NaN	NaN	NaN	26.279	26.1042	NaN	NaN	26.7186	25.8012				100.79	34.422	11707000	0	2	0	0	0	0	3	3	2	1	5	3	0	2.1	0	0	0	0	3.5	3.5	2.6	1
	At4g09040	2	1	3	2	0	0.00580583	-0.504168	-0.0145766	29.2706	28.6315	NaN	28.4469	NaN	NaN	26.7079	28.8591	27.9434	NaN	27.7421	27.9023				27.703	66.434	320110000	5	4	0	3	0	1	3	6	3	0	3	3	19.7	14.8	0	13.9	0	4.1	13.5	24.2	11.9	0
Nuclear transport factor 2	NTF2B	0	0	1	0	-4.34294e-08	0	0	NaN	NaN	NaN	NaN	NaN	NaN	NaN	NaN	NaN	24.846	NaN	NaN	NaN				15.004	7.7186	42927000	0	0	1	0	0	0	1	1	1	1	1	1	0	0	7.5	0	0	0	7.5	7.5	7.5	7.5
Chlorophyll a-b binding protein 6, chloroplastic	LHCA1	2	2	3	3	0.266149	0.826634	0.979072	0.629799	NaN	27.8064	29.6818	28.7616	NaN	30.6847	29.863	29.7451	29.1437	29.7062	30.2886	30.6464				23.262	39.577	1321600000	1	1	1	1	1	3	1	3	3	3	3	3	3.8	3.8	3.8	3.8	3.8	10.3	3.8	10.3	10.3	10.3
60S ribosomal protein L23a-2	RPL23AB	3	3	3	3	0.109353	0.61449	0.0980377	-0.665152	33.222	32.9723	32.2889	33.2216	32.9055	32.6502	32.496	33.4595	33.6389	32.4122	33.159	32.0279				16.744	159.85	22967000000	10	9	4	9	3	6	9	11	12	11	9	9	36.5	35.8	19.6	45.9	18.9	34.5	36.5	42.6	45.3	42.6
	GTB1	0	0	0	1	-4.34294e-08	0	0	NaN	NaN	NaN	NaN	NaN	NaN	NaN	NaN	NaN	NaN	NaN	NaN	31.3137				166.39	48.474	122460000	0	1	1	0	1	0	4	5	3	2	4	5	0	0.6	1	0	1	0	2.6	3.4	2.3	1.2
Glycine-rich RNA-binding protein 2, mitochondrial	GR-RBP2	1	1	3	2	0	1.01952	1.03513	1.45827	24.6884	NaN	NaN	25.7235	NaN	NaN	25.2688	25.4193	23.9621	NaN	26.4851	26.1982				14.691	14.321	90472000	2	1	0	2	1	1	2	2	2	1	2	2	14.6	6.2	0	14.6	8.3	6.2	14.6	14.6	14.6	6.2
	At5g64460	0	0	0	1	-4.34294e-08	0	0	NaN	NaN	NaN	NaN	NaN	NaN	NaN	NaN	NaN	NaN	NaN	NaN	23.7038				22.385	6.5235	1876200	0	0	0	0	0	0	0	0	0	0	0	1	0	0	0	0	0	0	0	0	0	0
Golgin candidate 6	GC6	1	1	3	3	0	0.261975	-0.802818	-0.16265	28.4021	NaN	NaN	27.5992	NaN	NaN	28.3254	28.2255	28.8215	28.5026	28.4137	27.9682				101.83	114.53	72722000	5	0	1	2	1	0	8	12	11	6	7	9	6.8	0	1.1	2.5	1.1	0	8.4	14.4	13	6.5
	At3g27180	0	0	1	0	-4.34294e-08	0	0	NaN	NaN	NaN	NaN	NaN	NaN	NaN	NaN	23.5716	NaN	NaN	NaN	NaN				57.845	10.24	2259500	0	0	0	0	0	0	1	1	0	0	1	0	0	0	0	0	0	0	2.3	2.3	0	0
Fumarate hydratase 1, mitochondrial	FUM2	0	0	1	0	-4.34294e-08	0	0	NaN	NaN	NaN	NaN	NaN	NaN	NaN	NaN	NaN	23.85	NaN	NaN	NaN				33.728	6.2932	15711000	0	0	0	0	0	0	0	1	1	1	1	1	0	0	0	0	0	0	0	3.5	3.5	3.5
40S ribosomal protein S25-4	At4g39200	3	3	3	3	0.309691	0.595791	-0.365941	-0.963943	30.3298	30.6313	29.717	30.297	30.2223	29.061	30.1992	31.0229	30.8984	28.6205	30.9589	29.6494				11.925	65.861	3127900000	5	3	1	4	2	3	4	6	8	7	4	4	48.6	31.8	12.1	41.1	18.7	31.8	41.1	49.5	55.1	55.1
Phosphoglucan, water dikinase, chloroplastic	ATGWD3	0	0	1	0	-4.34294e-08	0	0	NaN	NaN	NaN	NaN	NaN	NaN	NaN	NaN	23.6826	NaN	NaN	NaN	NaN				96.315	16.232	1800700	0	0	0	0	0	0	1	1	0	0	1	0	0	0	0	0	0	0	1.4	1.8	0	0
	PIFI	0	0	1	0	-4.34294e-08	0	0	NaN	NaN	NaN	NaN	NaN	NaN	NaN	NaN	27.1258	NaN	NaN	NaN	NaN				23.99	12.346	64677000	0	0	0	1	0	0	0	1	1	0	1	1	0	0	0	6.5	0	0	0	5.6	6.5	0
60S acidic ribosomal protein P3-2	At5g57290	0	0	1	0	-4.34294e-08	0	0	NaN	NaN	NaN	NaN	NaN	NaN	NaN	NaN	NaN	32.0961	NaN	NaN	NaN				8.9448	50.705	6231700000	1	1	0	1	0	1	1	1	2	1	1	1	9	9	0	9	0	9	9	9	30.3	9
Dicarboxylate transporter 1, chloroplastic	DiT1	1	0	0	1	0	0	NaN	NaN	25.9678	NaN	NaN	NaN	NaN	NaN	NaN	NaN	NaN	NaN	26.9515	NaN				59.026	13.618	31255000	2	0	0	0	0	0	0	1	0	1	2	1	3.6	0	0	0	0	0	0	1.8	0	1.8
Protease Do-like 2, chloroplastic	DEGP2	0	1	1	1	0	0	NaN	-0.541943	NaN	NaN	NaN	NaN	26.551	NaN	26.8571	NaN	NaN	NaN	26.3152	NaN				66.673	34.778	44056000	0	0	0	0	2	0	4	4	5	2	4	4	0	0	0	0	3.6	0	7.4	7.6	9.6	3.8
Rho GTPase-activating protein 6	At5g12150	0	0	0	1	-4.34294e-08	0	0	NaN	NaN	NaN	NaN	NaN	NaN	NaN	NaN	NaN	NaN	NaN	25.4719	NaN				84.94	18.405	3500900	1	0	0	0	0	0	1	1	0	1	3	1	1.6	0	0	0	0	0	1.6	1.6	0	0.9
	At5g57860	0	0	0	1	-4.34294e-08	0	0	NaN	NaN	NaN	NaN	NaN	NaN	NaN	NaN	NaN	NaN	NaN	22.5025	NaN				7.8021	6.4212	2863100	0	0	0	0	0	0	0	0	0	0	1	0	0	0	0	0	0	0	0	0	0	0
	At5g47690	1	2	3	3	0	0.191913	-0.494366	-0.246085	28.4684	NaN	NaN	28.4221	NaN	27.526	29.0497	28.0857	28.2154	28.8963	28.1605	27.5557				181.34	125.95	38637000	3	0	0	2	0	3	9	10	13	4	9	6	1.7	0	0	1.1	0	1.8	5.7	6.7	8.9	2.2
	At1g09490	0	0	1	0	-4.34294e-08	0	0	NaN	NaN	NaN	NaN	NaN	NaN	NaN	NaN	NaN	23.338	NaN	NaN	NaN				32.397	7.0649	5267200	0	0	0	0	0	0	0	0	1	1	0	1	0	0	0	0	0	0	0	0	4.1	4.1
Ribulose bisphosphate carboxylase small chain	At5g38410	3	3	3	3	0.351313	0.0108136	0.740946	-0.0242081	32.2536	32.5706	34.6893	33.8041	33.2311	34.7011	34.0147	33.8672	34.7837	33.184	33.916	35.493				20.84	253.24	21725000000	9	8	8	9	4	7	9	10	11	8	9	13	50	40.3	31.7	50	18.8	31.7	40.9	51.1	44.6	34.9
Ubiquitin carboxyl-terminal hydrolase 6	UBP6	0	0	1	0	-4.34294e-08	0	0	NaN	NaN	NaN	NaN	NaN	NaN	NaN	24.1031	NaN	NaN	NaN	NaN	NaN				49.486	11.056	1864400	0	0	0	0	0	0	2	1	1	0	0	1	0	0	0	0	0	0	4.5	2.7	2.7	0
Puromycin-sensitive aminopeptidase	At1g63770	0	0	3	2	-4.34294e-08	0.545424	0	0.639712	NaN	NaN	NaN	NaN	NaN	NaN	26.4319	25.688	25.4281	NaN	26.0826	26.8955				103.46	37.355	11555000	0	0	1	0	1	1	3	4	3	1	2	5	0	0	1.1	0	1.1	1.1	3.1	4.8	3.9	1.1
Branched-chain-amino-acid aminotransferase	BCAT3	0	0	0	1	-4.34294e-08	0	0	NaN	NaN	NaN	NaN	NaN	NaN	NaN	NaN	NaN	NaN	NaN	NaN	25.3051				44.731	6.8103	2711000	0	0	0	0	0	0	0	0	0	0	0	1	0	0	0	0	0	0	0	0	0	0
Nucleosome assembly protein 1	NAP1	2	1	3	3	0	0.129038	-0.209712	-0.216181	28.5867	28.4425	NaN	NaN	NaN	28.3049	28.0846	29.8889	29.7484	29.424	28.9132	28.7361				41.607	116.93	396790000	6	3	1	2	1	2	2	8	7	3	7	5	19.5	9.2	2.2	7	2.2	7.2	5.6	19.5	26.2	12.3
	At5g20090	0	0	1	0	-4.34294e-08	0	0	NaN	NaN	NaN	NaN	NaN	NaN	NaN	NaN	23.6446	NaN	NaN	NaN	NaN				10.904	7.4716	19983000	0	0	0	0	0	0	0	1	0	0	1	1	0	0	0	0	0	0	0	12.4	0	0
DNA damage-binding protein 1a	DDB1A	0	0	3	3	-4.34294e-08	0.119972	0	-0.0986824	NaN	NaN	NaN	NaN	NaN	NaN	26.0878	25.6556	26.3909	26.3437	25.8687	25.626				118.95	18.964	9692900	0	0	0	0	0	0	2	3	2	3	3	2	0	0	0	0	0	0	1.8	2.8	1.9	2.8
Serine/threonine-protein kinase WNK1	WNK1	0	0	1	0	-4.34294e-08	0	0	NaN	NaN	NaN	NaN	NaN	NaN	NaN	NaN	NaN	23.7408	NaN	NaN	NaN				65.184	7.8686	6178200	0	0	1	0	1	0	1	0	1	0	1	1	0	0	1.7	0	1.7	0	1.7	0	1.7	0
E3 ubiquitin-protein ligase UPL3	KAK	2	2	3	3	0.202218	0.148149	-0.78034	-0.131654	26.8727	NaN	27.6338	25.1509	27.795	NaN	26.6987	26.4887	26.6067	27.0419	26.441	25.9163				193.45	104.18	15699000	3	1	2	2	2	1	10	9	8	3	8	8	2	0.9	1.8	1.6	1.2	0.7	6.5	5.6	4.5	2
4-hydroxy-3-methylbut-2-en-1-yl diphosphate synthase, chloroplastic	HDS	1	1	3	3	0	0.329195	2.12919	-0.881235	27.042	NaN	NaN	NaN	29.1712	NaN	30.2309	27.5766	26.8576	27.6669	26.5411	27.8134				80.421	141.2	61784000	3	0	0	1	3	0	9	12	5	5	6	11	4.2	0	0	1.5	4.5	0	13.7	18.3	7.3	7.1
Peptidyl-prolyl cis-trans isomerase FKBP62	ROF1	2	2	3	3	0.319162	0.468688	0.978893	-1.14984	29.0741	NaN	26.9429	29.3802	28.5946	NaN	29.0497	31.4609	31.0852	28.595	30.8875	28.6638				62.911	125.17	578500000	7	0	2	5	2	1	11	15	15	8	14	13	13	0	3.4	8.5	3.6	1.6	19.4	25.3	26	13.9
	T1B9.3	1	0	2	2	0	0.56212	NaN	-0.210217	27.2175	NaN	NaN	NaN	NaN	NaN	NaN	27.1755	26.903	NaN	26.7934	26.8647				43.598	45.401	68360000	2	0	0	1	0	0	1	4	4	1	4	4	5.4	0	0	3.2	0	0	2.2	11.1	11.1	3.2
	BZIP30	0	0	2	1	-4.34294e-08	0	0	0.424637	NaN	NaN	NaN	NaN	NaN	NaN	NaN	25.6834	25.5659	26.0493	NaN	NaN				56.326	16.688	10377000	0	0	0	1	0	0	1	2	2	2	1	1	0	0	0	1.7	0	0	2.1	4	4	4
	VIP6	0	0	0	1	-4.34294e-08	0	0	NaN	NaN	NaN	NaN	NaN	NaN	NaN	NaN	NaN	NaN	NaN	23.9025	NaN				124.09	11.228	432780	0	0	0	1	0	0	0	0	0	0	1	0	0	0	0	1.6	0	0	0	0	0	0
	emb2738	3	1	3	3	0	0.598649	-0.380383	-0.371318	28.281	27.7958	27.5847	27.5068	NaN	NaN	28.0038	28.2562	27.3815	27.4927	27.6855	27.3494				73.125	85.176	114420000	4	2	3	4	1	0	6	9	6	3	7	6	6.8	4.4	5.1	7.4	1.7	0	10.1	13.7	10	4.7
Pre-mRNA-processing protein 40A	PRP40A	3	2	3	3	1.51498	0.382125	0.518236	0.352262	27.3837	27.432	27.209	NaN	27.9959	27.7236	27.1619	27.2012	27.1242	28.2605	27.3206	26.9629				109.38	102.86	55214000	4	2	3	1	3	3	8	4	5	4	8	7	4.6	1.9	3.3	1.6	2.9	2.8	9.2	4.8	6.6	5.2
Arginase 2, mitochondrial	At4g08870	0	0	0	1	-4.34294e-08	0	0	NaN	NaN	NaN	NaN	NaN	NaN	NaN	NaN	NaN	NaN	NaN	NaN	25.6198				29.313	11.88	9002100	0	0	1	0	0	0	0	1	0	0	1	1	0	0	4.9	0	0	0	0	4.9	0	0
DEAD-box ATP-dependent RNA helicase ISE2, chloroplastic	ISE2	2	3	3	3	0.449172	0.448093	-1.08777	-1.13802	29.3148	27.9653	NaN	27.6736	28.6434	26.3397	27.056	29.5849	28.8465	25.8186	28.4631	27.7916				132.44	182.81	86560000	8	4	0	4	4	2	6	15	11	3	8	14	8	4.7	0	4.1	3.4	1.7	4.6	14.8	11.4	2.5
	At4g37190	0	0	1	1	-4.34294e-08	0	0	-0.399878	NaN	NaN	NaN	NaN	NaN	NaN	25.9235	NaN	NaN	NaN	25.5237	NaN				56.914	19.469	10629000	1	0	0	1	0	0	2	2	2	0	2	1	2.5	0	0	2.5	0	0	4.7	4.5	4.8	0
NADH dehydrogenase [ubiquinone] iron-sulfur protein 1, mitochondrial	EMB1467	0	1	0	0	0	-4.34294e-08	NaN	0	NaN	NaN	NaN	NaN	NaN	24.7392	NaN	NaN	NaN	NaN	NaN	NaN				81.181	10.842	1476400	0	0	1	0	0	1	0	0	0	1	0	0	0	0	1.3	0	0	1.7	0	0	0	1.3
40S ribosomal protein SA	P40	3	3	3	3	0.231272	0.449345	0.170766	-0.805303	32.0227	31.585	31.1652	31.9878	31.8203	31.4771	31.5461	32.4831	31.8275	29.7977	32.255	31.3881				31.981	323.31	3796800000	8	7	4	9	2	5	7	8	15	6	9	11	38.4	29.3	17.7	42.9	6.8	19.7	28.6	31	57.5	28.9
Aspartate aminotransferase	ASP5	0	1	3	3	0	0.930601	NaN	0.96922	NaN	NaN	NaN	NaN	NaN	27.9863	27.2799	26.8464	26.6684	27.5472	27.3577	28.7975				49.324	60.222	47993000	0	0	2	0	0	3	5	4	2	3	6	7	0	0	3.3	0	0	7.4	10	10	3.6	5.1
	At3g11930	0	0	1	0	-4.34294e-08	0	0	NaN	NaN	NaN	NaN	NaN	NaN	NaN	NaN	NaN	24.0983	NaN	NaN	NaN				21.457	7.0313	21412000	0	0	1	0	0	0	0	1	1	1	1	1	0	0	6	0	0	0	0	6	6	6
	At2g44210	0	0	1	0	-4.34294e-08	0	0	NaN	NaN	NaN	NaN	NaN	NaN	NaN	NaN	NaN	25.2405	NaN	NaN	NaN				46.527	50.296	4086400	0	0	0	0	0	0	0	0	1	0	0	0	0	0	0	0	0	0	0	0	7.2	0
ATP synthase subunit O, mitochondrial	ATP5	0	0	0	1	-4.34294e-08	0	0	NaN	NaN	NaN	NaN	NaN	NaN	NaN	NaN	NaN	NaN	NaN	NaN	27.3997				21.083	33.15	30402000	1	0	0	1	0	0	0	2	1	1	0	3	5.8	0	0	5.8	0	0	0	13.7	7.4	5.8
Tubulin alpha-4 chain	TUBA4	1	1	3	2	0	0.00965926	0.102509	-0.0302792	27.1907	NaN	NaN	27.2932	NaN	NaN	29.1834	28.0193	26.8207	NaN	28.6459	27.3091				49.54	14.761	116940000	18	12	4	18	4	9	12	18	20	11	12	16	48.7	27.3	7.8	43.6	7.8	24	26	41.8	49.8	24.4
Vesicle-associated membrane protein 721	SAR1	0	0	2	1	-4.34294e-08	0	0	0.259312	NaN	NaN	NaN	NaN	NaN	NaN	25.6498	NaN	26.7918	NaN	26.4801	NaN				25.812	20.976	43341000	1	0	0	0	0	0	2	2	2	2	2	2	5.2	0	0	0	0	0	9.2	9.2	9.2	9.2
Ubiquitin-60S ribosomal protein L40-2	RPL40B	0	0	1	0	-4.34294e-08	0	0	NaN	NaN	NaN	NaN	NaN	NaN	NaN	NaN	NaN	20.0577	NaN	NaN	NaN				14.733	8.5835	3780800	5	4	1	4	2	5	5	4	6	5	5	5	46.1	38.3	7	38.3	14.1	38.3	46.1	33.6	50.8	43
3-isopropylmalate dehydrogenase	IMD1	0	0	1	2	-4.34294e-08	0	0	1.47188	NaN	NaN	NaN	NaN	NaN	NaN	NaN	25.0513	NaN	NaN	24.9616	28.0847				41.892	18.376	28572000	0	0	0	0	0	0	0	2	1	0	2	3	0	0	0	0	0	0	0	6.2	3.1	0
Tubulin alpha-3 chain	TUBA3	1	1	3	3	0	0.59513	0.658142	-0.537792	28.7728	NaN	NaN	29.4309	NaN	NaN	30.5407	29.8725	30.2518	30.0001	30.0758	28.9757				49.654	107.64	463370000	15	12	4	14	4	8	12	18	18	11	14	15	35.3	26.7	7.8	30.9	7.8	19.6	24.4	38.9	36.9	24.2
Probable LRR receptor-like serine/threonine-protein kinase At1g53440	At1g53430	0	0	0	1	-4.34294e-08	0	0	NaN	NaN	NaN	NaN	NaN	NaN	NaN	NaN	NaN	NaN	NaN	27.6857	NaN				114.85	24.585	7778500	0	0	0	0	0	0	0	0	2	2	2	0	0	0	0	0	0	0	0	0	2.5	2.5
Probable leucine-rich repeat receptor-like serine/threonine-protein kinase At3g14840	LRR-RLK	0	1	2	3	0	0.608449	NaN	0.623762	NaN	NaN	NaN	NaN	27.1905	NaN	NaN	25.754	26.0403	27.138	26.3945	26.0301				112.28	18.614	12393000	0	0	0	0	2	0	2	3	4	3	3	3	0	0	0	0	2.1	0	1.9	2.8	4	3.2
	At1g06900	0	0	3	2	-4.34294e-08	0.0474495	0	-0.0606054	NaN	NaN	NaN	NaN	NaN	NaN	26.564	26.918	27.6064	27.1916	26.7461	NaN				117.17	34.898	17235000	0	0	0	0	0	0	3	5	5	3	4	1	0	0	0	0	0	0	2.9	5.2	4.9	3
Proteasome subunit beta type-5-B	PBE1	0	0	1	0	-4.34294e-08	0	0	NaN	NaN	NaN	NaN	NaN	NaN	NaN	NaN	NaN	25.338	NaN	NaN	NaN				32.344	6.8795	6286000	1	0	0	0	0	0	0	1	1	0	0	0	7.4	0	0	0	0	0	0	7.4	7.4	0
	At1g26750	0	0	1	0	-4.34294e-08	0	0	NaN	NaN	NaN	NaN	NaN	NaN	NaN	25.3248	NaN	NaN	NaN	NaN	NaN				22.046	11.373	10693000	0	1	0	0	0	1	1	1	0	0	0	1	0	7.2	0	0	0	5.1	5.1	7.2	0	0
	At1g44835	0	0	1	1	-4.34294e-08	0	0	-1.79326	NaN	NaN	NaN	NaN	NaN	NaN	26.5046	NaN	NaN	NaN	NaN	24.7113				33.71	13.49	17718000	0	1	0	0	1	1	2	1	0	1	1	2	0	3.9	0	0	3.9	3.9	6.8	3.9	0	3.9
	ELF7	0	0	1	0	-4.34294e-08	0	0	NaN	NaN	NaN	NaN	NaN	NaN	NaN	NaN	NaN	23.8144	NaN	NaN	NaN				67.337	10.796	2428600	0	1	0	0	0	0	0	0	2	0	2	1	0	2	0	0	0	0	0	0	4.4	0
Heat shock 70 kDa protein 14	HSP70-14	0	0	3	3	-4.34294e-08	0.409055	0	0.646182	NaN	NaN	NaN	NaN	NaN	NaN	28.2488	27.397	26.7296	29.099	27.4394	27.7756				91.749	90.812	38020000	0	0	1	0	0	1	4	4	4	5	6	6	0	0	1.3	0	0	1.3	5.7	5.4	5.1	6.9
DnaJ protein ERDJ2A	ATERDJ2A	3	1	3	3	0	0.576024	0.496443	-0.468138	29.0505	27.8113	28.5843	NaN	28.9785	NaN	28.4803	28.8428	29.5665	28.83	28.2736	28.3817				66.487	109.71	163330000	5	2	2	1	4	1	6	10	7	5	10	8	10.8	3.7	3.5	1.2	6.4	2.4	10.3	17.3	15.8	10.1
Coatomer subunit beta-1		0	0	2	1	-4.34294e-08	0	0	1.20346	NaN	NaN	NaN	NaN	NaN	NaN	NaN	27.0808	27.607	28.5474	NaN	NaN				103.01	51.395	22009000	7	2	1	4	1	6	6	14	13	8	12	12	7.3	1.9	0.8	4.1	0.8	6.9	7.1	16.4	18.3	11.6
	At1g01080	3	3	3	3	0.250529	0.389228	0.475002	-0.561049	27.8476	27.6724	28.9231	27.7079	29.8598	28.3005	29.0506	30.1503	29.6001	28.0619	29.8262	29.2297				32.575	82.286	435010000	2	2	2	3	4	2	6	6	7	5	7	8	6.5	6.5	6.5	9.9	14.7	8.5	22.5	22.5	23.5	19.5
Methionine aminopeptidase 1B, chloroplastic	MAP1C	0	0	0	1	-4.34294e-08	0	0	NaN	NaN	NaN	NaN	NaN	NaN	NaN	NaN	NaN	NaN	NaN	NaN	27.0341				30.972	33.236	44404000	0	0	0	0	0	0	2	2	3	0	1	3	0	0	0	0	0	0	6.4	6.4	9.9	0
Serine/threonine-protein phosphatase 2A 65 kDa regulatory subunit A gamma isoform	PP2AA3	0	0	2	2	-4.34294e-08	1.30626	0	-0.82875	NaN	NaN	NaN	NaN	NaN	NaN	27.6116	27.2308	NaN	NaN	26.5734	26.6115				59.998	48.885	34223000	0	0	1	1	1	1	4	6	2	1	5	4	0	0	2	2	1.9	2	8.4	14.3	4.8	2
	At1g19880	1	1	3	2	0	0.268287	-0.242088	-0.210282	26.7252	NaN	NaN	26.4831	NaN	NaN	26.9658	27.164	26.6706	NaN	27.0472	26.3992				57.841	52.727	52121000	3	1	1	2	1	0	3	5	6	1	4	5	6.3	2.4	2.4	4.3	2.4	0	6.3	11.7	14.5	2.4
	F2G19.1	0	0	1	0	-4.34294e-08	0	0	NaN	NaN	NaN	NaN	NaN	NaN	NaN	NaN	26.9372	NaN	NaN	NaN	NaN				25.448	13.972	60454000	1	0	0	1	0	1	1	1	0	0	1	1	5.9	0	0	5.9	0	5.9	5.9	5.9	0	0
	LINC1	1	1	3	2	0	0.048001	-0.855965	-0.0976601	NaN	NaN	26.726	25.87	NaN	NaN	27.1734	27.5516	26.4174	NaN	27.6613	26.2383				129.09	103.7	25541000	1	1	2	2	1	1	5	8	3	1	9	7	1.1	1.1	2	2	1.1	1.1	4.9	8.4	2.7	0.6
	EMB2753	2	1	3	3	0	0.418327	-0.794585	-0.523899	28.1434	28.4322	NaN	27.4932	NaN	NaN	29.9753	28.7603	28.8601	29.35	28.0989	28.575				102.15	182.09	86300000	3	4	0	3	2	1	13	14	9	7	9	10	3.9	5.2	0	3.2	2.1	1.3	15.4	17.8	11.3	9.3
Dehydrin ERD10	ERD10	2	2	3	3	0.0242502	0.314683	0.0376511	-0.563637	28.4769	NaN	27.6751	NaN	28.3945	27.8328	28.0685	29.1058	29.8766	27.6957	29.4287	28.2355				29.443	135.28	372720000	2	1	2	1	2	2	5	9	6	2	6	7	7.3	3.9	8.5	3.9	8.5	8.5	22	42.1	24.7	8.5
Adenine phosphoribosyltransferase 1, chloroplastic	APT1	0	0	0	1	-4.34294e-08	0	0	NaN	NaN	NaN	NaN	NaN	NaN	NaN	NaN	NaN	NaN	NaN	NaN	26.9078				30.988	13.711	13899000	0	0	0	0	0	0	0	1	1	0	0	2	0	0	0	0	0	0	0	3.9	3.9	0
	At1g33970	0	0	1	0	-4.34294e-08	0	0	NaN	NaN	NaN	NaN	NaN	NaN	NaN	NaN	25.2501	NaN	NaN	NaN	NaN				38.815	11.409	8986600	0	0	0	0	1	1	1	2	0	0	2	0	0	0	0	0	3.5	3.5	2	5.6	0	0
Exocyst complex component SEC3A	SEC3A	1	2	3	3	0	1.54186	-0.0365801	-0.558714	27.4988	NaN	NaN	27.0067	27.9177	NaN	28.1145	27.937	27.6921	27.3629	27.5489	27.1555				100.16	91.256	52401000	2	0	1	2	4	1	8	9	7	3	9	7	1.6	0	1.1	1.9	4.1	1	8.6	9.8	8.9	3.7
L-ascorbate peroxidase 1, cytosolic	APX1	1	1	3	3	0	0.797901	-0.867479	0.672288	NaN	NaN	29.9848	NaN	NaN	29.1173	29.0089	28.6156	29.5271	29.5639	29.3261	30.2784				27.52	121.34	518070000	1	1	2	1	1	4	5	8	10	7	5	11	5.2	4	8	5.2	3.2	17.3	22.1	37.8	44.2	26.9
Filament-like plant protein 6	At1g47900	0	0	1	2	-4.34294e-08	0	0	-0.155505	NaN	NaN	NaN	NaN	NaN	NaN	NaN	24.7019	NaN	NaN	24.8778	24.2149				118.25	21.903	2143900	0	0	0	0	0	0	2	2	1	0	3	2	0	0	0	0	0	0	2.4	2.9	0.9	0
Oligouridylate-binding protein 1A	UBP1A	0	0	0	1	-4.34294e-08	0	0	NaN	NaN	NaN	NaN	NaN	NaN	NaN	NaN	NaN	NaN	25.8101	NaN	NaN				47.803	6.6297	2006100	0	0	0	0	0	0	0	0	0	1	0	0	0	0	0	0	0	0	0	0	0	1.9
COP9 signalosome complex subunit 7	FUS5	0	0	1	0	-4.34294e-08	0	0	NaN	NaN	NaN	NaN	NaN	NaN	NaN	NaN	26.3808	NaN	NaN	NaN	NaN				26.796	19.008	53343000	0	0	0	0	0	0	1	2	1	2	2	2	0	0	0	0	0	0	4.2	9.3	4.2	9.3
	At1g08270	0	0	1	0	-4.34294e-08	0	0	NaN	NaN	NaN	NaN	NaN	NaN	NaN	NaN	NaN	24.7398	NaN	NaN	NaN				14.064	10.663	23335000	0	0	0	0	0	0	1	1	1	1	2	1	0	0	0	0	0	0	5.6	5.6	5.6	5.6
Calreticulin-3	CRT3	1	0	3	3	0	0.121319	NaN	-0.29219	26.4355	NaN	NaN	NaN	NaN	NaN	25.6082	27.3336	27.8415	26.5046	27.6679	25.7341				43.594	30.038	56834000	2	1	1	1	0	1	3	3	3	3	4	2	5.9	3.5	3.5	3.5	0	3.5	7.8	8.6	8.6	8.6
	At1g20970	0	0	1	0	-4.34294e-08	0	0	NaN	NaN	NaN	NaN	NaN	NaN	NaN	NaN	NaN	26.7974	NaN	NaN	NaN				150.16	24.257	3709100	1	1	0	0	0	0	0	0	3	1	0	1	1.4	1	0	0	0	0	0	0	3.3	1
14-3-3-like protein GF14 phi	GF14 PHI	0	0	1	0	-4.34294e-08	0	0	NaN	NaN	NaN	NaN	NaN	NaN	NaN	NaN	25.0169	NaN	NaN	NaN	NaN				33.356	10.564	11216000	1	1	1	2	2	1	3	3	3	1	2	5	2.7	3.4	3.7	7.1	6.4	3.7	12.2	12.9	15.9	3.7
Phospholipase A I	At1g61850	0	0	2	3	-4.34294e-08	0.126741	0	-0.138749	NaN	NaN	NaN	NaN	NaN	NaN	26.1772	NaN	25.8687	26.4605	25.6586	25.5334				135.22	23.132	5732300	0	0	0	0	0	0	2	1	2	2	2	2	0	0	0	0	0	0	2	1.3	2	2
	At1g15140	0	0	0	1	-4.34294e-08	0	0	NaN	NaN	NaN	NaN	NaN	NaN	NaN	NaN	NaN	NaN	NaN	NaN	26.9362				29.753	13.065	37258000	0	0	0	0	0	0	1	1	1	1	1	2	0	0	0	0	0	0	4.8	4.8	3	4.8
	HB-1	0	0	1	0	-4.34294e-08	0	0	NaN	NaN	NaN	NaN	NaN	NaN	NaN	NaN	NaN	23.6085	NaN	NaN	NaN				191.99	6.8351	784360	0	0	0	0	0	0	1	1	1	0	0	0	0	0	0	0	0	0	0.6	0.6	0.6	0
Glutamyl-tRNA(Gln) amidotransferase subunit B, chloroplastic/mitochondrial	GATB	0	0	0	1	-4.34294e-08	0	0	NaN	NaN	NaN	NaN	NaN	NaN	NaN	NaN	NaN	NaN	NaN	NaN	26.4932				53.996	7.8568	4053600	0	0	0	0	0	0	0	0	0	0	0	1	0	0	0	0	0	0	0	0	0	0
ATP-dependent Clp protease proteolytic subunit	At1g09130	0	0	2	2	-4.34294e-08	1.24328	0	1.00038	NaN	NaN	NaN	NaN	NaN	NaN	NaN	27.3671	27.1872	NaN	28.5107	28.0444				40.919	44.807	76752000	0	0	0	0	0	1	1	4	4	1	3	3	0	0	0	0	0	3.5	2.4	13.8	12.2	3.5
	At1g15200	0	0	1	0	-4.34294e-08	0	0	NaN	NaN	NaN	NaN	NaN	NaN	NaN	NaN	23.788	NaN	NaN	NaN	NaN				48.905	8.0604	1700700	0	0	0	0	0	0	0	1	0	0	0	0	0	0	0	0	0	0	0	4.7	0	0
	At1g15290	3	0	3	3	0	0.0347258	NaN	0.0664934	27.9767	27.8779	28.0635	NaN	NaN	NaN	28.4882	27.0254	27.2577	28.544	27.4365	26.9903				177.63	77.414	30091000	5	4	2	1	1	1	8	10	9	4	7	8	4.4	3.7	1.4	1	0.9	0.7	5.4	7.2	8.4	3.4
	At1g22060	0	0	3	3	-4.34294e-08	0.146424	0	0.25709	NaN	NaN	NaN	NaN	NaN	NaN	27.9708	26.5978	27.4106	28.5968	27.255	26.8986				228.95	90.68	9646700	0	0	0	0	0	0	9	9	7	8	6	6	0	0	0	0	0	0	5.2	5.2	4.5	4.5
3-phosphoshikimate 1-carboxyvinyltransferase	At1g48860	0	0	1	0	-4.34294e-08	0	0	NaN	NaN	NaN	NaN	NaN	NaN	NaN	NaN	NaN	25.4402	NaN	NaN	NaN				52.407	11.066	13570000	0	0	0	0	0	0	1	0	1	1	1	2	0	0	0	0	0	0	1.4	0	1.4	1.4
	SCD1	0	0	2	2	-4.34294e-08	0.392949	0	0.582951	NaN	NaN	NaN	NaN	NaN	NaN	NaN	26.6834	26.2191	NaN	26.5287	27.5397				116.05	32.876	15745000	0	0	0	0	0	0	2	3	3	2	3	2	0	0	0	0	0	0	1.8	3.2	3.2	2.4
	T5A14.14	0	0	3	3	-4.34294e-08	1.22083	0	2.4203	NaN	NaN	NaN	NaN	NaN	NaN	26.4921	26.1159	26.127	27.5287	27.9735	30.4937				34.475	48.431	131620000	0	0	0	1	0	1	2	3	2	3	4	3	0	0	0	3.9	0	3.5	7.4	11.3	7.4	11.3
	FLN2	3	1	3	3	0	0.795578	-0.0296758	-0.640388	29.0898	28.49	27.6968	28.3959	NaN	NaN	29.0065	28.5728	28.2375	27.5787	28.551	27.766				68.979	100.1	159460000	6	5	2	6	1	1	6	7	5	2	7	7	12.5	10.9	3.4	12.4	2	2	12.5	16.1	10.7	3.9
Gibberellin-regulated protein 1	GASA1	1	2	3	2	0	0.00278597	0.442805	0.00944583	26.9101	NaN	NaN	26.9043	27.8016	NaN	26.9082	28.6134	26.11	NaN	27.918	26.522				10.645	22.485	412960000	1	1	1	1	1	1	2	3	2	0	3	2	11.3	11.3	11.3	11.3	11.3	11.3	24.7	33	24.7	0
	At1g09620	0	0	1	0	-4.34294e-08	0	0	NaN	NaN	NaN	NaN	NaN	NaN	NaN	26.2409	NaN	NaN	NaN	NaN	NaN				123.45	25.336	4134800	0	0	0	0	1	0	3	1	2	1	2	2	0	0	0	0	1.1	0	3.2	1.1	2.8	1
14-3-3-like protein GF14 epsilon	GRF10	1	2	3	3	0	0.485948	-1.03444	0.417223	NaN	NaN	28.1748	26.9083	27.3725	NaN	28.0379	27.6767	28.5713	28.8894	27.993	28.6551				28.568	44.616	215660000	1	1	2	3	2	1	5	7	6	3	6	7	3.2	4	7.6	10.4	7.6	4.4	17.1	25.5	21.5	9.2
UDP-glycosyltransferase 85A2	UGT85A2	0	0	1	3	-4.34294e-08	0	0	1.2679	NaN	NaN	NaN	NaN	NaN	NaN	NaN	25.3932	NaN	28.2742	25.1786	26.5306				52.939	41.838	17915000	0	0	0	0	0	1	1	2	1	4	4	4	0	0	0	0	0	1.9	2.3	4.3	1.9	7.9
	At1g29350	1	2	1	2	0	0	-0.179266	-0.49414	27.6118	NaN	NaN	27.5116	NaN	27.3535	NaN	27.9517	NaN	NaN	27.8972	27.018				90.887	41.997	97231000	2	1	0	2	0	2	2	2	2	1	2	2	3.6	1.3	0	3.6	0	3.6	2.6	3.6	2.6	1.3
Protochlorophyllide reductase C, chloroplastic	POR C	0	0	2	3	-4.34294e-08	0.0241944	0	-0.018596	NaN	NaN	NaN	NaN	NaN	NaN	NaN	27.6713	28.2207	27.9161	27.7362	28.1299				43.625	23.158	80164000	3	2	2	3	1	3	3	4	4	2	5	6	3.8	3.8	5	6.3	1.8	6.3	6.3	9.5	7.8	5.3
Cactin	CTN	0	0	1	0	-4.34294e-08	0	0	NaN	NaN	NaN	NaN	NaN	NaN	NaN	NaN	NaN	24.3346	NaN	NaN	NaN				83.433	6.0901	4151300	0	0	0	0	0	0	1	1	1	1	1	1	0	0	0	0	0	0	1.1	1.1	1.1	1.1
Obg-like ATPase 1	At1g56050	0	1	2	2	0	0.175742	NaN	-0.219694	NaN	NaN	NaN	NaN	26.1758	NaN	25.3919	24.932	NaN	NaN	24.5669	25.3176				45.628	17.8	10401000	0	0	0	0	2	0	2	1	0	0	1	1	0	0	0	0	2.9	0	4.8	2.9	0	0
Phosphoglycerate kinase	At1g56190	0	0	3	1	-4.34294e-08	0	0	0.885873	NaN	NaN	NaN	NaN	NaN	NaN	27.6306	26.9237	27.4279	NaN	NaN	28.2133				42.615	30.473	47625000	6	8	3	9	2	9	9	14	14	10	14	18	18.8	24.7	6.2	26.9	3.7	24.9	24.4	33.3	40.7	24.7
	At1g63500	0	0	0	1	-4.34294e-08	0	0	NaN	NaN	NaN	NaN	NaN	NaN	NaN	NaN	NaN	NaN	NaN	23.6791	NaN				54.798	11.947	833610	0	0	0	0	1	0	0	0	0	0	1	0	0	0	0	0	4.3	0	0	0	0	0
	MURE	2	2	3	3	0.370123	0.0809261	0.7623	0.1051	27.1005	26.3244	NaN	26.8098	28.1397	NaN	27.1748	26.3262	26.8126	27.4956	26.9693	26.1641				85.586	59.753	37379000	3	2	2	2	3	0	5	5	4	2	4	4	5.3	2.3	2.3	2.5	3.5	0	7.1	6.6	5.2	2.3
	At1g76810	3	3	3	3	0.053244	0.149923	-0.0730222	-0.151917	30.0785	30.6803	30.2983	29.5006	31.0175	30.32	30.4795	29.7802	30.03	30.3721	30.1375	29.3244				142.11	323.31	260140000	11	11	10	11	8	8	19	21	26	12	23	22	9.7	8.3	8.4	10.5	6.5	8.1	14.3	18.3	22.6	10.6
40S ribosomal protein S15-1	RPS15	1	0	2	2	0	0.522615	NaN	-1.3432	24.9705	NaN	NaN	NaN	NaN	NaN	26.876	28.447	NaN	NaN	26.8865	25.7501				17.058	24.352	187260000	4	4	2	3	1	1	4	4	4	1	4	4	29.1	37.7	17.9	29.1	9.3	8.6	26.5	26.5	32.5	9.3
	At1g23280	0	0	0	1	-4.34294e-08	0	0	NaN	NaN	NaN	NaN	NaN	NaN	NaN	NaN	NaN	NaN	NaN	NaN	22.5838				35.759	6.5926	575530	0	0	0	0	0	0	0	0	0	0	0	1	0	0	0	0	0	0	0	0	0	0
Serine/threonine-protein kinase TOR	TOR	0	0	1	0	-4.34294e-08	0	0	NaN	NaN	NaN	NaN	NaN	NaN	NaN	NaN	23.9949	NaN	NaN	NaN	NaN				275.97	14.63	764390	1	0	0	0	0	0	2	2	0	1	1	2	0.6	0	0	0	0	0	1	1	0	0.4
	At1g50140	0	0	1	0	-4.34294e-08	0	0	NaN	NaN	NaN	NaN	NaN	NaN	NaN	NaN	25.1214	NaN	NaN	NaN	NaN				111.04	12.289	4905400	0	0	0	0	0	0	0	1	1	1	1	1	0	0	0	0	0	0	0	1.3	1.7	1.7
Alanine--tRNA ligase	ALATS	0	0	2	3	-4.34294e-08	0.082133	0	-0.142333	NaN	NaN	NaN	NaN	NaN	NaN	NaN	26.7052	27.4043	27.7458	26.4299	26.5615				111.32	43.442	19536000	0	0	1	0	0	1	3	5	4	4	5	3	0	0	1.4	0	0	1.2	3.3	5.5	5	4.7
Calreticulin-1	CRT1a	0	2	3	3	0	0.841844	NaN	-1.14151	NaN	NaN	NaN	29.8667	NaN	29.4681	29.0723	30.3777	30.2321	27.8102	29.1209	29.3265				49.142	77.145	326370000	5	4	3	9	3	6	5	8	9	4	8	9	14.9	9.9	6.6	27.6	6.1	12.5	10.1	17.2	28.3	8.7
Monodehydroascorbate reductase, chloroplastic	MDAR6	1	0	3	3	0	0.0482231	NaN	0.0837479	NaN	NaN	27.7767	NaN	NaN	NaN	28.6294	26.7371	28.1072	28.1417	27.533	28.0503				52.115	51.634	70994000	0	0	2	1	1	0	2	4	3	2	2	5	0	0	5.6	2.7	2.9	0	5.6	11.6	8.5	6.6
Ubiquitin-conjugating enzyme E2 28	UBC10	0	0	1	0	-4.34294e-08	0	0	NaN	NaN	NaN	NaN	NaN	NaN	NaN	NaN	NaN	24.724	NaN	NaN	NaN				12.239	6.8492	163220000	0	0	0	0	0	0	1	1	1	0	1	1	0	0	0	0	0	0	10.1	10.1	10.1	0
ATP-citrate synthase alpha chain protein 1	ACLA-1	0	0	1	1	-4.34294e-08	0	0	0.223585	NaN	NaN	NaN	NaN	NaN	NaN	NaN	NaN	26.6749	NaN	NaN	26.8985				49.049	22.063	26568000	0	1	1	0	1	0	2	1	2	0	1	2	0	2.9	2.9	0	2.9	0	4.7	2.9	5.4	0
Ubiquitin-conjugating enzyme E2 36	UBC36	0	0	0	1	-4.34294e-08	0	0	NaN	NaN	NaN	NaN	NaN	NaN	NaN	NaN	NaN	NaN	NaN	NaN	25.0623				18.215	17.598	7173800	0	0	0	0	0	0	1	1	0	0	0	3	0	0	0	0	0	0	6.8	4.9	0	0
	At1g30470	1	0	2	1	0	0	NaN	-0.733003	27.9313	NaN	NaN	NaN	NaN	NaN	NaN	26.7652	28.1662	NaN	NaN	26.7327				84.901	91.378	31211000	3	1	0	1	0	1	1	3	5	2	1	2	6	1	0	1	0	1	1	5.3	10	2.6
Probable phosphoglucomutase, cytoplasmic 2	At1g70730	1	2	3	3	0	0.312301	0.504047	0.600459	27.6958	NaN	NaN	NaN	28.6598	27.74	29.6243	28.0154	27.7131	29.3389	28.0513	29.764				72.557	88.267	141920000	2	1	2	1	2	2	5	10	6	4	4	8	3.3	1.8	3.5	1.8	3.3	3.2	9.1	17.4	10.1	7.4
Alanine aminotransferase 1, mitochondrial	ALAAT1	0	0	1	1	-4.34294e-08	0	0	0.0257473	NaN	NaN	NaN	NaN	NaN	NaN	NaN	NaN	27.3262	NaN	NaN	27.3519				59.82	34.847	29431000	0	0	1	1	1	0	2	3	2	0	3	5	0	0	1.5	2.2	1.5	0	3.9	6.1	6.8	0
	NDF2	0	0	1	0	-4.34294e-08	0	0	NaN	NaN	NaN	NaN	NaN	NaN	NaN	NaN	24.4562	NaN	NaN	NaN	NaN				34.285	10.954	5863100	0	0	0	0	0	0	0	1	0	0	1	0	0	0	0	0	0	0	0	4.2	0	0
Putative WEB family protein At1g65010, chloroplastic		0	1	3	1	0	0	NaN	-0.157557	NaN	NaN	NaN	NaN	27.2837	NaN	26.9968	27.3835	27.5483	NaN	27.152	NaN				152.7	45.565	15150000	0	1	0	1	2	0	3	6	6	1	4	1	0	0.9	0	0.8	1.6	0	2.5	4.6	4.8	0.7
	At1g71310	0	0	1	0	-4.34294e-08	0	0	NaN	NaN	NaN	NaN	NaN	NaN	NaN	NaN	24.7725	NaN	NaN	NaN	NaN				18.591	9.7545	9602900	1	0	0	0	0	0	0	1	0	0	1	0	9.7	0	0	0	0	0	0	9.7	0	0
	At1g24460	0	0	3	3	-4.34294e-08	0.569383	0	-0.142054	NaN	NaN	NaN	NaN	NaN	NaN	27.352	27.5712	27.5182	27.3966	27.4553	27.1634				202.12	86.316	15294000	0	1	0	0	0	0	5	10	8	4	7	7	0	0.8	0	0	0	0	2.6	6.5	4.8	2.3
	At1g24460	0	0	1	0	-4.34294e-08	0	0	NaN	NaN	NaN	NaN	NaN	NaN	NaN	NaN	NaN	24.5901	NaN	NaN	NaN				193.59	6.1476	1708000	0	1	0	0	1	0	6	10	8	5	8	8	0	0.9	0	0	0.5	0	3.2	6.6	4.8	2.9
	Y14	0	0	1	0	-4.34294e-08	0	0	NaN	NaN	NaN	NaN	NaN	NaN	NaN	NaN	NaN	27.1935	NaN	NaN	NaN				22.438	12.79	221800000	1	0	0	1	0	0	1	1	2	2	1	1	4.5	0	0	4.5	0	0	4.5	4.5	11.4	11.4
	At1g71710	1	0	2	0	0	0	NaN	NaN	25.1197	NaN	NaN	NaN	NaN	NaN	NaN	25.5695	26.0061	NaN	NaN	NaN				73.897	15.643	11398000	2	0	0	0	0	0	1	2	2	1	1	1	3.7	0	0	0	0	0	1.4	3.7	3.7	1.4
Probable E3 ubiquitin-protein ligase ARI5	ARI5	0	0	0	1	-4.34294e-08	0	0	NaN	NaN	NaN	NaN	NaN	NaN	NaN	NaN	NaN	NaN	24.7853	NaN	NaN				67.381	8.7931	318070	0	0	0	0	0	0	0	0	0	1	0	0	0	0	0	0	0	0	0	0	0	2.2
	At1g05960	0	0	1	0	-4.34294e-08	0	0	NaN	NaN	NaN	NaN	NaN	NaN	NaN	NaN	NaN	25.8927	NaN	NaN	NaN				108.94	9.4455	2135200	0	0	0	0	0	0	0	1	1	0	0	0	0	0	0	0	0	0	0	1.4	1.4	0
Starch synthase 3, chloroplastic/amyloplastic	SS3	0	0	1	0	-4.34294e-08	0	0	NaN	NaN	NaN	NaN	NaN	NaN	NaN	NaN	24.0454	NaN	NaN	NaN	NaN				124.23	7.5284	1707000	0	0	0	0	0	0	1	1	0	0	1	0	0	0	0	0	0	0	1.1	1.1	0	0
ATP-dependent Clp protease proteolytic subunit	CLPP6	0	0	0	1	-4.34294e-08	0	0	NaN	NaN	NaN	NaN	NaN	NaN	NaN	NaN	NaN	NaN	NaN	NaN	27.6597				31.313	25.997	38797000	0	0	0	0	0	1	2	1	1	0	0	2	0	0	0	0	0	3.1	7.3	5.2	5.2	0
Lactoylglutathione lyase	F12F1.32	1	2	3	3	0	1.08374	-0.370721	1.4413	NaN	NaN	26.5516	NaN	25.6898	26.672	26.141	26.3707	24.9296	27.0722	26.6061	28.0868				31.928	74.182	104730000	0	0	2	0	2	2	2	4	3	1	2	6	0	0	7.8	0	7.8	8.8	7.8	16.3	12.7	4.2
	At1g31690	0	0	1	0	-4.34294e-08	0	0	NaN	NaN	NaN	NaN	NaN	NaN	NaN	NaN	24.3251	NaN	NaN	NaN	NaN				76.673	6.5634	5191200	0	0	0	0	0	1	1	1	0	1	1	1	0	0	0	0	0	1.9	1.9	1.9	0	1.9
	At1g51805	0	0	1	3	-4.34294e-08	0	0	0.389246	NaN	NaN	NaN	NaN	NaN	NaN	26.3464	NaN	NaN	27.1699	25.2845	27.7525				98.075	32.081	11918000	0	0	1	0	1	0	3	2	2	3	3	2	0	0	0.9	0	0.9	0	3.3	2.1	2.4	3.6
	At1g65540	0	0	1	0	-4.34294e-08	0	0	NaN	NaN	NaN	NaN	NaN	NaN	NaN	NaN	NaN	26.0828	NaN	NaN	NaN				83.56	13.34	5072900	0	0	0	0	0	0	0	1	2	0	0	0	0	0	0	0	0	0	0	1.1	3.1	0
Gamma-glutamyl hydrolase 2	GGH2	0	0	0	1	-4.34294e-08	0	0	NaN	NaN	NaN	NaN	NaN	NaN	NaN	NaN	NaN	NaN	26.7619	NaN	NaN				36.957	12.601	6395800	0	0	0	0	0	0	1	1	1	2	1	1	0	0	0	0	0	0	3.3	3.3	3	6.3
	F4F7.3	0	0	1	0	-4.34294e-08	0	0	NaN	NaN	NaN	NaN	NaN	NaN	NaN	24.8209	NaN	NaN	NaN	NaN	NaN				91.246	7.7376	555890	0	0	0	0	0	0	1	0	0	0	0	0	0	0	0	0	0	0	1.3	0	0	0
TSK-associating protein 1	TSA1	1	1	3	3	0	0.570161	1.06428	-0.452671	27.2103	NaN	NaN	28.2746	NaN	NaN	27.5212	27.0272	28.1011	26.8178	27.3995	27.0742				84.375	65.292	40881000	2	0	1	4	1	0	4	5	5	2	6	6	3.2	0	1.1	5.7	1.6	0	5.1	8	9	2.9
Glutamine synthetase	GSR2	0	0	2	2	-4.34294e-08	0.548072	0	1.44397	NaN	NaN	NaN	NaN	NaN	NaN	26.0421	26.3192	NaN	NaN	26.6414	28.6078				40.39	36.369	75867000	1	1	3	2	0	2	4	5	3	2	5	7	3.6	3.6	6.6	6.6	0	3.6	8.8	12.3	10.7	6.8
	EDA25	0	0	0	1	-4.34294e-08	0	0	NaN	NaN	NaN	NaN	NaN	NaN	NaN	NaN	NaN	NaN	NaN	25.3422	NaN				117.02	14.618	3242100	0	0	0	0	1	0	1	0	0	0	1	1	0	0	0	0	1	0	1	0	0	0
Probable phenylalanine--tRNA ligase beta subunit	At1g72550	0	0	1	0	-4.34294e-08	0	0	NaN	NaN	NaN	NaN	NaN	NaN	NaN	25.2814	NaN	NaN	NaN	NaN	NaN				65.959	6.2818	865500	0	0	0	0	0	0	1	0	0	0	0	0	0	0	0	0	0	0	1.7	0	0	0
	At1g72640	0	0	2	3	-4.34294e-08	0.819058	0	-1.56345	NaN	NaN	NaN	NaN	NaN	NaN	NaN	26.7093	28.8665	26.1265	26.0953	26.4515				33.564	68.25	93762000	0	0	0	0	0	0	0	2	3	2	2	2	0	0	0	0	0	0	0	9.6	15.1	9.6
	At1g12470	0	0	3	2	-4.34294e-08	1.66516	0	-1.29431	NaN	NaN	NaN	NaN	NaN	NaN	27.6658	27.0942	27.0931	NaN	26.2042	25.7759				112.32	50.245	17077000	1	0	0	0	0	0	5	4	3	2	5	3	0.7	0	0	0	0	0	5.3	5.1	2.8	1.5
Lysophospholipid acyltransferase 1	LPLAT1	0	0	1	0	-4.34294e-08	0	0	NaN	NaN	NaN	NaN	NaN	NaN	NaN	NaN	24.1097	NaN	NaN	NaN	NaN				52.152	6.6924	2524200	0	0	0	0	0	0	0	1	0	0	0	0	0	0	0	0	0	0	0	2.4	0	0
Calmodulin-4	CAM4	2	2	3	2	0.39098	0.713437	0.284309	0.383673	28.2714	28.7228	NaN	28.6285	NaN	28.9343	29.0834	29.325	28.9389	NaN	29.2608	29.738				17.828	49.048	697420000	2	3	2	4	0	3	3	5	4	2	3	4	12.6	20.8	11.3	25.2	0	17.6	17	30.2	25.8	10.1
	EMB1135	0	0	0	1	-4.34294e-08	0	0	NaN	NaN	NaN	NaN	NaN	NaN	NaN	NaN	NaN	NaN	NaN	24.6662	NaN				143.62	20.862	1363800	2	1	0	1	0	0	0	1	1	0	3	2	2.4	0.8	0	0.8	0	0	0	0.8	1	0
	EMB2761	0	0	3	3	-4.34294e-08	0.381508	0	-0.356046	NaN	NaN	NaN	NaN	NaN	NaN	27.7261	27.8495	27.1372	27.7535	27.2605	26.6306				74.784	51.299	44444000	0	0	0	0	0	1	4	7	4	3	7	5	0	0	0	0	0	1.5	6.5	11.5	6.8	4.6
Synaptotagmin-1	SYTA	1	1	3	3	0	0.205393	-1.51785	0.240276	28.8815	NaN	NaN	27.3637	NaN	NaN	28.3188	28.5623	29.3291	29.6394	28.5693	28.7224				64.49	108.78	136540000	5	1	0	3	1	0	6	14	11	7	10	13	8.8	1.6	0	6	1.8	0	11	22.3	18.8	12.4
Delta-1-pyrroline-5-carboxylate synthase A	P5CS1	2	0	3	3	0	0.0475161	NaN	-0.139321	26.3858	27.5105	NaN	NaN	NaN	NaN	28.3778	26.1566	25.428	27.4106	25.817	26.3169				77.436	34.634	25439000	7	7	1	5	3	3	9	7	7	5	8	9	11.5	11.6	1.1	9	4.6	4.9	13.2	11.3	11.5	7.8
	At2g45540	0	0	1	0	-4.34294e-08	0	0	NaN	NaN	NaN	NaN	NaN	NaN	NaN	NaN	24.0967	NaN	NaN	NaN	NaN				328.09	11.568	666910	0	0	0	0	0	0	2	2	0	0	1	0	0	0	0	0	0	0	0.8	0.8	0	0
Histone deacetylase complex subunit SAP18	SAP18	0	0	0	1	-4.34294e-08	0	0	NaN	NaN	NaN	NaN	NaN	NaN	NaN	NaN	NaN	NaN	NaN	NaN	24.967				16.78	10.793	20181000	0	0	0	0	0	0	1	1	1	0	2	2	0	0	0	0	0	0	4.7	4.7	4.7	0
Translocon-associated protein subunit alpha	At2g21160	0	0	1	0	-4.34294e-08	0	0	NaN	NaN	NaN	NaN	NaN	NaN	NaN	NaN	NaN	25.523	NaN	NaN	NaN				20.551	7.5672	21944000	0	0	0	0	0	0	0	1	1	0	0	1	0	0	0	0	0	0	0	8	8	0
Glycine-rich protein 3	GRP-3	0	0	1	0	-4.34294e-08	0	0	NaN	NaN	NaN	NaN	NaN	NaN	NaN	NaN	NaN	25.1816	NaN	NaN	NaN				11.193	20.939	6877200	0	0	0	0	0	0	1	0	3	0	1	1	0	0	0	0	0	0	12.6	0	35.1	0
SUMO-activating enzyme subunit 2	SAE2	0	0	1	0	-4.34294e-08	0	0	NaN	NaN	NaN	NaN	NaN	NaN	NaN	NaN	NaN	23.3054	NaN	NaN	NaN				70.054	15.395	14074000	0	0	1	0	0	0	0	0	1	0	1	0	0	0	1.8	0	0	0	0	0	1.6	0
40S ribosomal protein S25-2	At2g21580	3	3	3	3	0.65598	0.574937	0.617324	-1.17663	30.5186	30.0052	31.0285	30.8821	31.7453	30.7768	30.3269	31.6045	32.6415	29.4515	31.5331	30.0584				11.941	115.28	5777700000	5	2	1	4	2	3	4	6	8	5	4	4	48.6	19.6	12.1	41.1	18.7	31.8	41.1	49.5	55.1	38.3
Urease accessory protein G	UREG	0	0	1	0	-4.34294e-08	0	0	NaN	NaN	NaN	NaN	NaN	NaN	NaN	NaN	NaN	24.5512	NaN	NaN	NaN				30.225	15.601	10525000	0	0	0	0	0	0	0	1	1	1	1	1	0	0	0	0	0	0	0	5.4	5.4	5.4
	PTAC12	2	2	3	3	0.821169	0.180232	-1.0129	0.271688	29.9045	29.9183	NaN	29.3441	NaN	28.4529	29.5215	28.2452	27.6786	29.1073	28.615	28.5382				60.895	129.38	239550000	8	8	1	6	1	3	4	7	9	6	8	9	19	18.6	1.7	14	1.7	7.2	8.9	16.3	18	15
	At2g40730	0	0	1	0	-4.34294e-08	0	0	NaN	NaN	NaN	NaN	NaN	NaN	NaN	NaN	25.5347	NaN	NaN	NaN	NaN				86.045	10.456	7479500	0	0	0	0	0	0	1	2	1	1	1	1	0	0	0	0	0	0	1.3	2.3	1	1
Probable ATP synthase 24 kDa subunit, mitochondrial	MGP1	1	1	1	3	0	0	0.0242729	0.394609	NaN	NaN	27.2403	NaN	NaN	27.2645	NaN	26.4059	NaN	26.1837	26.8289	27.3889				25.16	17.932	80180000	0	0	2	0	0	2	2	2	1	2	2	3	0	0	7.3	0	0	7.3	9.5	7.3	3.2	8.6
	At2g22125	1	0	1	2	0	0	NaN	0.540893	27.0197	NaN	NaN	NaN	NaN	NaN	NaN	NaN	26.9261	27.956	NaN	26.978				230.7	73.954	6502100	2	1	0	0	0	0	3	2	6	3	4	5	1.3	0.7	0	0	0	0	1.5	1.1	3.3	2
	At2g28360	0	0	1	0	-4.34294e-08	0	0	NaN	NaN	NaN	NaN	NaN	NaN	NaN	NaN	23.8316	NaN	NaN	NaN	NaN				87.507	13.197	1126200	0	0	0	0	0	0	0	1	0	0	1	0	0	0	0	0	0	0	0	2.2	0	0
Calmodulin-like protein 12	TCH3	2	3	3	3	0.495696	0.410574	0.587746	0.930358	27.6214	NaN	27.241	27.2899	28.4448	28.322	27.5209	26.379	29.5039	29.3078	28.2687	28.6183				32.801	82.462	247040000	2	0	2	2	2	3	2	6	5	4	7	5	7.6	0	6.6	8.7	6.6	10	6.6	18.3	20.8	15.9
Inner membrane protein ALBINO3, chloroplastic	ALB3	3	3	3	3	0.491011	0.730163	-0.420719	-0.604163	29.1092	29.0072	28.8998	28.5214	29.2521	27.9805	28.976	29.7925	29.5152	29.245	28.9673	28.2589				47.071	129.83	461370000	6	3	2	3	2	4	5	7	8	2	6	7	13.4	8.1	6	6.7	5.1	11.6	13	15	17.6	5.1
	At2g07360	2	1	3	3	0	0.792154	-0.451938	-0.434031	27.8405	28.4155	NaN	27.6761	NaN	NaN	28.2283	28.6566	28.9784	28.2265	27.9455	28.3892				130.08	116.7	73177000	3	2	2	2	1	0	7	12	8	8	11	10	3.3	2.5	2.1	2.5	0.8	0	6.4	12.4	8.3	7.9
	At2g16940	2	1	2	2	0	0.161965	-0.760595	0.162276	27.364	27.9009	NaN	26.8719	NaN	NaN	27.2471	26.6357	NaN	NaN	27.2748	26.9326				63.098	125.89	86286000	2	4	1	3	1	1	2	4	1	1	4	7	3.4	9.6	2.1	7.7	2.1	1.6	3.7	10	4.3	1.6
ATP synthase subunit alpha	At2g07698	3	3	3	3	0.0846456	0.0448935	0.11699	-0.0731761	30.0946	31.1803	31.4101	30.4959	31.431	31.109	32.7437	30.9415	31.9248	32.1358	31.4546	31.8001				85.932	209.51	1249700000	9	9	8	13	8	10	12	16	17	14	15	18	11.3	11.8	10.4	15.4	8.1	11.8	13.5	19	20.1	16.5
	At2g30200	0	0	2	2	-4.34294e-08	0.18635	0	0.371764	NaN	NaN	NaN	NaN	NaN	NaN	NaN	26.477	26.9242	NaN	26.4026	27.7421				38.98	17.67	56343000	0	0	1	0	0	1	1	3	3	2	2	3	0	0	2.2	0	0	2.2	3.8	9.5	9.5	6
Ferrochelatase	FC2	0	0	1	0	-4.34294e-08	0	0	NaN	NaN	NaN	NaN	NaN	NaN	NaN	NaN	NaN	21.6548	NaN	NaN	NaN				57.859	6.1342	2386600	0	0	0	0	0	0	0	1	1	0	1	1	0	0	0	0	0	0	0	2.3	2.3	0
	RPH1	0	0	1	0	-4.34294e-08	0	0	NaN	NaN	NaN	NaN	NaN	NaN	NaN	NaN	NaN	22.6146	NaN	NaN	NaN				22.093	6.3825	14721000	0	0	1	0	0	0	1	1	1	0	1	1	0	0	5.6	0	0	0	5.6	5.6	5.6	0
AT-rich interactive domain-containing protein 3	At2g17410	0	0	1	0	-4.34294e-08	0	0	NaN	NaN	NaN	NaN	NaN	NaN	NaN	NaN	26.2185	NaN	NaN	NaN	NaN				86.042	21.423	21284000	0	0	0	0	0	0	1	2	1	1	1	1	0	0	0	0	0	0	1.7	5.1	1.7	1.7
NADP-dependent glyceraldehyde-3-phosphate dehydrogenase	ALDH11A3	0	0	3	2	-4.34294e-08	0.649469	0	1.11177	NaN	NaN	NaN	NaN	NaN	NaN	26.1312	25.4347	25.6743	NaN	25.9482	27.7688				53.849	70.346	27201000	0	0	1	0	0	0	2	3	2	1	2	4	0	0	1.6	0	0	0	3.4	7	6.8	1.8
14-3-3-like protein GF14 mu	GRF9	0	0	3	3	-4.34294e-08	0.16748	0	0.0721766	NaN	NaN	NaN	NaN	NaN	NaN	27.7166	27.9996	27.6391	27.6334	28.0446	27.8938				29.463	24.219	138630000	0	1	1	2	1	0	2	3	2	2	2	4	0	3.8	4.6	8.4	4.6	0	7.6	11.5	7.6	7.6
	At2g31060	0	0	0	2	-4.34294e-08	0	0	NaN	NaN	NaN	NaN	NaN	NaN	NaN	NaN	NaN	NaN	NaN	26.6396	26.3227				72.504	16.859	9819500	0	0	0	0	0	0	2	1	1	1	3	3	0	0	0	0	0	0	3.9	1.5	1	1
	SAD2	1	0	2	2	0	0.772027	NaN	-0.753051	27.7255	NaN	NaN	NaN	NaN	NaN	NaN	27.4671	28.1783	27.0443	27.095	NaN				119.25	53.772	27752000	4	1	0	1	1	0	2	6	5	3	7	4	5.2	1.2	0	1.2	0.8	0	1.9	6.2	5.8	3.8
Vacuolar cation/proton exchanger 1	CAX1	0	0	1	0	-4.34294e-08	0	0	NaN	NaN	NaN	NaN	NaN	NaN	NaN	NaN	26.2299	NaN	NaN	NaN	NaN				43.297	40.679	40098000	1	0	0	0	0	0	2	3	1	1	3	0	2.8	0	0	0	0	0	4.8	10.2	2	2
Signal recognition particle 14 kDa protein	At2g43640	0	0	1	0	-4.34294e-08	0	0	NaN	NaN	NaN	NaN	NaN	NaN	NaN	NaN	NaN	24.8035	NaN	NaN	NaN				12.738	7.1582	31595000	0	0	0	0	0	0	0	1	1	0	1	0	0	0	0	0	0	0	0	9.8	9.8	0
60S ribosomal protein L7-3	At2g44120	3	3	3	3	0.129837	0.52667	-0.237225	-0.763638	32.1074	31.1559	30.6644	31.8835	31.2313	30.1012	31.0614	32.6138	32.8721	31.0758	32.0069	31.1737				28.519	160.05	3523200000	11	5	4	10	5	3	7	12	13	9	11	11	38.9	17.4	12.1	34	15	13	18.6	41.7	44.1	30.8
	ARASP	0	0	1	0	-4.34294e-08	0	0	NaN	NaN	NaN	NaN	NaN	NaN	NaN	NaN	23.9389	NaN	NaN	NaN	NaN				44.408	7.0028	12903000	0	0	0	0	0	0	1	1	0	0	1	1	0	0	0	0	0	0	2.4	2.4	0	0
Protein phosphatase 2C and cyclic nucleotide-binding/kinase domain-containing protein	At2g20050	0	0	0	2	-4.34294e-08	0	0	NaN	NaN	NaN	NaN	NaN	NaN	NaN	NaN	NaN	NaN	NaN	25.9995	26.5066				121.09	21.04	7923000	0	0	0	0	1	0	1	2	2	1	3	3	0	0	0	0	1	0	1	2	2	1
Regulator of nonsense transcripts UPF2	UPF2	0	0	1	1	-4.34294e-08	0	0	-0.232769	NaN	NaN	NaN	NaN	NaN	NaN	NaN	25.669	NaN	NaN	NaN	25.4362				133.96	31.024	3804300	0	0	0	0	0	0	1	3	3	0	1	3	0	0	0	0	0	0	0.6	2.6	2.5	0
	CHR5	0	0	1	0	-4.34294e-08	0	0	NaN	NaN	NaN	NaN	NaN	NaN	NaN	NaN	22.9242	NaN	NaN	NaN	NaN				197.27	10.881	717640	1	0	0	0	1	0	1	1	0	0	1	0	0.7	0	0	0	0.7	0	0.7	0.7	0	0
H/ACA ribonucleoprotein complex subunit 3-like protein	NOP10	3	2	3	2	0.222969	0.0768479	-0.352799	-0.122614	30.5739	29.7512	29.6475	30.2646	NaN	29.0115	28.0199	29.2549	29.2525	NaN	28.5286	28.9111				7.2633	39.2	2551700000	3	3	1	3	0	1	2	2	2	1	2	2	61.9	61.9	23.8	61.9	0	23.8	39.7	38.1	38.1	15.9
DnaJ homolog subfamily C GRV2	GRV2	0	0	1	0	-4.34294e-08	0	0	NaN	NaN	NaN	NaN	NaN	NaN	NaN	23.928	NaN	NaN	NaN	NaN	NaN				279.07	12.47	168860	0	0	0	0	0	0	1	0	0	1	0	0	0	0	0	0	0	0	0.6	0	0	0.5
Chaperonin CPN60-like 1, mitochondrial	HSP60-2	0	0	3	3	-4.34294e-08	0.0769517	0	0.0847778	NaN	NaN	NaN	NaN	NaN	NaN	28.5143	28.0289	28.28	28.9422	28.438	27.6974				61.477	91.256	63242000	0	0	3	1	0	0	16	18	20	19	22	20	0	0	5	1.9	0	0	27.2	32.6	38.1	33.6
Pre-mRNA-processing factor 19 homolog 2	MAC3B	0	0	1	0	-4.34294e-08	0	0	NaN	NaN	NaN	NaN	NaN	NaN	NaN	NaN	26.2101	NaN	NaN	NaN	NaN				52.55	14.217	24979000	1	0	0	0	0	0	1	2	1	1	2	1	2.3	0	0	0	0	0	2.3	5.4	2.3	2.3
	At2g39670	0	0	1	0	-4.34294e-08	0	0	NaN	NaN	NaN	NaN	NaN	NaN	NaN	NaN	23.7405	NaN	NaN	NaN	NaN				47.35	7.6108	1359500	0	0	0	0	0	0	0	1	0	0	0	0	0	0	0	0	0	0	0	3	0	0
	At3g20920	0	0	1	0	-4.34294e-08	0	0	NaN	NaN	NaN	NaN	NaN	NaN	NaN	NaN	NaN	23.697	NaN	NaN	NaN				41.815	11.186	3824000	0	0	0	0	0	0	0	1	1	0	1	1	0	0	0	0	0	0	0	2.5	2.5	0
	At3g55410	0	1	2	2	0	1.35726	NaN	0.662998	NaN	NaN	NaN	NaN	NaN	26.5448	25.8931	25.8658	NaN	NaN	26.6855	26.3994				115.16	32.441	13339000	0	0	0	0	1	2	3	3	3	1	3	5	0	0	0	0	0.8	1.8	2.6	2.9	3.6	0.8
AP3-complex subunit beta-A	PAT2	0	0	1	0	-4.34294e-08	0	0	NaN	NaN	NaN	NaN	NaN	NaN	NaN	NaN	25.9189	NaN	NaN	NaN	NaN				122.99	15.393	7667500	0	0	1	1	0	1	2	2	1	2	2	1	0	0	1.1	1.1	0	1.1	1.9	1.9	0.8	1.9
	At3g61870	0	0	1	0	-4.34294e-08	0	0	NaN	NaN	NaN	NaN	NaN	NaN	NaN	23.6761	NaN	NaN	NaN	NaN	NaN				27.804	7.5318	21121000	0	0	0	0	0	0	1	0	0	0	1	1	0	0	0	0	0	0	4.3	0	0	0
	At3g62010	0	0	1	0	-4.34294e-08	0	0	NaN	NaN	NaN	NaN	NaN	NaN	NaN	NaN	26.2476	NaN	NaN	NaN	NaN				141.17	40.921	7123500	2	0	1	0	1	0	3	3	2	1	3	2	2.5	0	0.8	0	0.6	0	2.3	2.3	2.3	0.8
Peptidyl-prolyl cis-trans isomerase	ROC4	0	2	3	3	0	0.573287	NaN	1.20669	NaN	NaN	NaN	30.205	NaN	29.5265	28.7972	30.2668	31.5403	31.3606	30.5682	32.2956				28.079	144.87	1160500000	1	1	1	5	0	2	4	6	12	8	5	10	4.6	4.6	3.5	19.7	0	8.1	13.5	22.4	46.7	31.3
Phosphoinositide phospholipase C	PLC2	0	0	3	3	-4.34294e-08	0.649655	0	-0.69695	NaN	NaN	NaN	NaN	NaN	NaN	27.8141	29.1519	28.5362	27.4241	28.3798	27.6074				62.477	60.253	97659000	1	1	0	0	0	0	5	7	6	2	5	4	2.5	2	0	0	0	0	8	13	10	4.5
Brefeldin A-inhibited guanine nucleotide-exchange protein 5	BIG5	0	0	0	1	-4.34294e-08	0	0	NaN	NaN	NaN	NaN	NaN	NaN	NaN	NaN	NaN	NaN	NaN	26.1257	NaN				192.88	34.838	3068500	0	0	0	0	0	0	2	2	1	2	4	4	0	0	0	0	0	0	1.3	1.1	0.5	1.4
Alpha-soluble NSF attachment protein 2	ALPHA-SNAP2	0	0	2	1	-4.34294e-08	0	0	0.0855427	NaN	NaN	NaN	NaN	NaN	NaN	25.5249	25.7625	NaN	NaN	25.7293	NaN				27.25	15.854	21632000	0	0	1	0	0	0	2	2	1	1	2	2	0	0	5	0	0	0	10	10	5	5
Serine/threonine-protein kinase SRK2D	SNRK2.2	0	0	1	0	-4.34294e-08	0	0	NaN	NaN	NaN	NaN	NaN	NaN	NaN	NaN	NaN	24.0884	NaN	NaN	NaN				42.007	6.179	1264100	1	0	0	0	0	0	1	1	2	1	1	1	2.2	0	0	0	0	0	2.2	2.2	4.3	2.2
Magnesium-protoporphyrin IX monomethyl ester [oxidative] cyclase, chloroplastic	CRD1	0	0	3	3	-4.34294e-08	0.0920489	0	0.0753193	NaN	NaN	NaN	NaN	NaN	NaN	28.0806	27.6726	28.5016	28.4611	28.1349	27.8848				39.178	55.486	134760000	1	1	1	1	0	0	2	5	5	3	3	6	4.2	4.2	3	4.2	0	0	6.6	18.1	18.7	10.2
	At3g63460	1	1	3	3	0	1.05438	-0.435293	-1.10091	28.1992	NaN	NaN	27.764	NaN	NaN	30.2235	29.6269	29.5096	29.537	28.0813	28.439				118.72	161.7	120330000	2	1	0	2	0	0	9	15	14	9	10	13	2.7	1.1	0	2.6	0	0	8.9	13.4	15.4	7.3
	At3g03560	0	0	1	0	-4.34294e-08	0	0	NaN	NaN	NaN	NaN	NaN	NaN	NaN	NaN	23.3173	NaN	NaN	NaN	NaN				59.122	9.3091	863610	0	0	0	0	0	0	0	1	0	0	0	0	0	0	0	0	0	0	0	2.7	0	0
Eukaryotic translation initiation factor 3 subunit M	At3g02200	0	0	3	1	-4.34294e-08	0	0	-0.87845	NaN	NaN	NaN	NaN	NaN	NaN	26.8424	27.3421	27.192	NaN	NaN	26.2471				41.156	48.295	40973000	0	0	0	0	0	0	2	5	4	1	2	5	0	0	0	0	0	0	4.7	15.7	11.8	1.9
	CFM3A	0	0	1	0	-4.34294e-08	0	0	NaN	NaN	NaN	NaN	NaN	NaN	NaN	NaN	NaN	23.5791	NaN	NaN	NaN				100.17	7.4839	2222500	0	0	1	0	0	0	1	2	1	2	2	0	0	0	1.1	0	0	0	1.1	3	1.8	2.7
	At3g44620	0	0	0	2	-4.34294e-08	0	0	NaN	NaN	NaN	NaN	NaN	NaN	NaN	NaN	NaN	NaN	NaN	26.5601	26.3466				26.95	20.652	39581000	0	0	0	0	0	0	2	2	1	1	3	3	0	0	0	0	0	0	8.8	11.3	6.3	6.3
Histone deacetylase HDT1	HDA3	2	2	2	3	0.263389	0.455244	-0.647501	-0.683234	29.8549	29.481	NaN	29.8975	NaN	28.1434	NaN	28.3487	29.7116	28.5226	27.8085	28.7097				25.985	61.36	534780000	5	2	1	4	1	3	1	4	5	3	3	5	26.4	9.5	5.4	24.4	5.4	13.2	5.4	24	28.1	13.2
	PTAC3	3	1	3	3	0	0.0991354	0.62206	0.141094	28.0028	28.2321	28.543	28.8813	NaN	NaN	27.7875	27.233	27.1035	28.3105	27.5376	26.6991				102.92	83.8	69186000	6	3	1	3	1	0	5	9	9	7	9	8	7.1	4.1	1.3	4	1.3	0	4.7	10.4	9.7	6.9
	emb2458	2	1	3	3	0	0.767186	-0.575979	-0.498505	26.9659	27.131	NaN	26.4725	NaN	NaN	27.0759	26.8933	27.1492	26.8027	26.857	25.9633				152.26	54.213	20076000	2	2	1	2	1	1	2	6	4	3	5	5	2	2	1.1	2	1.1	1.1	2	5.5	4.5	3.3
	At3g23600	0	0	2	3	-4.34294e-08	0.25432	0	0.75252	NaN	NaN	NaN	NaN	NaN	NaN	NaN	26.3769	26.8382	26.3936	26.5819	29.1046				25.563	32.027	96526000	0	0	0	0	0	0	0	3	3	2	3	3	0	0	0	0	0	0	0	17.8	19.1	11.9
	At3g23660	0	0	1	0	-4.34294e-08	0	0	NaN	NaN	NaN	NaN	NaN	NaN	NaN	NaN	NaN	23.9718	NaN	NaN	NaN				84.046	7.4333	27741000	0	0	0	0	0	0	1	1	1	1	1	1	0	0	0	0	0	0	1.6	1.6	1.6	1.6
	At3g57890	0	0	0	1	-4.34294e-08	0	0	NaN	NaN	NaN	NaN	NaN	NaN	NaN	NaN	NaN	NaN	NaN	NaN	26.487				62.778	39.008	17232000	1	0	0	0	0	0	1	2	1	0	1	3	2.4	0	0	0	0	0	1.4	4.5	2.4	0
	At3g58110	0	0	1	0	-4.34294e-08	0	0	NaN	NaN	NaN	NaN	NaN	NaN	NaN	NaN	NaN	24.8585	NaN	NaN	NaN				86.804	6.28	4803200	0	0	0	0	0	0	0	1	1	0	1	0	0	0	0	0	0	0	0	1.3	1.3	0
Superoxide dismutase	MSD1	0	1	3	2	0	0.667174	NaN	0.822299	NaN	NaN	NaN	NaN	NaN	27.9249	27.3995	26.9176	26.8091	27.2342	NaN	28.4946				25.344	56.88	168450000	0	0	1	0	1	2	4	4	3	4	2	5	0	0	6.1	0	3.5	12.6	13.9	19.6	16.5	19.6
	At3g17340	0	0	1	1	-4.34294e-08	0	0	-0.326122	NaN	NaN	NaN	NaN	NaN	NaN	NaN	24.9142	NaN	NaN	NaN	24.5881				121.35	19.477	2596000	0	0	0	0	0	0	0	2	1	0	1	2	0	0	0	0	0	0	0	2.6	1.2	0
	At3g23900	0	0	0	3	-4.34294e-08	0	0	NaN	NaN	NaN	NaN	NaN	NaN	NaN	NaN	NaN	NaN	26.9351	25.6833	25.5099				102.83	25.746	22765000	1	1	1	1	1	1	1	2	1	2	3	3	1.8	1.8	1.8	1.8	0.9	1.8	1.8	2.5	1.8	3.4
Clathrin light chain 3		0	0	2	2	-4.34294e-08	0.228456	0	-0.348391	NaN	NaN	NaN	NaN	NaN	NaN	27.6813	26.7471	NaN	NaN	27.1554	26.5763				29.183	67.347	68032000	2	1	1	2	1	1	5	5	4	2	6	5	6.2	3.1	3.1	6.2	3.1	3.1	17.4	17.4	20.2	10.9
DNA-directed RNA polymerases II, IV and V subunit 11	NRPB11	0	1	3	1	0	0	NaN	-0.527222	NaN	NaN	NaN	NaN	26.8663	NaN	27.4468	26.9115	26.5563	NaN	26.4443	NaN				17.143	13.047	122320000	0	1	1	0	2	0	2	2	2	1	2	1	0	6.2	6.2	0	12.3	0	12.3	12.3	12.3	6.2
Clustered mitochondria protein homolog	At3g52140	0	0	3	3	-4.34294e-08	0.190168	0	0.298756	NaN	NaN	NaN	NaN	NaN	NaN	26.6321	25.412	25.2001	26.8253	25.8394	25.4758				152.52	49.389	6862200	0	0	0	1	1	0	5	3	4	4	4	5	0	0	0	1.1	0.7	0	4.3	3	3.2	3.1
Dihydrolipoyllysine-residue acetyltransferase component 1 of pyruvate dehydrogenase complex, mitochondrial	LTA3	2	1	3	3	0	0.76829	0.277654	-2.34668	NaN	26.0684	26.8565	26.7401	NaN	NaN	28.6422	31.1656	31.548	26.2644	29.9735	28.0778				77.893	115.99	285460000	0	2	2	3	0	1	10	15	14	3	14	10	0	3.1	3.1	5.8	0	1.8	13.6	20.1	18.7	4.2
	At3g58690	0	0	1	0	-4.34294e-08	0	0	NaN	NaN	NaN	NaN	NaN	NaN	NaN	NaN	22.4529	NaN	NaN	NaN	NaN				43.951	7.627	919450	0	0	0	0	0	0	0	2	1	0	1	2	0	0	0	0	0	0	0	6	2	0
26S proteasome non-ATPase regulatory subunit 7 homolog A	RPN8A	0	0	1	0	-4.34294e-08	0	0	NaN	NaN	NaN	NaN	NaN	NaN	NaN	NaN	24.1363	NaN	NaN	NaN	NaN				34.371	11.448	4816600	0	0	0	0	0	0	0	1	0	1	1	0	0	0	0	0	0	0	0	4.6	0	4.6
Eukaryotic translation initiation factor 3 subunit G	F24K9.7	2	2	3	3	0.650747	0.132473	0.508789	0.128837	28.1607	28.4445	NaN	28.5563	29.0665	NaN	28.7801	28.9333	29.1212	28.4663	29.6576	29.0973				32.714	69.214	302620000	2	2	1	2	4	0	3	5	6	5	5	4	12.6	12.6	2.7	12.6	12.6	0	9.5	23.1	27.2	18
	At3g11450	0	0	3	1	-4.34294e-08	0	0	-1.14742	NaN	NaN	NaN	NaN	NaN	NaN	27.0584	28.0948	28.2413	NaN	NaN	26.6508				73.989	78.293	43086000	1	0	0	0	0	0	2	6	8	3	5	5	2.2	0	0	0	0	0	3.7	10.4	16.1	6.3
	At3g17850	0	0	1	0	-4.34294e-08	0	0	NaN	NaN	NaN	NaN	NaN	NaN	NaN	NaN	NaN	25.6046	NaN	NaN	NaN				143.79	13.662	3426000	0	0	0	0	1	0	1	2	2	1	1	2	0	0	0	0	0.6	0	0.6	1.9	1.9	0.6
	At3g59020	3	1	3	2	0	0.290715	-0.552695	-0.280703	27.6165	28.3973	28.0437	27.4665	NaN	NaN	27.6188	28.4842	27.6945	NaN	27.4844	27.8192				117.64	97.001	64408000	2	3	2	2	1	1	2	6	7	3	8	6	1.9	3.2	1.9	1.9	0.8	0.8	2	6.9	8	3
Pentatricopeptide repeat-containing protein At3g59040	At3g59040	1	1	2	2	0	0.0484913	-0.451937	0.0479631	27.7793	NaN	NaN	27.3273	NaN	NaN	NaN	26.5352	26.014	NaN	26.5069	26.1382				67.208	59.284	33561000	4	1	0	3	1	0	2	4	2	0	3	5	8.8	2.5	0	5.3	1.2	0	2.4	6.4	3.7	0
	F26K24.7	0	0	0	0	-4.34294e-08	-4.34294e-08	0	0	NaN	NaN	NaN	NaN	NaN	NaN	NaN	NaN	NaN	NaN	NaN	NaN				16.805	7.7364	0	0	0	0	0	0	0	0	1	0	0	0	0	0	0	0	0	0	0	0	8.5	0	0
Ubiquitin carboxyl-terminal hydrolase	UBP12	0	0	3	3	-4.34294e-08	0.540499	0	0.428626	NaN	NaN	NaN	NaN	NaN	NaN	26.8818	27.0559	26.911	28.0647	27.1101	26.9598				115.15	34.04	19405000	0	0	0	0	0	0	4	4	5	3	4	4	0	0	0	0	0	0	3.8	3.8	5	2.9
Probable monodehydroascorbate reductase, cytoplasmic isoform 3	MDAR1	1	0	3	3	0	0.673117	NaN	0.962428	NaN	NaN	27.3687	NaN	NaN	NaN	27.0627	27.0284	27.5276	27.4757	27.6064	29.424				50.159	79.605	75136000	0	0	2	1	0	0	6	5	3	3	6	8	0	0	4.9	1.5	0	0	13.7	12.4	7.9	9.9
	At3g01310	0	2	3	2	0	0.0508669	NaN	0.106623	NaN	NaN	NaN	27.1747	27.5797	NaN	27.3063	28.7735	27.6198	NaN	28.5534	27.4596				118.92	103.42	41850000	1	0	1	2	2	0	6	10	9	2	8	5	1.2	0	1.2	2.5	2	0	6.6	10	10.6	1.8
Protein TPLATE	TPLATE	2	2	3	3	0.124216	0.396905	-0.116365	-0.228738	27.7444	NaN	28.1491	NaN	28.0788	27.582	28.7385	29.3206	29.0588	28.8813	29.0741	28.4764				130.91	262.49	87446000	5	0	2	0	2	3	9	19	11	4	17	13	4.8	0	2.6	0	2.6	3.2	8.2	18.2	10.5	4.3
	At3g11964	1	0	2	2	0	0.384999	NaN	-0.33117	26.4755	NaN	NaN	NaN	NaN	NaN	NaN	25.9629	25.6994	NaN	25.794	25.2059				214.23	24.428	5291500	2	0	1	0	0	0	1	3	2	2	2	3	1.2	0	0.6	0	0	0	0.6	1.8	1.2	1.2
	At3g12010	0	0	1	0	-4.34294e-08	0	0	NaN	NaN	NaN	NaN	NaN	NaN	NaN	23.7536	NaN	NaN	NaN	NaN	NaN				76.411	8.0055	855340	0	0	0	0	0	0	1	0	0	0	1	0	0	0	0	0	0	0	1.6	0	0	0
	At3g12020	0	0	1	0	-4.34294e-08	0	0	NaN	NaN	NaN	NaN	NaN	NaN	NaN	NaN	NaN	25.2712	NaN	NaN	NaN				108.47	17.095	3337600	0	0	0	0	0	0	2	2	2	1	1	1	0	0	0	0	0	0	1.9	1.9	2.6	1.7
	At3g53180	0	0	1	0	-4.34294e-08	0	0	NaN	NaN	NaN	NaN	NaN	NaN	NaN	26.2149	NaN	NaN	NaN	NaN	NaN				94.384	11.953	4967400	0	0	0	0	0	0	2	1	0	0	0	1	0	0	0	0	0	0	3.1	1.3	0	0
	T16L24.200	0	0	1	0	-4.34294e-08	0	0	NaN	NaN	NaN	NaN	NaN	NaN	NaN	NaN	21.9495	NaN	NaN	NaN	NaN				13.701	7.542	3019000	0	1	0	0	0	0	0	1	0	0	0	0	0	10.1	0	0	0	0	0	10.1	0	0
	At3g59780	1	0	3	3	0	0.269181	NaN	0.224997	NaN	NaN	27.4217	NaN	NaN	NaN	27.2075	26.6348	27.6271	27.7231	27.2146	27.2067				73.934	69.455	35685000	0	0	2	0	1	1	9	6	4	3	4	7	0	0	3.6	0	1.3	1.9	15	9.9	7	5.2
	At3g18860	0	0	1	1	-4.34294e-08	0	0	-2.35997	NaN	NaN	NaN	NaN	NaN	NaN	27.1866	NaN	NaN	NaN	24.8266	NaN				84.273	21.18	6477400	0	0	0	0	0	0	3	1	1	0	3	0	0	0	0	0	0	0	4.2	1.2	1.8	0
	At3g25680	0	0	0	1	-4.34294e-08	0	0	NaN	NaN	NaN	NaN	NaN	NaN	NaN	NaN	NaN	NaN	NaN	23.3562	NaN				63.057	10.819	2417200	0	0	0	0	0	0	1	1	1	1	2	1	0	0	0	0	0	0	1.8	1.8	1.8	1.8
29 kDa ribonucleoprotein, chloroplastic	CP29	3	3	3	3	0.650945	0.142984	0.559983	-0.437211	31.4815	31.2486	30.4541	32.0296	31.2206	31.6139	30.7993	31.1512	29.4378	28.0291	31.2477	30.7999				38.403	116.41	1383000000	6	8	5	6	5	6	11	11	9	5	10	9	16.8	22	10.7	16.8	10.7	19.8	29.2	33.3	26.4	17.4
Putative chromatin-remodeling complex ATPase chain	CHR11	1	2	3	3	0	0.209613	-0.378726	-0.106948	27.5459	NaN	NaN	26.9416	27.3928	NaN	27.1139	26.6432	26.8244	27.0358	26.6453	26.5796				122.61	55.334	26704000	3	0	0	2	2	0	4	6	4	4	6	3	2.9	0	0	2.1	2	0	3.6	5.9	3.9	3.8
	At3g12915	0	0	0	1	-4.34294e-08	0	0	NaN	NaN	NaN	NaN	NaN	NaN	NaN	NaN	NaN	NaN	NaN	24.834	NaN				90.994	17.478	5364800	5	6	5	6	2	5	7	8	12	10	10	13	5.6	6.7	6.3	6.7	2.2	5.4	7.1	9	15.5	12.1
Transketolase-1, chloroplastic	At3g60750	3	3	3	3	0.316717	0.419634	0.713115	0.607381	29.7978	30.3018	32.5374	30.8802	31.7435	32.1527	32.2611	31.6002	31.2116	32.4026	31.3234	33.1691				79.838	312.06	1564600000	8	10	7	11	5	10	13	15	20	16	13	21	13	18.1	10.5	20.1	7.3	16.2	20.9	23.6	32.4	23.9
Sulfite oxidase	SOX	0	0	1	2	-4.34294e-08	0	0	0.539805	NaN	NaN	NaN	NaN	NaN	NaN	NaN	24.8224	NaN	NaN	24.5916	26.1328				32.682	12.986	13279000	0	0	1	0	0	1	1	2	0	0	2	2	0	0	3.4	0	0	3.4	3.4	6.7	0	0
Aldehyde dehydrogenase 22A1	ALDH22A1	0	0	1	0	-4.34294e-08	0	0	NaN	NaN	NaN	NaN	NaN	NaN	NaN	NaN	22.6457	NaN	NaN	NaN	NaN				61.018	12.653	1424400	0	0	0	0	0	0	1	1	0	0	1	1	0	0	0	0	0	0	2.7	2.7	0	0
	At3g06670	0	0	1	0	-4.34294e-08	0	0	NaN	NaN	NaN	NaN	NaN	NaN	NaN	NaN	24.6376	NaN	NaN	NaN	NaN				97.289	17.242	2142900	0	0	0	0	0	0	1	1	0	0	0	1	0	0	0	0	0	0	1.6	1.4	0	0
	At3g19870	0	0	1	0	-4.34294e-08	0	0	NaN	NaN	NaN	NaN	NaN	NaN	NaN	NaN	25.0111	NaN	NaN	NaN	NaN				122.28	25.201	4400100	1	0	0	0	0	0	3	3	3	0	3	2	0.9	0	0	0	0	0	3.5	3.5	2.9	0
Myosin-1	ATM1	1	0	3	3	0	0.0275675	NaN	-0.0542068	NaN	27.6274	NaN	NaN	NaN	NaN	28.1372	27.9132	28.2219	29.3426	27.3343	27.4328				132.45	80.246	34505000	1	2	1	0	1	1	6	8	6	5	8	6	0.8	1.9	1	0	0.8	0.7	5	7.8	6.3	5.1
	At3g26360	0	0	1	0	-4.34294e-08	0	0	NaN	NaN	NaN	NaN	NaN	NaN	NaN	NaN	NaN	24.9526	NaN	NaN	NaN				11.648	6.255	16869000	0	0	0	1	0	0	1	1	1	1	0	0	0	0	0	6.9	0	0	6.9	6.9	6.9	6.9
Proteasome subunit beta type	PBF1	0	0	0	1	-4.34294e-08	0	0	NaN	NaN	NaN	NaN	NaN	NaN	NaN	NaN	NaN	NaN	NaN	NaN	25.9082				24.685	17.114	10312000	0	0	0	0	0	0	0	1	1	0	0	2	0	0	0	0	0	0	0	7.6	7.6	0
60S ribosomal protein L13a-1	At3g07110	3	2	3	3	0.176887	0.636131	0.326248	-0.75102	30.7673	30.1022	28.9591	30.3216	NaN	30.2166	30.3001	31.1757	30.6388	29.3839	30.8804	29.5973				23.594	71.853	1713400000	10	8	2	9	0	4	7	12	11	5	9	11	46.4	41.5	7.7	45.9	0	22.2	32.9	54.6	49.8	24.2
	ECT2	1	1	3	3	0	0.539016	1.05218	0.356098	NaN	25.2276	NaN	NaN	26.2798	NaN	26.0984	26.1553	25.5347	26.6979	25.9802	26.1786				72.196	25.116	20895000	0	2	0	0	2	1	3	2	3	2	2	2	0	3.6	0	0	3.6	1.7	6.2	3.6	6.2	4.2
Vacuolar protein-sorting-associated protein 33 homolog	ATVPS33	0	0	1	0	-4.34294e-08	0	0	NaN	NaN	NaN	NaN	NaN	NaN	NaN	NaN	23.7262	NaN	NaN	NaN	NaN				68.931	6.7665	1663500	0	0	0	0	0	0	0	1	0	0	1	0	0	0	0	0	0	0	0	2.3	0	0
	At3g27120	0	0	1	0	-4.34294e-08	0	0	NaN	NaN	NaN	NaN	NaN	NaN	NaN	NaN	NaN	26.7822	NaN	NaN	NaN				75.347	6.9223	7467500	1	1	0	0	0	0	0	0	1	1	0	1	1.8	1.8	0	0	0	0	0	0	1.8	1.8
	PDE312	1	1	3	2	0	0.114834	-1.05728	-0.177138	28.6103	NaN	NaN	NaN	NaN	27.553	27.7215	27.4455	26.3337	NaN	27.0108	26.9686				78.813	53.481	59713000	3	1	1	2	0	3	4	5	5	0	4	6	4.6	2.1	1.5	2.5	0	4.5	6	7.9	7.2	0
Chaperone protein ClpC2, chloroplastic	HSP93-III	0	1	2	2	0	0.220598	NaN	-0.673615	NaN	NaN	NaN	NaN	27.6718	NaN	27.418	25.2268	NaN	NaN	25.5924	25.7052				102.24	17.858	13121000	13	11	8	12	4	10	19	20	20	12	20	27	15.1	14.5	9.2	14.1	4	11.3	18.6	23.2	24.4	15.3
	At3g07810	0	0	2	2	-4.34294e-08	0.58279	0	-0.543328	NaN	NaN	NaN	NaN	NaN	NaN	26.1907	25.5728	NaN	NaN	25.5042	25.1726				51.871	26.784	18535000	1	0	1	0	1	1	2	2	0	0	2	2	3	0	3	0	3	3	5.7	5.7	0	0
Protein FLUORESCENT IN BLUE LIGHT, chloroplastic	FLU	0	0	1	1	-4.34294e-08	0	0	-0.205473	NaN	NaN	NaN	NaN	NaN	NaN	NaN	26.696	NaN	NaN	NaN	26.4906				25.718	23.422	69930000	0	0	0	0	0	1	1	3	1	0	2	2	0	0	0	0	0	6.9	4.7	18.5	6.9	0
Pyrophosphate--fructose 6-phosphate 1-phosphotransferase subunit beta 2	PFP-BETA2	1	0	2	2	0	0.808458	NaN	-1.1663	NaN	NaN	27.2124	NaN	NaN	NaN	27.9622	NaN	27.0156	NaN	26.5448	26.1005				62.741	47.932	30909000	0	0	2	0	1	0	5	2	3	1	4	6	0	0	5.3	0	2.1	0	11.4	5.3	6	2.1
	At4g02030	0	0	2	2	-4.34294e-08	0.800274	0	-0.75031	NaN	NaN	NaN	NaN	NaN	NaN	NaN	26.9215	27.6017	NaN	26.5269	26.4957				88.515	38.478	19149000	1	0	0	1	0	0	1	4	4	1	5	3	1.3	0	0	1	0	0	1	5.1	5.3	1.2
K(+) efflux antiporter 2, chloroplastic	KEA2	0	0	1	0	-4.34294e-08	0	0	NaN	NaN	NaN	NaN	NaN	NaN	NaN	25.4099	NaN	NaN	NaN	NaN	NaN				127.6	8.4678	2646300	0	0	0	0	0	0	1	1	0	0	1	1	0	0	0	0	0	0	0.8	0.8	0	0
Exocyst complex component SEC15B	SEC15B	0	0	1	0	-4.34294e-08	0	0	NaN	NaN	NaN	NaN	NaN	NaN	NaN	NaN	NaN	26.7506	NaN	NaN	NaN				88.37	17.56	18970000	0	1	0	0	1	0	2	2	2	2	2	1	0	1.9	0	0	1.9	0	3.3	3.3	3.3	3.3
	At4g02450	3	3	3	3	0.41133	1.08921	-0.363949	-1.0447	29.5228	28.8934	29.8605	29.505	29.0289	28.6509	28.6647	29.4854	28.9257	27.5731	28.7408	27.6278				25.341	65.479	910160000	5	4	3	4	2	3	3	5	5	3	4	5	18.3	17.1	10.4	17.1	9.2	12.5	10.4	18.3	18.3	12.5
	At4g00830	0	0	2	0	-4.34294e-08	0	0	NaN	NaN	NaN	NaN	NaN	NaN	NaN	25.4687	25.6862	NaN	NaN	NaN	NaN				55.136	26.714	9916500	0	0	0	0	0	0	2	3	1	0	1	1	0	0	0	0	0	0	5.5	8.7	2.8	0
Dolichyl-diphosphooligosaccharide--protein glycosyltransferase subunit 2	HAP6	0	0	0	2	-4.34294e-08	0	0	NaN	NaN	NaN	NaN	NaN	NaN	NaN	NaN	NaN	NaN	NaN	24.7129	25.4119				73.397	25.927	5850900	0	0	1	0	0	0	2	2	1	1	3	2	0	0	1.3	0	0	0	3.8	3.8	1.3	1.3
14-3-3-like protein GF14 chi	GRF1	3	3	3	3	0.508913	0.639713	0.790838	0.684102	28.1041	27.3473	29.1282	28.6453	29.8637	28.4432	28.2144	29.3976	28.7776	29.7674	28.802	29.8725				35.838	209.33	548570000	4	2	3	4	2	4	5	7	6	3	5	9	18.2	8.5	13.5	17	6	18.6	21.4	31.4	29.9	13.8
	At4g21620	0	0	2	2	-4.34294e-08	0.644727	0	-0.753644	NaN	NaN	NaN	NaN	NaN	NaN	NaN	26.93	26.8934	25.7216	26.5945	NaN				10.048	16.377	194790000	0	0	1	0	1	1	1	2	2	1	2	1	0	0	16.3	0	16.3	16.3	16.3	27.6	27.6	11.2
Vacuolar protein sorting-associated protein 26A	VPS26B	0	0	1	0	-4.34294e-08	0	0	NaN	NaN	NaN	NaN	NaN	NaN	NaN	NaN	24.299	NaN	NaN	NaN	NaN				32.108	6.344	5097000	0	0	0	0	0	0	1	1	0	0	1	1	0	0	0	0	0	0	6.5	6.5	0	0
	At4g34090	0	0	1	0	-4.34294e-08	0	0	NaN	NaN	NaN	NaN	NaN	NaN	NaN	26.3424	NaN	NaN	NaN	NaN	NaN				26.322	19.276	20567000	0	0	0	0	1	0	2	2	1	1	1	2	0	0	0	0	4.7	0	8.9	9.8	5.1	4.7
	At4g28080	3	3	3	3	0.0698882	0.948739	0.0471325	-0.474737	30.5242	30.5728	30.5454	30.5064	31.0392	30.2381	30.9038	30.9695	30.9273	30.626	30.7525	29.9978				199.11	323.31	239150000	21	21	13	18	12	8	32	44	42	22	39	40	13.6	14	8.4	12.1	7	4.5	19.1	27.9	27.7	14
Importin subunit alpha	IMPA-2	2	3	3	3	0.38478	0.159212	-0.392541	-0.31652	28.1542	NaN	28.6369	28.3892	28.1805	27.4393	28.6573	29.2836	27.4309	27.3781	29.1086	27.9356				58.906	174.46	197280000	7	1	2	4	2	2	5	11	8	3	9	9	17	1.7	4.7	7.5	3.6	4.1	8.6	25.4	21.7	7.9
	At4g28300	0	0	1	0	-4.34294e-08	0	0	NaN	NaN	NaN	NaN	NaN	NaN	NaN	NaN	NaN	24.4286	NaN	NaN	NaN				47.993	10.871	6100600	0	0	0	0	0	0	0	1	1	0	0	1	0	0	0	0	0	0	0	3	3	0
Probable sucrose-phosphate synthase 4	SPS4	2	2	3	3	0.0568247	0.345816	0.104904	-0.587953	27.9325	28.7215	NaN	27.9795	28.8843	NaN	29.1108	28.4385	29.7725	29.6003	28.3892	27.5685				118.88	144.78	84637000	7	8	2	4	2	1	16	19	9	6	13	14	7.4	7.9	2.4	4.3	1.7	0.8	15.2	19.8	9.5	5.5
	At4g10320	0	0	0	1	-4.34294e-08	0	0	NaN	NaN	NaN	NaN	NaN	NaN	NaN	NaN	NaN	NaN	NaN	NaN	25.8481				135.48	26.328	3476500	0	0	0	0	0	1	1	2	1	1	1	3	0	0	0	0	0	1	1.1	1.9	1.1	1.1
Dihydrolipoyl dehydrogenase 2, chloroplastic	LPD2	0	1	3	3	0	0.193146	NaN	0.292297	NaN	NaN	NaN	NaN	NaN	26.8065	27.8566	26.3585	27.0259	27.3385	26.7216	28.0578				60.144	56.029	50345000	0	0	1	0	0	2	3	5	3	2	4	7	0	0	2.1	0	0	4.4	6.2	11.1	6.3	4.1
Photosystem II reaction center Psb28 protein	PSB28	0	0	1	0	-4.34294e-08	0	0	NaN	NaN	NaN	NaN	NaN	NaN	NaN	NaN	26.5766	NaN	NaN	NaN	NaN				21.943	40.169	102760000	0	0	0	1	0	0	0	3	2	1	1	2	0	0	0	9.1	0	0	0	20.7	15.2	5.6
Myosin-14	XI-H	0	0	0	3	-4.34294e-08	0	0	NaN	NaN	NaN	NaN	NaN	NaN	NaN	NaN	NaN	NaN	27.7288	25.0045	24.9135				172.15	33.669	4142000	1	0	0	0	0	0	2	3	3	3	3	4	0.7	0	0	0	0	0	1.4	2.9	2.4	2.6
Monosaccharide-sensing protein 2	TMT2	0	0	1	0	-4.34294e-08	0	0	NaN	NaN	NaN	NaN	NaN	NaN	NaN	NaN	NaN	26.2507	NaN	NaN	NaN				58.517	13.367	9597700	1	0	0	1	0	0	0	0	1	0	0	0	3	0	0	3	0	0	0	0	3	0
Ankyrin repeat domain-containing protein 2	AKR2	0	0	1	1	-4.34294e-08	0	0	1.42078	NaN	NaN	NaN	NaN	NaN	NaN	NaN	25.4673	NaN	NaN	NaN	26.8881				38.056	37.329	28654000	0	0	2	1	0	0	1	3	3	2	2	3	0	0	8.3	2.6	0	0	2.6	11.1	9.1	5.4
	At4g17100	0	0	0	1	-4.34294e-08	0	0	NaN	NaN	NaN	NaN	NaN	NaN	NaN	NaN	NaN	NaN	NaN	22.3974	NaN				35.951	6.2599	532380	0	0	0	0	0	0	0	0	0	0	1	0	0	0	0	0	0	0	0	0	0	0
	At4g17140	0	0	3	3	-4.34294e-08	1.56521	0	-0.755713	NaN	NaN	NaN	NaN	NaN	NaN	28.7451	29.016	28.8677	28.0021	28.5248	27.8347				471	134.93	17338000	1	0	0	0	1	0	9	14	7	4	14	9	0.3	0	0	0	0.3	0	2.3	3.6	1.7	1.2
	At4g35785	0	0	1	0	-4.34294e-08	0	0	NaN	NaN	NaN	NaN	NaN	NaN	NaN	NaN	24.1936	NaN	NaN	NaN	NaN				21.741	6.1984	13299000	1	0	0	0	0	0	0	1	0	0	1	1	5.3	0	0	0	0	0	0	5.3	0	0
Beta-adaptin-like protein C	At4g11380	0	0	1	0	-4.34294e-08	0	0	NaN	NaN	NaN	NaN	NaN	NaN	NaN	NaN	NaN	24.8512	NaN	NaN	NaN				101.91	10.849	7935500	0	0	0	0	1	0	2	2	2	0	1	1	0	0	0	0	0.9	0	1.9	1.9	1.9	0
Cystine lyase CORI3	CORI3	0	0	1	1	-4.34294e-08	0	0	3.38322	NaN	NaN	NaN	NaN	NaN	NaN	NaN	24.0056	NaN	NaN	NaN	27.3889				42.228	35.481	13289000	0	0	0	0	0	0	0	2	1	0	0	3	0	0	0	0	0	0	0	7.9	5.3	0
Small nuclear ribonucleoprotein F	RUXF	0	0	3	2	-4.34294e-08	0.163392	0	-0.228515	NaN	NaN	NaN	NaN	NaN	NaN	28.7326	28.1711	28.391	NaN	28.8312	27.5749				10.788	15.115	846580000	0	1	0	1	0	1	2	2	2	1	2	2	0	9.4	0	9.4	0	9.4	17.7	17.7	17.7	9.4
	At4g24170	0	0	0	1	-4.34294e-08	0	0	NaN	NaN	NaN	NaN	NaN	NaN	NaN	NaN	NaN	NaN	NaN	26.0904	NaN				114.52	10.134	1665800	0	0	0	0	0	0	0	0	0	0	2	0	0	0	0	0	0	0	0	0	0	0
Endoplasmin homolog	SHD	3	3	3	3	0.349493	0.446422	-0.414151	-0.386627	32.1054	31.2194	31.0896	31.7556	30.9418	30.4746	31.0565	31.8343	31.4458	30.9093	31.6316	30.6358				94.148	323.31	964260000	21	10	11	19	5	9	20	28	27	15	23	24	27.2	13	13.6	25.3	6.2	11.1	24.5	35.7	33.4	17.5
	At4g30480	0	0	1	0	-4.34294e-08	0	0	NaN	NaN	NaN	NaN	NaN	NaN	NaN	NaN	20.7341	NaN	NaN	NaN	NaN				17.833	7.4022	624320	0	0	0	0	0	0	0	1	0	0	1	0	0	0	0	0	0	0	0	8.1	0	0
Splicing factor U2af large subunit A	ATU2AF65A	0	0	1	0	-4.34294e-08	0	0	NaN	NaN	NaN	NaN	NaN	NaN	NaN	NaN	NaN	26.991	NaN	NaN	NaN				60.665	18.466	23766000	2	1	0	1	0	1	1	1	3	1	2	2	4.2	1.3	0	1.3	0	1.3	1.3	1.3	8.5	1.3
NADPH--cytochrome P450 reductase	ATR1	0	0	0	1	-4.34294e-08	0	0	NaN	NaN	NaN	NaN	NaN	NaN	NaN	NaN	NaN	NaN	NaN	NaN	26.3234				76.324	18.499	7989200	0	0	0	0	1	0	1	2	2	1	2	3	0	0	0	0	1.3	0	1.3	2.6	2.9	1.3
	At4g37210	0	0	1	0	-4.34294e-08	0	0	NaN	NaN	NaN	NaN	NaN	NaN	NaN	NaN	24.042	NaN	NaN	NaN	NaN				40.592	10.713	2266800	0	0	0	0	0	0	0	1	0	0	0	0	0	0	0	0	0	0	0	3.4	0	0
Acyl carrier protein	ACP4	0	0	1	0	-4.34294e-08	0	0	NaN	NaN	NaN	NaN	NaN	NaN	NaN	NaN	NaN	28.3864	NaN	NaN	NaN				15.938	17.392	457420000	1	1	0	1	0	0	0	1	1	1	1	1	10.7	10.7	0	10.7	0	0	0	10.7	10.7	10.7
Superoxide dismutase	FSD1	0	1	1	0	0	0	NaN	NaN	NaN	NaN	NaN	27.4561	NaN	NaN	25.3997	NaN	NaN	NaN	NaN	NaN				21.098	18.037	115310000	0	0	1	2	0	1	2	1	1	1	1	3	0	0	3.8	4.3	0	3.8	4.3	4.3	4.3	3.8
Proteasome subunit beta type	PBA1	0	0	3	2	-4.34294e-08	1.04651	0	1.33961	NaN	NaN	NaN	NaN	NaN	NaN	26.6497	26.3441	25.2967	NaN	27.279	27.5938				25.279	63.07	65913000	0	0	1	0	0	1	4	3	3	1	3	4	0	0	6.4	0	0	5.1	20.1	16.2	16.2	5.1
	At4g31340	1	0	3	2	0	0.177396	NaN	-0.205356	NaN	NaN	27.7285	NaN	NaN	NaN	26.3762	27.5057	27.0555	NaN	26.8604	26.6871				47.739	38.29	80242000	0	0	2	0	0	0	5	5	3	1	5	3	0	0	5.5	0	0	0	12.6	12.6	8.6	2.1
Peptidyl-prolyl cis-trans isomerase	FKBP53	3	2	3	2	0.00828073	0.0526639	-0.0165383	-0.115366	26.183	26.1886	26.8364	25.6086	27.1637	NaN	25.9124	26.9284	25.5032	NaN	26.6653	25.3333				48.978	69.764	42046000	2	2	4	2	2	1	5	4	4	1	3	3	5.2	6.1	11	6.1	5.6	3.4	12.8	10.6	11	2.3
	T5K18.190	0	0	1	1	-4.34294e-08	0	0	1.0528	NaN	NaN	NaN	NaN	NaN	NaN	25.1507	NaN	NaN	NaN	NaN	26.2035				42.125	14.832	7315300	0	0	0	0	0	0	2	0	0	1	1	2	0	0	0	0	0	0	6.9	0	0	4.1
Putative rRNA methyltransferase	At4g25730	1	0	0	0	0	-4.34294e-08	NaN	0	NaN	NaN	23.1995	NaN	NaN	NaN	NaN	NaN	NaN	NaN	NaN	NaN				92.266	12.967	4533000	0	0	1	0	1	0	1	1	0	1	1	0	0	0	1.2	0	1.1	0	1.1	1.1	0	1.2
	At4g31880	3	3	3	3	0.773206	0.425939	0.665158	-0.453745	27.7004	27.7725	27.8351	27.715	29.0743	28.5142	27.6115	27.8781	27.3115	27.137	27.8866	26.4162				94.08	86.106	64424000	4	4	4	4	3	3	7	8	7	3	9	7	5	5.5	4.6	5.5	3.2	3.9	7.9	9.3	7.7	3.7
V-type proton ATPase subunit B2	At4g38510	0	0	3	1	-4.34294e-08	0	0	0.785533	NaN	NaN	NaN	NaN	NaN	NaN	27.7489	27.6879	26.5941	NaN	28.1291	NaN				55.177	32.207	54838000	2	1	2	4	1	3	7	8	11	5	9	11	3.6	2	3.6	9.7	1.6	6.7	13.8	17.8	26.1	11.5
	At4g19880	0	0	1	0	-4.34294e-08	0	0	NaN	NaN	NaN	NaN	NaN	NaN	NaN	NaN	23.0383	NaN	NaN	NaN	NaN				35.569	7.4854	2061800	0	0	0	0	0	0	1	1	0	0	0	0	0	0	0	0	0	0	4.5	4.5	0	0
	At4g32590	0	0	0	2	-4.34294e-08	0	0	NaN	NaN	NaN	NaN	NaN	NaN	NaN	NaN	NaN	NaN	25.9125	NaN	26.5756				18.663	12.834	63624000	0	0	0	0	0	0	2	2	2	2	2	2	0	0	0	0	0	0	11	11	11	11
	At4g39040	0	0	1	0	-4.34294e-08	0	0	NaN	NaN	NaN	NaN	NaN	NaN	NaN	NaN	25.934	NaN	NaN	NaN	NaN				31.562	11.639	44060000	0	0	0	0	1	0	1	2	1	1	1	1	0	0	0	0	4.3	0	4.3	8.2	4.3	4.3
	CFM3B	0	0	1	0	-4.34294e-08	0	0	NaN	NaN	NaN	NaN	NaN	NaN	NaN	NaN	25.23	NaN	NaN	NaN	NaN				102.03	21.403	2852900	0	0	1	0	0	0	1	2	0	1	1	0	0	0	1.1	0	0	0	1.1	3	0	0.9
Tripeptidyl-peptidase 2	TPP2	0	1	3	3	0	0.0435412	NaN	0.0899995	NaN	NaN	NaN	NaN	NaN	26.2534	29.2483	28.7638	27.4299	29.4216	28.3944	27.896				152.37	126.5	49724000	0	0	1	0	0	2	10	15	5	8	11	12	0	0	0.7	0	0	1.7	7.6	12.5	4.5	7.1
Peptidyl-prolyl cis-trans isomerase	FKBP16-2	0	0	0	1	-4.34294e-08	0	0	NaN	NaN	NaN	NaN	NaN	NaN	NaN	NaN	NaN	NaN	NaN	NaN	26.8099				19.113	29.328	35589000	0	0	0	0	0	1	0	1	1	0	1	2	0	0	0	0	0	6.8	0	6.8	6.8	0
DEAD-box ATP-dependent RNA helicase 56	At5g11170	0	0	3	2	-4.34294e-08	0.174678	0	-0.254826	NaN	NaN	NaN	NaN	NaN	NaN	28.0575	29.148	28.6568	NaN	28.8407	27.8913				39.093	68.849	167740000	1	0	0	1	0	0	5	7	3	1	8	8	5.5	0	0	5.5	0	0	13.7	18.6	9	3.2
	At5g25230	0	0	1	0	-4.34294e-08	0	0	NaN	NaN	NaN	NaN	NaN	NaN	NaN	NaN	24.6116	NaN	NaN	NaN	NaN				108.8	6.7588	2137800	4	2	2	0	2	3	5	11	7	3	10	10	4	1.7	2.2	0	2.2	3	5.8	13.4	8.4	4.3
Actin-depolymerizing factor 3	ADF3	0	1	3	2	0	0.376383	NaN	0.410974	NaN	NaN	NaN	NaN	NaN	27.1762	29.0232	28.5375	28.1292	NaN	28.5868	29.3618				14.124	65.12	802620000	1	1	1	1	1	2	2	2	2	1	2	3	11.3	11.3	11.3	11.3	11.3	28.2	28.2	28.2	21	11.3
Putative nuclear matrix constituent protein 1-like protein	ATBCAT-5	0	0	2	1	-4.34294e-08	0	0	0.00125122	NaN	NaN	NaN	NaN	NaN	NaN	26.4704	NaN	26.5047	NaN	26.4888	NaN				118.19	38.604	9855300	0	0	1	0	0	0	4	5	5	1	5	3	0	0	1.6	0	0	0	4.9	6	6	1
	At5g11560	0	0	0	0	-4.34294e-08	-4.34294e-08	0	0	NaN	NaN	NaN	NaN	NaN	NaN	NaN	NaN	NaN	NaN	NaN	NaN				108.87	8.727	0	0	0	0	0	0	0	0	0	0	0	1	0	0	0	0	0	0	0	0	0	0	0
Eukaryotic translation initiation factor 3 subunit L		1	1	3	3	0	0.594744	0.252668	-0.557173	27.6929	NaN	NaN	NaN	27.9456	NaN	28.4333	27.7385	27.9087	28.1106	27.4444	26.854				60.182	63.621	85405000	3	0	1	0	3	0	6	7	6	4	7	5	4.5	0	2.5	0	5.6	0	11.1	14	11.7	7.4
Adenylate kinase 5, chloroplastic	At5g35170	0	0	1	0	-4.34294e-08	0	0	NaN	NaN	NaN	NaN	NaN	NaN	NaN	NaN	23.3086	NaN	NaN	NaN	NaN				64.913	6.1988	1612800	0	0	0	0	0	0	1	1	0	0	1	1	0	0	0	0	0	0	1.9	1.9	0	0
	emb2737	0	0	2	0	-4.34294e-08	0	0	NaN	NaN	NaN	NaN	NaN	NaN	NaN	NaN	26.6767	27.7848	NaN	NaN	NaN				46.155	42.595	51493000	1	0	1	0	0	0	3	3	4	2	4	2	5	0	2	0	0	0	5.2	6.7	13.7	5.2
	AILP1	0	0	1	0	-4.34294e-08	0	0	NaN	NaN	NaN	NaN	NaN	NaN	NaN	NaN	NaN	26.2631	NaN	NaN	NaN				23.868	16.691	30272000	0	0	0	0	0	1	1	1	2	2	1	1	0	0	0	0	0	6.3	6.3	6.3	12.2	12.2
	At5g41770	0	0	1	0	-4.34294e-08	0	0	NaN	NaN	NaN	NaN	NaN	NaN	NaN	NaN	NaN	23.9207	NaN	NaN	NaN				84.527	6.9645	2165100	0	0	0	0	0	1	1	1	1	0	1	1	0	0	0	0	0	1.3	1.3	1.3	1.3	0
	CIP1	3	3	3	3	1.64962	0.876524	-1.71265	-1.24453	30.7421	30.0996	30.0761	29.3076	27.8529	28.6194	31.1394	31.706	32.4987	29.7753	31.5579	30.2773				181.98	323.31	286090000	20	10	11	9	6	4	25	39	33	21	38	37	14.4	7.9	7.5	5.7	3.7	3.2	17.3	28	26.2	15.3
Dynamin-related protein 1A	DL1	3	3	3	3	0.471623	0.31331	-0.259938	0.275866	31.4349	31.643	31.5078	30.9357	31.158	31.7123	32.1929	31.8041	32.2182	32.9883	32.191	31.8636				67.51	323.31	1210600000	19	14	10	14	6	17	23	31	32	19	29	32	39.9	26.3	16.6	24.5	9.3	24	35.6	48.2	55.5	30.6
	FQR1	0	0	0	1	-4.34294e-08	0	0	NaN	NaN	NaN	NaN	NaN	NaN	NaN	NaN	NaN	NaN	NaN	NaN	25.633				21.796	14.635	39034000	0	0	1	0	1	1	1	1	1	1	1	2	0	0	5.4	0	5.4	5.4	5.4	5.4	5.4	5.4
	SEC10	0	0	0	1	-4.34294e-08	0	0	NaN	NaN	NaN	NaN	NaN	NaN	NaN	NaN	NaN	NaN	NaN	26.3433	NaN				89.036	43.955	13259000	1	0	1	1	1	0	3	3	3	1	4	3	1.2	0	1.2	1.2	1.2	0	4	4	4.3	1
	At5g35970	2	3	3	3	0.637314	0.18833	-0.794772	-0.190152	29.3752	29.3515	NaN	28.5386	29.2937	27.8734	28.9967	28.9379	28.0076	28.0277	28.7011	28.6429				105.05	142.07	138510000	10	9	1	5	2	2	11	13	9	3	13	12	12.7	11.4	1.2	6.3	2.5	3	13.3	17	10.5	3
	At5g60980	0	0	3	2	-4.34294e-08	0.0988379	0	-0.0247307	NaN	NaN	NaN	NaN	NaN	NaN	24.629	24.6427	24.6079	NaN	24.7183	24.4854				49.415	15.512	7725000	1	0	0	1	0	0	2	2	1	0	2	2	2.4	0	0	3.1	0	0	5.4	5.4	2.4	0
Histone deacetylase 5	HDA05	0	0	0	1	-4.34294e-08	0	0	NaN	NaN	NaN	NaN	NaN	NaN	NaN	NaN	NaN	NaN	NaN	NaN	24.7852				73.106	16.018	5732000	0	1	0	0	1	0	1	1	1	0	1	2	0	3.6	0	0	1.4	0	1.2	3.6	1.2	0
	At5g61140	0	0	0	1	-4.34294e-08	0	0	NaN	NaN	NaN	NaN	NaN	NaN	NaN	NaN	NaN	NaN	NaN	NaN	24.8793				243.17	15.76	1936700	2	0	0	0	1	0	1	2	3	2	2	4	0.8	0	0	0	0.4	0	0.4	0.7	1.4	0.7
	VIP4	0	0	1	0	-4.34294e-08	0	0	NaN	NaN	NaN	NaN	NaN	NaN	NaN	NaN	NaN	24.8591	NaN	NaN	NaN				71.587	6.7572	1338200	0	1	0	0	0	0	0	0	1	0	0	0	0	2.6	0	0	0	0	0	0	2.6	0
Probable plastid-lipid-associated protein 8, chloroplastic	At5g19940	1	0	3	2	0	0.42181	NaN	0.625579	NaN	NaN	27.3538	NaN	NaN	NaN	26.6608	26.1003	26.1176	NaN	26.1689	27.668				26.001	39.118	61232000	0	0	2	0	0	1	3	4	3	1	5	4	0	0	8.1	0	0	6.8	11.1	16.6	11.1	3
	At5g42765	0	0	0	1	-4.34294e-08	0	0	NaN	NaN	NaN	NaN	NaN	NaN	NaN	NaN	NaN	NaN	NaN	NaN	23.8221				25.098	7.1739	1851500	0	0	0	0	0	0	0	0	0	0	0	1	0	0	0	0	0	0	0	0	0	0
Mitochondrial outer membrane protein porin 2	VDAC2	0	1	3	3	0	0.589026	NaN	0.379061	NaN	NaN	NaN	NaN	NaN	27.9461	27.0936	27.3441	28.0422	27.7843	27.9326	27.9002				32.905	60.927	105880000	1	0	1	1	0	2	4	5	6	3	5	7	3.6	0	4.6	3.6	0	8.3	10.6	17.8	18.8	8.3
E3 ubiquitin-protein ligase KEG	KEG	0	0	2	3	-4.34294e-08	0.491845	0	-0.566662	NaN	NaN	NaN	NaN	NaN	NaN	28.2017	26.9622	NaN	27.1562	27.0651	26.8246				178.08	64.847	10399000	0	0	1	0	0	0	6	5	2	5	6	5	0	0	0.5	0	0	0	4.6	3.9	1.2	3.4
	At5g13650	2	1	3	3	0	0.166975	-0.914183	-0.297803	28.383	29.5664	NaN	28.0605	NaN	NaN	30.6928	28.6305	29.0667	28.7074	29.2592	29.53				74.314	146.83	197090000	5	6	1	4	1	0	13	14	13	7	13	15	9.2	10.1	1.6	7.4	1.2	0	18.1	22.8	20.4	11.9
	At5g20160	1	2	2	3	0	0.138012	0.393947	0.333254	29.6055	NaN	NaN	29.7296	NaN	30.2693	NaN	28.0496	29.8486	30.1364	28.9653	28.7454				13.897	81.018	902150000	2	2	0	2	0	2	0	2	2	4	3	3	25	25	0	25	0	25	0	25	23.4	35.2
	At5g20190	0	0	1	0	-4.34294e-08	0	0	NaN	NaN	NaN	NaN	NaN	NaN	NaN	NaN	22.315	NaN	NaN	NaN	NaN				31.819	6.7169	1582800	0	0	0	1	0	0	0	1	0	0	1	0	0	0	0	3.8	0	0	0	3.8	0	0
Eukaryotic translation initiation factor 3 subunit B	TIF3B1	2	2	3	3	0.208801	0.258376	-0.225578	-0.335675	29.1236	29.6302	NaN	29.4429	NaN	28.8597	30.2588	30.1797	30.9424	30.9724	29.9959	29.4056				84.913	215.29	352350000	7	6	0	8	1	3	7	18	15	10	17	15	12.2	10.3	0	12.7	1.2	4.2	10.2	26.8	23	14.5
	OVA2	0	0	1	0	-4.34294e-08	0	0	NaN	NaN	NaN	NaN	NaN	NaN	NaN	NaN	NaN	24.7087	NaN	NaN	NaN				123.01	12.26	1777500	0	0	0	0	0	0	2	0	1	1	1	0	0	0	0	0	0	0	1.8	0	1	1
	At5g55610	0	0	1	0	-4.34294e-08	0	0	NaN	NaN	NaN	NaN	NaN	NaN	NaN	NaN	NaN	26.7203	NaN	NaN	NaN				31.487	22.756	6079500	0	0	0	0	0	0	0	0	2	1	0	0	0	0	0	0	0	0	0	0	10.3	4.6
	At5g55660	3	2	3	3	0.155457	0.0569674	0.179193	-0.0586128	27.9761	28.5673	27.9943	27.9044	28.8124	NaN	28.1001	28.0455	28.4011	28.54	28.3766	27.4543				87.206	85.103	84684000	6	3	3	5	2	0	5	8	9	5	8	8	8	3.9	3.7	6.8	2.6	0	6.7	11.2	12.2	7.3
	At5g55670	0	0	1	0	-4.34294e-08	0	0	NaN	NaN	NaN	NaN	NaN	NaN	NaN	NaN	24.9131	NaN	NaN	NaN	NaN				64.024	6.9056	9937500	0	0	1	0	1	0	1	1	0	0	1	1	0	0	2.1	0	2.1	0	2.1	2.1	0	0
	At5g07030	0	1	2	2	0	0.562937	NaN	0.504826	NaN	NaN	NaN	NaN	26.4374	NaN	24.2243	24.5201	NaN	NaN	25.1806	24.5734				48.694	25.197	10582000	0	1	1	2	3	1	2	2	1	0	3	3	0	2	2	4	6.4	2	4	4	2	0
40S ribosomal protein S4	At5g07090	3	3	3	3	0.142488	1.11014	-0.453786	-0.969874	33.0608	33.2894	30.9517	33.1971	30.1839	32.5595	32.756	33.2612	33.8398	32.1513	32.8362	31.9599				27.707	323.31	6164400000	14	16	5	14	3	11	15	22	21	15	19	20	53.7	62.3	19.7	56.6	13.9	43	46.3	73.8	65.6	54.1
Myosin-17	XI-K	3	3	3	3	0.0298693	0.0849171	0.0360635	-0.226854	28.7432	28.4919	28.3533	28.4093	29.3053	27.982	31.5839	29.8744	29.2228	31.2635	29.4377	29.2993				173.38	323.31	117000000	8	4	4	5	6	3	31	30	26	23	25	24	5.6	3.1	2.9	3.8	4.3	2.2	20.6	20.8	17.5	15
	At5g62270	0	0	1	0	-4.34294e-08	0	0	NaN	NaN	NaN	NaN	NaN	NaN	NaN	NaN	NaN	27.0848	NaN	NaN	NaN				43.94	21.527	33698000	1	0	0	1	1	1	1	2	3	2	3	3	4.4	0	0	4.4	2.6	1.8	2.6	7	8.9	6.3
La-related protein 1A	At5g21160	0	0	1	0	-4.34294e-08	0	0	NaN	NaN	NaN	NaN	NaN	NaN	NaN	NaN	NaN	25.2895	NaN	NaN	NaN				92.169	7.3311	7656200	0	0	0	0	0	0	1	1	1	1	1	1	0	0	0	0	0	0	1.2	1.2	1.2	1.2
Myosin-6	MYA2	0	0	3	3	-4.34294e-08	0.0958838	0	0.285235	NaN	NaN	NaN	NaN	NaN	NaN	27.6802	26.7321	26.3023	29.1453	26.0336	26.3914				176.86	81.311	10998000	2	0	0	0	1	0	7	6	9	7	5	9	1.4	0	0	0	0.6	0	4.5	4.1	6.2	4.9
Exocyst complex component EXO84B	EXO84B	0	0	1	0	-4.34294e-08	0	0	NaN	NaN	NaN	NaN	NaN	NaN	NaN	NaN	NaN	25.4012	NaN	NaN	NaN				86.321	16.58	4047100	0	0	0	0	0	0	0	2	2	1	1	0	0	0	0	0	0	0	0	3.1	2.9	1.7
1-deoxy-D-xylulose 5-phosphate reductoisomerase, chloroplastic	DXR	0	0	3	3	-4.34294e-08	0.0735826	0	0.130599	NaN	NaN	NaN	NaN	NaN	NaN	27.615	27.0107	27.2101	27.9474	26.2173	28.0629				54.228	66.474	40604000	0	0	0	0	1	0	4	5	4	3	3	5	0	0	0	0	1.8	0	8.5	8.7	10.9	5.6
Gamma carbonic anhydrase-like 1, mitochondrial	GAMMA CAL1	0	0	1	0	-4.34294e-08	0	0	NaN	NaN	NaN	NaN	NaN	NaN	NaN	NaN	25.7711	NaN	NaN	NaN	NaN				30.561	8.005	22885000	0	0	0	0	0	1	1	1	0	1	0	1	0	0	0	0	0	4.3	4.3	4.3	0	4.3
	At5g15680	0	0	1	0	-4.34294e-08	0	0	NaN	NaN	NaN	NaN	NaN	NaN	NaN	NaN	24.1021	NaN	NaN	NaN	NaN				242.5	23.699	507400	0	0	0	0	0	0	1	1	0	0	0	0	0	0	0	0	0	0	0.5	0.8	0	0
	At5g44720	0	0	0	2	-4.34294e-08	0	0	NaN	NaN	NaN	NaN	NaN	NaN	NaN	NaN	NaN	NaN	NaN	25.3005	25.8815				26.139	18.471	22468000	0	0	0	0	0	0	0	2	0	1	2	3	0	0	0	0	0	0	0	10.4	0	4.3
	At5g51110	0	0	1	0	-4.34294e-08	0	0	NaN	NaN	NaN	NaN	NaN	NaN	NaN	NaN	NaN	24.7415	NaN	NaN	NaN				20.908	15.577	12073000	0	0	0	0	0	0	0	1	1	0	0	1	0	0	0	0	0	0	0	7.8	7.8	0
	At5g16280	0	0	1	0	-4.34294e-08	0	0	NaN	NaN	NaN	NaN	NaN	NaN	NaN	27.5943	NaN	NaN	NaN	NaN	NaN				143.48	38.473	4715100	0	0	0	0	0	0	6	1	1	2	1	2	0	0	0	0	0	0	5	1	1	1.7
60S ribosomal protein L35-4	At5g02610	3	1	3	3	0	0.853174	0.012488	-1.25134	28.331	27.3575	27.6257	NaN	27.7839	NaN	27.6892	29.2226	29.4571	26.7557	27.8201	28.0391				17.021	28.337	614230000	8	6	3	5	3	2	5	8	9	5	7	7	37	31.5	11.6	30.1	11.6	11	23.3	38.4	34.9	25.3
Biotin carboxyl carrier protein of acetyl-CoA carboxylase 1, chloroplastic	CAC1	0	0	0	1	-4.34294e-08	0	0	NaN	NaN	NaN	NaN	NaN	NaN	NaN	NaN	NaN	NaN	NaN	NaN	27.3975				26.927	14.11	34615000	0	0	1	0	0	0	1	1	0	0	1	2	0	0	4.3	0	0	0	3.5	3.5	0	0
	EMB2247	0	0	1	0	-4.34294e-08	0	0	NaN	NaN	NaN	NaN	NaN	NaN	NaN	NaN	24.4559	NaN	NaN	NaN	NaN				110.63	12.913	1236800	0	0	0	0	0	0	0	1	1	0	0	0	0	0	0	0	0	0	0	1.5	1.5	0
Malate dehydrogenase	At5g58330	0	0	2	2	-4.34294e-08	0.148088	0	0.398224	NaN	NaN	NaN	NaN	NaN	NaN	NaN	27.5289	27.8408	NaN	27.1632	29.003				36.39	48.689	88757000	0	0	1	1	0	0	1	5	4	1	3	6	0	0	2.7	7.5	0	0	2.7	18.3	14.7	4.8
	At5g64580	1	0	2	2	0	0.296121	NaN	-0.457423	26.9487	NaN	NaN	NaN	NaN	NaN	26.1965	NaN	27.2534	NaN	26.478	26.0571				96.853	39.663	16191000	3	0	0	1	0	0	2	2	3	1	2	3	3.9	0	0	0.9	0	0	2.1	3.3	3.5	0.9
26S proteasome non-ATPase regulatory subunit 12 homolog A	EMB2107	0	0	2	3	-4.34294e-08	0.0776635	0	0.167742	NaN	NaN	NaN	NaN	NaN	NaN	NaN	26.6116	28.349	28.2174	27.3441	27.3826				50.85	58.984	46518000	0	0	0	0	0	0	1	6	5	5	6	5	0	0	0	0	0	0	2.3	13.3	13.6	12.4
	At5g46070	3	1	3	2	0	0.0785111	0.282508	-0.162101	27.0888	26.8395	27.6948	NaN	27.4902	NaN	27.8532	27.7626	26.6599	NaN	27.9502	26.576				122.78	98.175	32926000	5	2	2	0	2	0	5	7	9	2	7	7	5	1.8	1.7	0	1.8	0	4.7	6.9	9.9	2.3
Annexin	ANNAT2	0	0	1	0	-4.34294e-08	0	0	NaN	NaN	NaN	NaN	NaN	NaN	NaN	NaN	NaN	24.238	NaN	NaN	NaN				34.873	6.0753	5515000	0	0	0	0	0	0	0	1	1	0	1	1	0	0	0	0	0	0	0	6.6	6.6	0
14-3-3-like protein GF14 lambda	GRF6	2	3	3	3	0.286498	0.353591	0.335423	-0.0604521	28.387	NaN	29.1598	28.5676	29.4724	29.2865	29.6704	29.5187	29.7505	29.5771	29.6259	29.5553				27.718	94.356	477370000	3	2	4	5	3	5	8	9	7	6	8	9	12.6	7.3	17.5	17.5	11	23.6	32.9	39.4	35.4	28.5
	At5g40450	0	0	1	0	-4.34294e-08	0	0	NaN	NaN	NaN	NaN	NaN	NaN	NaN	NaN	NaN	22.7634	NaN	NaN	NaN				323	6.6903	319040	0	0	1	0	0	0	1	1	1	0	1	1	0	0	0.4	0	0	0	0.4	0.4	0.4	0
3-oxoacyl-[acyl-carrier-protein] synthase I, chloroplastic	KAS I	3	2	3	3	0.108094	0.569182	-0.119966	-0.455005	28.5223	27.7216	28.0817	27.6481	28.3291	NaN	28.8511	28.0129	28.0144	27.3994	28.0896	28.0243				52.094	53.665	174110000	3	2	2	3	3	0	4	4	3	3	4	5	8	6.3	4.7	8.8	6.1	0	7.6	8.4	8.6	6.1
AP-2 complex subunit mu	At5g46630	0	0	1	0	-4.34294e-08	0	0	NaN	NaN	NaN	NaN	NaN	NaN	NaN	NaN	NaN	25.3593	NaN	NaN	NaN				49.471	11.55	9144100	0	0	0	0	1	0	1	2	2	1	2	0	0	0	0	0	2	0	2	4.5	4.5	2.5
14-3-3-like protein GF14 kappa	GRF8	0	0	2	1	-4.34294e-08	0	0	-0.10575	NaN	NaN	NaN	NaN	NaN	NaN	27.3824	26.2212	NaN	NaN	NaN	26.696				29.53	26.928	40647000	2	2	2	3	2	2	6	7	3	2	5	7	5.8	6.9	5.8	10	6.2	6.2	24.6	30.8	11.2	5.8
	At5g24710	0	0	3	3	-4.34294e-08	0.412485	0	-0.530079	NaN	NaN	NaN	NaN	NaN	NaN	28.0216	27.6026	27.2268	27.5254	27.6378	26.0976				148.07	87.291	20782000	2	0	0	1	0	0	7	9	8	5	8	6	2.9	0	0	1.4	0	0	5.4	9	8.2	5.9
Chloride channel protein CLC-a	CLC-A	0	0	1	0	-4.34294e-08	0	0	NaN	NaN	NaN	NaN	NaN	NaN	NaN	NaN	25.1475	NaN	NaN	NaN	NaN				70.445	13.591	7142600	0	0	0	0	0	0	1	2	0	0	1	1	0	0	0	0	0	0	1.4	3.7	0	0
Ribulose bisphosphate carboxylase large chain	rbcL	3	3	3	3	0.0569927	0.0179884	-0.118333	0.0532608	35.5078	35.6887	36.4687	35.9778	34.5474	36.785	35.8826	36.3015	35.2817	34.1771	36.0322	37.4163				52.954	323.31	45823000000	25	27	20	32	13	26	26	33	39	26	32	41	46.6	55.3	38.2	66.4	24.6	47.2	44.7	58	65.3	47.4
Heat shock protein 90-4	HSP90-4	0	0	1	0	-4.34294e-08	0	0	NaN	NaN	NaN	NaN	NaN	NaN	NaN	NaN	NaN	23.3893	NaN	NaN	NaN				80.14	6.9621	1793600	21	16	9	22	10	16	16	25	35	15	21	25	29.9	23.3	9.9	32.5	11.9	22.5	18.3	32.6	47.9	21.9
Eukaryotic translation initiation factor 3 subunit F	TIF3F1	0	0	1	1	-4.34294e-08	0	0	-0.134848	NaN	NaN	NaN	NaN	NaN	NaN	NaN	27.5213	NaN	NaN	27.3865	NaN				31.862	55.368	62598000	0	0	0	0	0	1	1	3	2	0	3	2	0	0	0	0	0	6.1	2.7	12.3	6.1	0
Clathrin light chain 2	CLC2	1	2	3	3	0	0.0846553	-0.315468	-0.187335	NaN	29.7815	NaN	29.1998	29.7323	NaN	30.8228	29.0699	29.9624	30.9611	29.2073	29.1247				28.837	82.768	782860000	1	2	1	3	2	0	10	7	8	7	9	9	5.8	7.8	5.8	13.2	8.9	0	31.4	21.7	24.4	26.4
Jacalin-related lectin 35	JAL35	3	2	3	3	0.147588	0.532765	0.179955	1.27444	29.3127	29.6094	28.6515	29.7073	NaN	29.035	30.5054	28.6644	31.1176	32.5405	29.9628	31.6075				48.496	216.9	815200000	5	4	2	5	1	2	2	6	8	4	6	11	24.6	20.6	8.4	24.6	2.2	9.3	8.4	26.2	36.6	20
Jacalin-related lectin 34	JAL34	0	0	1	3	-4.34294e-08	0	0	0.807992	NaN	NaN	NaN	NaN	NaN	NaN	NaN	NaN	27.0298	28.3614	27.1815	27.9705				72.473	66.491	28909000	0	0	0	0	1	0	1	0	5	3	3	5	0	0	0	0	2	0	2	0	11.5	5.7
PYK10-binding protein 1	PBP1	3	1	3	3	0	0.733321	0.496253	1.30469	28.5528	28.4941	29.1259	29.2205	NaN	NaN	28.0252	26.5459	27.6939	29.62	27.3893	29.1697				32.158	69.791	331220000	4	2	5	6	1	0	5	7	4	3	4	7	16.8	8.1	21.8	30.2	3.4	0	21.8	33.9	17.8	13.1
Prohibitin-3, mitochondrial	PHB3	0	1	3	2	0	0.190255	NaN	0.195984	NaN	NaN	NaN	NaN	NaN	29.3186	28.0036	29.0178	28.6713	NaN	28.7737	28.7467				30.399	97.069	255760000	1	1	1	1	1	3	3	6	4	1	6	6	3.2	3.2	3.2	3.2	3.2	10.5	12.6	23.1	19.1	3.6
Protein argonaute 1	AGO1	0	0	2	1	-4.34294e-08	0	0	-0.211434	NaN	NaN	NaN	NaN	NaN	NaN	26.2717	25.6377	NaN	NaN	25.7433	NaN				116.19	29.711	5868300	0	0	0	0	0	0	3	3	0	0	2	1	0	0	0	0	0	0	2.9	3.2	0	0
T-complex protein 1 subunit epsilon		0	0	3	3	-4.34294e-08	0.405906	0	0.595141	NaN	NaN	NaN	NaN	NaN	NaN	29.8708	28.1378	27.9703	29.471	29.2796	29.0136				59.384	84.74	123600000	0	0	0	0	1	0	10	7	10	9	10	6	0	0	0	0	1.9	0	16.6	11.8	17.6	16.1
Probable elongation factor 1-gamma 1		3	1	3	3	0	0.705608	0.549688	-2.46546	28.0173	25.4593	27.7984	27.6413	NaN	NaN	29.4164	32.5417	32.5967	26.7121	30.6756	29.7706				46.66	134.38	1577900000	7	3	5	7	0	4	9	18	19	7	14	18	18.6	6.5	11.6	19.1	0	10.4	21	47.3	52.2	14.3
	F21M12.13	0	0	2	2	-4.34294e-08	0.897774	0	1.46119	NaN	NaN	NaN	NaN	NaN	NaN	NaN	26.7277	25.677	NaN	27.4274	27.8997				47.661	21.163	64923000	0	0	0	0	0	2	0	2	2	1	2	2	0	0	0	0	0	7.3	0	4.5	4.5	2.4
2,3-bisphosphoglycerate-independent phosphoglycerate mutase 1	PGM1	0	0	2	3	-4.34294e-08	0.531162	0	0.602087	NaN	NaN	NaN	NaN	NaN	NaN	27.1037	26.7828	NaN	27.0902	27.2987	28.2471				60.579	25.991	39455000	0	0	1	0	0	0	2	4	2	2	4	4	0	0	1.4	0	0	0	3.2	6.6	3.6	3.2
Probable inactive receptor kinase At1g27190		0	0	1	0	-4.34294e-08	0	0	NaN	NaN	NaN	NaN	NaN	NaN	NaN	NaN	NaN	25.4671	NaN	NaN	NaN				65.423	13.111	3598600	0	0	0	0	0	0	1	0	1	0	0	0	0	0	0	0	0	0	2.2	0	2.2	0
50S ribosomal protein L5, chloroplastic	RPL5	3	3	3	3	0.000645708	0.116026	-0.000892639	-0.15392	33.3415	33.1539	32.3863	33.1594	33.4282	32.2913	32.4772	33.1576	33.4156	33.5504	32.8478	32.1905				28.343	285.97	5886400000	16	14	8	17	7	8	14	19	17	10	17	21	58.4	52.3	33.2	63.4	22.5	24.8	43.1	64.9	63.4	31.7
Protein CURVATURE THYLAKOID 1A, chloroplastic	CURT1A	0	0	2	2	-4.34294e-08	0.102598	0	0.135099	NaN	NaN	NaN	NaN	NaN	NaN	NaN	29.0674	28.5464	NaN	28.5827	29.3014				17.697	53.445	379600000	0	0	1	0	0	0	1	3	3	0	2	3	0	0	6.7	0	0	0	6.7	18.3	18.3	0
Probable nucleolar protein 5-1	NOP5-1	3	2	3	3	0.0711088	0.625798	0.093456	0.801133	29.6776	30.5932	29.5048	29.866	NaN	30.1713	28.7784	27.9889	28.3002	30.1598	28.9441	28.3671				58.754	104.73	302440000	8	9	5	11	3	9	7	10	12	10	8	10	17.1	18.8	9.9	23.3	5.8	18.4	13.9	23.1	22.7	20.1
GTP-binding protein SAR1B	At3g62560	0	0	1	0	-4.34294e-08	0	0	NaN	NaN	NaN	NaN	NaN	NaN	NaN	NaN	NaN	23.5218	NaN	NaN	NaN				21.939	8.5242	11685000	0	0	0	0	0	0	0	1	1	0	1	1	0	0	0	0	0	0	0	5.7	5.7	0
Probable histone H2AXb	RAT5	2	2	3	2	0.0245767	0.400402	-0.0346756	0.660763	NaN	29.3809	30.2545	29.8681	NaN	29.698	28.1378	29.6504	29.7231	NaN	29.9354	29.727				14.783	28.005	1345200000	2	2	2	2	0	2	2	4	3	2	3	4	11.3	11.3	14.8	11.3	0	11.3	11.3	24.6	24.6	16.2
Probable glutathione peroxidase 2	GPX2	0	0	2	2	-4.34294e-08	0.757637	0	1.42487	NaN	NaN	NaN	NaN	NaN	NaN	NaN	24.8649	25.0654	NaN	25.7079	27.0721				18.944	23.291	33955000	0	0	0	0	0	1	0	3	2	1	2	3	0	0	0	0	0	4.7	0	17.8	12.4	5.3
Biotin carboxylase, chloroplastic	CAC2	0	0	3	3	-4.34294e-08	0.857099	0	0.819356	NaN	NaN	NaN	NaN	NaN	NaN	28.1926	27.2901	27.5436	28.5595	27.8521	29.0728				58.386	72.025	86609000	0	0	0	0	0	0	2	8	6	2	5	7	0	0	0	0	0	0	4.5	19.6	14.9	6.5
Fasciclin-like arabinogalactan protein 8	FLA8	1	0	3	3	0	0.389871	NaN	0.86253	NaN	NaN	27.9703	NaN	NaN	NaN	26.142	27.6751	28.9116	28.1043	27.8303	29.3817				43.074	53.909	196430000	0	0	2	0	0	1	4	5	5	4	5	6	0	0	4.5	0	0	3.1	10.7	12.6	12.4	9.3
Probable pectinesterase/pectinesterase inhibitor 17	PME17	0	1	0	0	0	-4.34294e-08	NaN	0	NaN	NaN	NaN	NaN	NaN	26.3251	NaN	NaN	NaN	NaN	NaN	NaN				55.976	19.185	1698900	0	0	0	0	0	1	0	0	0	0	0	0	0	0	0	0	0	2.7	0	0	0	0
Thylakoid lumenal 15 kDa protein 1, chloroplastic		0	0	1	0	-4.34294e-08	0	0	NaN	NaN	NaN	NaN	NaN	NaN	NaN	NaN	24.1615	NaN	NaN	NaN	NaN				23.778	15.476	14590000	0	0	1	1	0	0	1	1	0	0	1	1	0	0	6.2	6.2	0	0	6.2	6.2	0	0
Polyadenylate-binding protein 4	PAB4	0	0	0	1	-4.34294e-08	0	0	NaN	NaN	NaN	NaN	NaN	NaN	NaN	NaN	NaN	NaN	NaN	25.7162	NaN				71.652	11.74	7562100	0	0	1	1	1	0	2	2	3	3	4	3	0	0	1.1	1.1	1.1	0	2.4	2.7	3.8	3.8
Probable receptor-like protein kinase At2g23200		0	0	2	2	-4.34294e-08	0.254152	0	-0.18046	NaN	NaN	NaN	NaN	NaN	NaN	26.1428	25.7564	NaN	NaN	25.9405	25.5978				93.378	23.157	8739200	1	0	0	0	0	0	3	2	1	2	2	2	1.2	0	0	0	0	0	3	2.2	1.2	2.5
U4/U6 small nuclear ribonucleoprotein PRP4-like protein	EMB2776	0	0	1	1	-4.34294e-08	0	0	0.368683	NaN	NaN	NaN	NaN	NaN	NaN	26.1081	NaN	NaN	NaN	26.4767	NaN				61.841	24.015	10469000	0	0	0	0	0	0	3	2	1	2	4	1	0	0	0	0	0	0	5.8	4.9	2.2	4.5
Calcium-transporting ATPase 4, plasma membrane-type	ACA4	0	0	0	1	-4.34294e-08	0	0	NaN	NaN	NaN	NaN	NaN	NaN	NaN	NaN	NaN	NaN	NaN	NaN	25.771				112.75	18.68	5023200	0	0	0	0	0	0	1	1	1	1	1	2	0	0	0	0	0	0	0.7	0.7	1.2	1.1
NADPH-dependent thioredoxin reductase 3	NTRC	0	0	3	3	-4.34294e-08	0.304801	0	-0.30232	NaN	NaN	NaN	NaN	NaN	NaN	29.5509	29.0133	28.3463	29.0716	28.4129	28.5192				57.949	118.08	180630000	0	0	0	1	0	0	7	8	6	3	5	8	0	0	0	3	0	0	14.7	17.8	11.3	5.3
	F26K9_270	2	2	2	2	0.313416	0.441473	0.345162	-0.87081	27.9204	NaN	27.1227	27.949	NaN	27.7844	27.7033	27.9042	NaN	NaN	27.669	26.1969				12.507	41.673	436670000	2	1	2	2	1	3	3	3	3	2	3	3	16.7	9.3	18.5	18.5	9.3	25.9	25.9	25.9	24.1	24.1
Protein disulfide-isomerase like 2-1	PDIL2-1	0	0	2	1	-4.34294e-08	0	0	1.01609	NaN	NaN	NaN	NaN	NaN	NaN	26.1233	26.105	NaN	NaN	NaN	27.1303				39.496	18.982	26632000	0	0	0	0	0	1	2	3	1	1	1	3	0	0	0	0	0	2.5	5.3	8.3	3	3
Signal recognition particle 43 kDa protein, chloroplastic	CAO	1	1	3	3	0	1.39707	0.35508	-1.06206	27.4371	NaN	NaN	27.7922	NaN	NaN	28.7749	29.6393	29.074	27.7334	28.5724	27.9963				41.279	43.374	227720000	2	1	1	3	1	1	3	4	3	1	4	4	5.9	2.7	2.7	7.8	2.7	2.7	6.7	9.9	9.4	2.7
Mannose-1-phosphate guanylyltransferase 1	CYT1	0	0	0	1	-4.34294e-08	0	0	NaN	NaN	NaN	NaN	NaN	NaN	NaN	NaN	NaN	NaN	NaN	NaN	27.0779				39.577	29.435	36404000	0	0	0	0	0	0	1	1	1	2	0	2	0	0	0	0	0	0	2.8	2.8	4.2	5.5
Serine/arginine-rich-splicing factor SR34	SR34	0	0	2	1	-4.34294e-08	0	0	0.115593	NaN	NaN	NaN	NaN	NaN	NaN	NaN	27.2118	27.5115	NaN	NaN	27.4772				33.729	22.271	81180000	1	0	0	1	0	1	0	3	2	1	2	3	5.3	0	0	5	0	5	0	13.5	8.6	3.3
Histone deacetylase 19	HDA19	1	0	3	2	0	0.763728	NaN	-0.405377	26.1748	NaN	NaN	NaN	NaN	NaN	26.1445	26.4372	26.6041	NaN	26.1867	25.7931				56.022	30.32	26651000	2	2	0	0	1	1	2	3	2	1	2	3	7	6.4	0	0	2.4	2.4	5.4	9.4	7	3
Histone-binding protein MSI1	MSI1	1	0	3	3	0	1.91377	NaN	-0.546434	27.2521	NaN	NaN	NaN	NaN	NaN	27.2911	27.2178	27.3423	26.5418	26.7132	26.9569				48.194	63.225	75590000	2	0	1	0	0	0	3	4	4	4	4	3	5.7	0	3.5	0	0	0	10.1	12	12.5	13.4
WD-40 repeat-containing protein MSI4	MSI4	2	3	3	2	0.148663	0.110575	0.238614	-0.263235	27.0315	NaN	27.73	27.1907	28.4283	27.2392	27.3879	27.5997	25.7776	NaN	27.1927	26.1243				55.758	66.007	85070000	2	0	2	2	1	2	4	5	5	0	5	4	4.7	0	6.3	4.7	1.8	4.7	10.3	13.6	13.6	0
Pentatricopeptide repeat-containing protein At1g60770		0	0	1	0	-4.34294e-08	0	0	NaN	NaN	NaN	NaN	NaN	NaN	NaN	NaN	NaN	24.49	NaN	NaN	NaN				55.905	11.868	4148000	0	1	1	0	0	0	1	0	1	1	1	1	0	2.4	1.8	0	0	0	1.8	0	2.4	2.4
AP-1 complex subunit mu-2	AP1M2	0	0	1	1	-4.34294e-08	0	0	1.34877	NaN	NaN	NaN	NaN	NaN	NaN	NaN	24.7432	NaN	NaN	26.092	NaN				49.032	14.195	14226000	0	0	0	0	0	0	1	2	1	0	2	1	0	0	0	0	0	0	1.9	4.2	2.3	0
Probable peroxygenase 3	PXG3	0	0	1	0	-4.34294e-08	0	0	NaN	NaN	NaN	NaN	NaN	NaN	NaN	NaN	NaN	25.0176	NaN	NaN	NaN				26.6	9.2166	6189700	0	0	0	0	0	0	0	1	1	0	0	1	0	0	0	0	0	0	0	8.9	8.9	0
	DAL1	0	0	1	2	-4.34294e-08	0	0	-0.220797	NaN	NaN	NaN	NaN	NaN	NaN	NaN	26.8787	NaN	NaN	26.6595	26.6562				24.715	15.268	72982000	1	1	0	1	0	1	1	2	1	1	2	2	4.1	4.1	0	4.1	0	4.1	4.1	4.1	4.1	4.1
50S ribosomal protein L28, chloroplastic	RPL28	3	3	3	3	0.16886	0.147393	0.289327	0.157408	31.9787	31.182	29.9348	31.8291	31.0955	31.0388	30.6118	31.8652	31.4676	31.4607	31.7295	31.2266				16.033	79.823	4595000000	9	4	2	7	2	5	7	10	7	4	10	9	29.4	16.1	10.5	23.1	11.2	22.4	28.7	34.3	28.7	22.4
	At2g43770	1	2	3	3	0	0.428672	-0.0636702	0.531483	27.5527	NaN	NaN	27.0339	27.9441	NaN	27.538	26.8815	26.4727	28.3147	27.3107	26.8612				37.885	42.704	93803000	3	1	1	2	2	1	4	3	3	2	5	4	9.3	3.2	3.2	5.5	7	3.2	12.5	10.8	11.1	7.3
60S ribosomal protein L38	RPL38A	1	2	3	1	0	0	-0.783622	0.366393	29.2013	NaN	NaN	28.9001	27.9352	NaN	29.2472	30.1943	29.6823	NaN	30.0743	NaN				8.1216	30.82	2682300000	2	1	1	2	2	1	2	3	3	0	2	2	27.5	10.1	10.1	27.5	27.5	10.1	27.5	44.9	44.9	0
Expansin-A8	EXPA8	0	0	0	1	-4.34294e-08	0	0	NaN	NaN	NaN	NaN	NaN	NaN	NaN	NaN	NaN	NaN	NaN	NaN	24.9513				27.26	11.044	41615000	0	0	1	0	1	0	0	1	0	0	2	2	0	0	3.6	0	3.6	0	0	3.6	0	0
Uroporphyrinogen decarboxylase 2, chloroplastic	HEME2	1	0	2	2	0	0.413577	NaN	0.673043	NaN	NaN	27.7684	NaN	NaN	NaN	26.8278	26.3965	NaN	NaN	26.7129	27.8574				43.579	50.949	60055000	0	0	2	0	0	1	2	4	2	1	4	6	0	0	4.8	0	0	2.8	4.8	11.4	5.3	2
Calvin cycle protein CP12-1, chloroplastic	CP12-1	0	0	0	1	-4.34294e-08	0	0	NaN	NaN	NaN	NaN	NaN	NaN	NaN	NaN	NaN	NaN	NaN	NaN	26.4764				13.487	65.269	53409000	0	0	0	1	0	1	1	1	1	0	1	2	0	0	0	8.1	0	8.1	8.1	8.1	8.1	0
U2 small nuclear ribonucleoprotein B	U2B	0	0	0	0	-4.34294e-08	-4.34294e-08	0	0	NaN	NaN	NaN	NaN	NaN	NaN	NaN	NaN	NaN	NaN	NaN	NaN				26.237	7.681	0	0	0	0	0	0	0	0	0	0	0	1	0	0	0	0	0	0	0	0	0	0	0
Zinc-metallopeptidase, peroxisomal	PXM16	0	0	3	3	-4.34294e-08	0.237621	0	-0.56369	NaN	NaN	NaN	NaN	NaN	NaN	29.1104	26.7701	26.9142	28.1262	26.5289	26.4486				110.99	71.128	26824000	0	1	0	1	0	0	5	6	6	5	5	3	0	0.9	0	1	0	0	4.8	6	5.9	6.7
	T19F6.22	1	0	2	2	0	0.0640644	NaN	0.0337553	26.9718	NaN	NaN	NaN	NaN	NaN	26.9179	26.7439	NaN	NaN	27.0135	26.7158				105.54	63.052	33152000	3	1	0	1	2	1	2	4	5	3	4	3	3.4	1.3	0	1.3	2.6	1.4	2	4.5	6.7	4.1
50S ribosomal protein L6, chloroplastic	RPL6	3	3	3	3	0.238951	0.210337	-0.576633	-0.362818	32.8708	32.4637	30.89	32.7294	30.1903	31.575	31.0395	33.0268	33.0272	32.0274	32.1414	31.8363				24.705	219.09	5041400000	13	11	5	15	3	7	9	16	19	9	14	15	50.7	41.3	18.8	56.5	12.1	27.8	32.3	57.4	63.7	45.7
Uncharacterized TPR repeat-containing protein At1g05150		0	0	1	0	-4.34294e-08	0	0	NaN	NaN	NaN	NaN	NaN	NaN	NaN	NaN	23.1967	NaN	NaN	NaN	NaN				90.168	6.3467	774660	0	0	0	0	0	0	0	1	0	1	1	0	0	0	0	0	0	0	0	1.7	0	1.7
60S acidic ribosomal protein P1-2	RPP1B	2	1	2	1	0	0	-0.288203	-0.807971	29.4869	29.6822	NaN	29.2963	NaN	NaN	NaN	29.3902	31.1988	NaN	NaN	29.4865				11.307	111	2268500000	3	2	0	2	0	0	0	3	3	0	0	4	51.3	37.2	0	37.2	0	0	0	74.3	51.3	0
Thioredoxin-like protein HCF164, chloroplastic	HCF164	0	0	1	0	-4.34294e-08	0	0	NaN	NaN	NaN	NaN	NaN	NaN	NaN	NaN	NaN	24.1485	NaN	NaN	NaN				28.745	7.4389	10465000	0	0	1	0	0	0	1	1	1	1	1	1	0	0	5	0	0	0	5	5	5	5
Serine hydroxymethyltransferase 4	SHM4	0	0	3	2	-4.34294e-08	0.584568	0	1.31513	NaN	NaN	NaN	NaN	NaN	NaN	28.033	26.994	26.7466	NaN	27.4966	29.6495				51.717	80.961	104600000	0	0	0	0	0	1	4	5	3	1	2	7	0	0	0	0	0	2.8	10.8	14	7.2	2.8
Adenosylhomocysteinase 1	SAHH1	3	3	3	3	0.878854	0.375087	-0.34664	-0.409033	31.8816	32.0556	31.6063	31.4613	31.3005	31.7418	33.3464	31.9368	32.0773	31.9556	31.9528	32.225				53.378	323.31	2177700000	15	14	9	13	6	9	20	21	22	18	19	24	43.5	35.7	15.5	24.7	8.9	16.5	32.6	38.6	44.9	31.1
60S ribosomal protein L36a	RPL36AA	2	2	3	3	0.0510016	0.00391469	0.0616379	-0.0148818	28.4457	29.0709	NaN	29.0546	NaN	28.5852	25.0678	28.5682	28.5293	27.1727	28.2299	26.718				12.125	46.465	801760000	1	1	0	1	0	1	2	2	3	2	2	2	7.6	7.6	0	7.6	0	7.6	15.2	15.2	25.7	18.1
PsbP domain-containing protein 1, chloroplastic	PPD1	0	0	1	0	-4.34294e-08	0	0	NaN	NaN	NaN	NaN	NaN	NaN	NaN	NaN	22.4929	NaN	NaN	NaN	NaN				32.265	7.2364	3608100	0	0	0	0	0	0	0	1	0	0	0	1	0	0	0	0	0	0	0	4.2	0	0
L-arabinokinase	ARA1	0	0	0	1	-4.34294e-08	0	0	NaN	NaN	NaN	NaN	NaN	NaN	NaN	NaN	NaN	NaN	25.4038	NaN	NaN				114.26	7.0104	264500	0	0	0	0	0	0	0	0	0	1	0	0	0	0	0	0	0	0	0	0	0	1.3
Calmodulin-binding transcription activator 5	CMTA5	0	0	3	3	-4.34294e-08	0.15366	0	0.472737	NaN	NaN	NaN	NaN	NaN	NaN	28.6328	25.8795	26.1709	28.855	26.492	26.7544				104.85	93.701	25249000	1	0	0	0	0	0	6	7	5	5	2	5	2.2	0	0	0	0	0	6.1	8.6	6.4	6
60S ribosomal protein L15-1	RPL15A	3	3	3	3	0.236162	0.272129	-0.595999	-0.574023	33.688	33.1943	31.6185	33.3848	30.7696	32.5584	31.694	33.9183	33.0601	31.3664	33.2484	32.3355				24.239	245.97	11974000000	10	11	6	11	3	8	8	10	17	7	10	12	45.6	46.1	24	49	11.8	34.3	31.4	45.6	57.4	30.9
	dl4560c	0	0	1	0	-4.34294e-08	0	0	NaN	NaN	NaN	NaN	NaN	NaN	NaN	22.0733	NaN	NaN	NaN	NaN	NaN				34.433	6.2096	1941900	1	0	0	0	0	0	1	0	0	0	0	0	2.6	0	0	0	0	0	2.6	0	0	0
Beta-amylase 3, chloroplastic	BAM3	0	0	2	2	-4.34294e-08	0.210439	0	-0.316812	NaN	NaN	NaN	NaN	NaN	NaN	27.1717	26.1148	NaN	NaN	26.2223	26.4306				61.352	51.387	16670000	0	0	0	1	0	1	3	2	1	0	4	6	0	0	0	2.6	0	2.6	7.5	4.9	2.6	0
Alpha,alpha-trehalose-phosphate synthase [UDP-forming] 5	TPS5	0	0	1	0	-4.34294e-08	0	0	NaN	NaN	NaN	NaN	NaN	NaN	NaN	NaN	24.2045	NaN	NaN	NaN	NaN				97.453	14.835	3409900	0	0	0	0	1	0	1	1	0	0	1	1	0	0	0	0	1.6	0	1.6	1.6	0	0
Glycine--tRNA ligase 1, mitochondrial	GLYRS-1	0	0	2	3	-4.34294e-08	0.036988	0	-0.0974194	NaN	NaN	NaN	NaN	NaN	NaN	26.6838	26.1775	NaN	25.7851	25.5642	27.6503				81.943	46.656	16869000	0	0	1	1	0	1	3	5	1	2	5	5	0	0	1.6	1.6	0	1.6	4.5	8.4	1.6	2.7
1,4-alpha-glucan-branching enzyme 2-1, chloroplastic/amyloplastic	SBE2.1	0	0	1	0	-4.34294e-08	0	0	NaN	NaN	NaN	NaN	NaN	NaN	NaN	NaN	23.1378	NaN	NaN	NaN	NaN				97.659	26.087	1434000	0	0	0	0	0	0	2	2	1	0	2	2	0	0	0	0	0	0	3.7	3.7	1.5	0
Aspartokinase 2, chloroplastic	AK2	0	0	1	2	-4.34294e-08	0	0	0.89171	NaN	NaN	NaN	NaN	NaN	NaN	NaN	24.7308	NaN	26.0449	25.2	NaN				59.604	15.829	7256400	0	0	0	0	0	0	0	2	2	2	2	2	0	0	0	0	0	0	0	3.7	3.7	3.7
V-type proton ATPase catalytic subunit A	VHA-A	2	3	3	3	0.12644	0.180044	-0.437557	-0.262287	28.5288	NaN	30.946	29.8107	27.9915	30.0974	31.3276	31.217	30.834	29.8033	31.2931	31.4954				68.812	318.9	602870000	4	1	5	9	2	7	10	21	21	10	20	20	8.8	1.9	7.7	17.3	3.7	11.9	16.7	37.2	38.8	15.7
Ras-related protein RABC1	RABC1	0	0	2	0	-4.34294e-08	0	0	NaN	NaN	NaN	NaN	NaN	NaN	NaN	25.7929	25.3907	NaN	NaN	NaN	NaN				23.53	11.24	15964000	0	0	0	0	0	0	2	2	0	1	1	0	0	0	0	0	0	0	9	9	0	5.2
Protein mago nashi homolog		0	0	1	0	-4.34294e-08	0	0	NaN	NaN	NaN	NaN	NaN	NaN	NaN	NaN	25.8383	NaN	NaN	NaN	NaN				17.458	26.183	32480000	0	0	0	0	0	0	0	2	2	1	1	1	0	0	0	0	0	0	0	18	13.3	6.7
Translocase of chloroplast 33, chloroplastic	TOC33	3	3	3	3	0.144916	0.0256016	-0.118729	-0.0655015	29.2439	29.2875	28.7338	28.7945	29.4572	28.6573	28.7793	29.4372	30.5224	30.8545	29.1297	28.5582				32.925	144.84	647700000	7	5	3	4	2	5	3	9	9	5	8	10	26.9	16.5	6.1	18.5	3.7	16.2	6.1	31.6	34.7	19.2
C-terminal binding protein AN	AN	0	1	1	1	0	0	NaN	0.1798	NaN	NaN	NaN	NaN	27.7119	NaN	27.6174	NaN	NaN	NaN	27.7972	NaN				70.149	89.059	43990000	1	1	1	0	2	0	4	4	2	0	4	2	1.6	2.4	2.4	0	3.8	0	8.5	10.1	4.4	0
Proteasome subunit alpha type-2-B	PAB2	0	0	1	1	-4.34294e-08	0	0	-0.008564	NaN	NaN	NaN	NaN	NaN	NaN	NaN	24.9885	NaN	NaN	24.98	NaN				25.733	36.34	23606000	0	0	0	0	0	0	1	2	1	0	2	2	0	0	0	0	0	0	4.3	11.5	8.9	0
Proteasome subunit alpha type-1-B	PAF2	0	0	1	0	-4.34294e-08	0	0	NaN	NaN	NaN	NaN	NaN	NaN	NaN	NaN	25.3154	NaN	NaN	NaN	NaN				30.41	17.227	26171000	0	0	0	0	0	0	1	2	1	1	2	2	0	0	0	0	0	0	2.5	7.9	2.5	2.5
Guanine nucleotide-binding protein subunit beta-like protein A	RACK1A	3	3	3	3	0.394541	0.759799	-0.627775	-0.5533	33.0714	32.0577	31.4211	32.4933	31.033	31.1405	32.1154	32.3315	32.9799	31.5831	32.3105	31.8732				35.747	269.76	3294000000	17	11	7	15	4	8	8	16	14	7	12	15	59.3	44.3	15.9	55	8.9	22.6	19	49.8	46.8	26
Pyruvate dehydrogenase E1 component subunit alpha-3, chloroplastic	PDH-E1 ALPHA	0	0	0	1	-4.34294e-08	0	0	NaN	NaN	NaN	NaN	NaN	NaN	NaN	NaN	NaN	NaN	NaN	24.7998	NaN				47.173	8.0643	1759100	0	0	0	0	0	0	0	0	0	0	1	0	0	0	0	0	0	0	0	0	0	0
Ras-related protein RABE1a	RABE1A	0	0	1	0	-4.34294e-08	0	0	NaN	NaN	NaN	NaN	NaN	NaN	NaN	NaN	21.1947	NaN	NaN	NaN	NaN				23.939	17.107	1172300	0	0	0	0	0	2	3	2	2	2	2	5	0	0	0	0	0	12.5	16.7	10.6	8.3	8.3
Proteasome subunit alpha type-7-A	PAD1	0	0	1	0	-4.34294e-08	0	0	NaN	NaN	NaN	NaN	NaN	NaN	NaN	25.4629	NaN	NaN	NaN	NaN	NaN				26.569	11.805	13411000	0	0	0	0	0	0	2	1	0	0	1	1	0	0	0	0	0	0	7.8	3.3	0	0
Guanosine nucleotide diphosphate dissociation inhibitor 2	GDI2	0	0	0	2	-4.34294e-08	0	0	NaN	NaN	NaN	NaN	NaN	NaN	NaN	NaN	NaN	NaN	26.6857	NaN	26.3283				49.538	11.119	12940000	0	0	0	0	0	1	1	1	1	2	1	2	0	0	0	0	0	2.7	2.7	2.7	2.7	5.2
Rhodanese-like domain-containing protein 9, chloroplastic	STR9	1	0	2	2	0	0.840489	NaN	0.140636	NaN	NaN	25.9198	NaN	NaN	NaN	25.2314	25.1148	NaN	NaN	25.3286	25.2989				25.51	19.415	21195000	0	0	2	0	0	1	3	3	1	0	2	2	0	0	8.1	0	0	3.4	12.4	12.4	4.7	0
40S ribosomal protein S6-1	RPS6A	3	3	3	3	0.380784	0.135454	-0.742737	0.608418	28.9338	29.8266	31.4229	29.0897	30.0543	28.8111	27.6573	28.4016	31.4302	32.1486	28.5243	28.6414				28.367	68.251	1553100000	10	9	6	8	4	6	9	13	13	7	11	12	30.8	33.2	27.2	29.6	15.6	22.4	33.2	41.2	49.2	24.4
Spermidine synthase 2	SPDSYN2	0	0	2	0	-4.34294e-08	0	0	NaN	NaN	NaN	NaN	NaN	NaN	NaN	25.1797	NaN	26.5751	NaN	NaN	NaN				37.14	32.879	16962000	0	0	0	0	0	0	2	2	3	1	1	1	0	0	0	0	0	0	8.2	8.8	12.9	4.1
Protein WEAK CHLOROPLAST MOVEMENT UNDER BLUE LIGHT 1	WEB1	1	0	3	3	0	0.689749	NaN	-0.625713	27.0257	NaN	NaN	NaN	NaN	NaN	26.5795	27.6108	27.2546	26.3599	27.0701	26.1377				89.293	80.588	22114000	2	0	0	0	1	1	4	6	9	5	5	5	1.7	0	0	0	1.2	0.9	5.2	6.9	13.6	8.2
Thioredoxin M1, chloroplastic		1	3	3	3	0	0.700708	-0.850714	1.00887	NaN	NaN	29.0104	28.2624	27.4568	28.76	27.9385	27.8356	28.8629	28.3268	29.0575	30.2793				19.664	68.412	487370000	0	0	3	3	2	4	4	4	6	5	5	5	0	0	19.6	17.3	10.6	26.3	26.3	26.3	36.3	26.3
Protein disulfide-isomerase 2-3	PDIL2-3	0	0	1	1	-4.34294e-08	0	0	-0.426039	NaN	NaN	NaN	NaN	NaN	NaN	NaN	NaN	27.4879	NaN	NaN	27.0619				47.754	43.907	31019000	1	0	0	1	0	0	0	1	4	1	1	3	3.2	0	0	5.2	0	0	0	2	11.1	2.7
	At1g62390	3	3	3	3	0.821564	0.0213667	0.531305	-0.030145	28.9585	29.3283	28.8223	29.3585	30.082	29.2626	28.6166	29.8043	29.298	29.4583	29.5975	28.5727				82.707	234.02	233680000	5	4	4	4	3	3	8	12	12	7	10	10	9.2	7.6	7.3	6	5.1	3.9	12.6	17	18.8	10.8
26S proteasome non-ATPase regulatory subunit 1 homolog A	RPN2A	0	0	1	2	-4.34294e-08	0	0	0.272984	NaN	NaN	NaN	NaN	NaN	NaN	NaN	NaN	27.3491	28.7922	26.4519	NaN				108.98	48.801	21814000	0	0	0	0	0	0	3	3	6	4	4	3	0	0	0	0	0	0	3	3.7	6.7	4.8
	LUH	0	0	1	1	-4.34294e-08	0	0	1.75316	NaN	NaN	NaN	NaN	NaN	NaN	NaN	25.0385	NaN	26.7917	NaN	NaN				85.514	46.316	6640900	0	0	0	0	0	0	2	3	1	3	1	0	0	0	0	0	0	0	3.2	6	1.3	6
	PTAC18	0	1	0	0	0	-4.34294e-08	NaN	0	NaN	NaN	NaN	28.5165	NaN	NaN	NaN	NaN	NaN	NaN	NaN	NaN				16.329	13.687	132660000	2	1	0	2	0	1	1	1	0	1	1	1	12.9	6.5	0	12.9	0	6.5	6.5	6.5	0	6.5
UDP-sulfoquinovose synthase, chloroplastic	SQD1	0	0	0	0	-4.34294e-08	-4.34294e-08	0	0	NaN	NaN	NaN	NaN	NaN	NaN	NaN	NaN	NaN	NaN	NaN	NaN				53.113	7.6568	0	0	0	0	0	0	0	0	0	0	0	0	1	0	0	0	0	0	0	0	0	0	0
Cellulose synthase A catalytic subunit 1 [UDP-forming]	CESA1	1	0	2	1	0	0	NaN	-0.727482	26.5665	NaN	NaN	NaN	NaN	NaN	NaN	27.001	27.8306	NaN	NaN	26.6883				122.24	50.589	19558000	2	1	0	1	0	0	1	3	4	1	1	2	3	1.2	0	1.8	0	0	0.8	3.8	4.6	0.8
Probable 3-beta-hydroxysteroid-Delta(8),Delta(7)-isomerase		0	0	1	0	-4.34294e-08	0	0	NaN	NaN	NaN	NaN	NaN	NaN	NaN	NaN	23.049	NaN	NaN	NaN	NaN				25.146	6.214	11803000	0	0	0	0	0	0	0	1	0	0	0	1	0	0	0	0	0	0	0	4.9	0	0
Phototropin-1	PHOT1	3	2	3	3	0.308979	1.43393	-0.531959	-0.941462	29.9904	29.865	29.2728	30.0049	NaN	28.35	30.8588	30.755	30.8165	29.3266	30.3777	29.9015				111.69	252.85	289170000	14	9	4	12	1	4	17	22	19	15	21	20	18.5	11.1	4.6	14.6	1.4	4.3	19.5	26.7	22.5	17.7
Pectinesterase/pectinesterase inhibitor 3	PME3	3	3	3	3	0.883823	0.272989	0.468321	0.1832	28.9216	29.1062	28.5938	28.952	29.5729	29.5017	29.0632	29.3282	29.0494	29.8094	28.9482	29.2328				64.255	126.36	258760000	5	5	4	5	7	5	9	11	9	5	9	10	10.1	10.3	8.3	10.6	14.5	10.6	16.7	23	20.3	10.5
Eukaryotic translation initiation factor 3 subunit C	TIF3C1	3	3	3	3	0.231465	0.10982	-0.300954	-0.0880966	31.2135	30.9281	30.7749	30.734	31.493	29.7867	31.0022	31.3886	30.5162	30.8935	31.1223	30.6269				102.95	320.06	610530000	18	12	7	11	7	4	16	23	19	11	19	24	23.3	14	6.6	13.4	6.7	3.8	18.9	29.8	24.1	13.1
Vegetative storage protein 1	VSP1	3	3	3	3	0.214601	0.00289138	0.416872	0.0111141	29.5691	31.8708	30.7811	30.4455	31.5683	31.4577	29.741	31.5681	30.6597	32.5796	28.6356	30.7869				30.261	53.658	2320000000	2	4	3	5	3	4	6	7	7	7	3	6	6.3	12.6	8.9	16.7	9.3	11.5	15.9	19.6	19.6	19.6
Nucleoside diphosphate kinase III, chloroplastic/mitochondrial	NDPK3	1	1	2	2	0	0.187445	0.0255966	0.385371	NaN	NaN	27.8498	NaN	NaN	27.8754	27.1938	28.5674	NaN	NaN	28.0245	28.5074				25.734	29.549	187710000	1	0	2	1	1	1	2	3	2	1	3	4	3.8	0	8.8	3.8	3.8	5	8.8	12.6	10.5	3.8
PsbP domain-containing protein 4, chloroplastic	PPD4	0	0	1	2	-4.34294e-08	0	0	0.549737	NaN	NaN	NaN	NaN	NaN	NaN	NaN	24.1483	NaN	NaN	24.1157	25.2803				28.501	14.7	8346200	0	0	0	0	0	0	0	2	0	0	2	2	0	0	0	0	0	0	0	8.5	0	0
Probable phosphoglucomutase, cytoplasmic 1		0	0	0	1	-4.34294e-08	0	0	NaN	NaN	NaN	NaN	NaN	NaN	NaN	NaN	NaN	NaN	27.5958	NaN	NaN				63.17	31.179	13647000	2	1	2	2	2	1	6	9	2	5	3	6	3.8	2.1	3.9	3.6	3.3	2.1	13.4	19	3.8	11.1
	T26J12.10	0	0	1	1	-4.34294e-08	0	0	0.713364	NaN	NaN	NaN	NaN	NaN	NaN	NaN	NaN	25.8971	NaN	NaN	26.6105				17.859	20.227	32188000	0	0	0	0	0	0	1	1	2	1	1	3	0	0	0	0	0	0	10.6	4.4	11.2	6.9
Uncharacterized protein At4g28440		1	0	2	3	0	0.7267	NaN	2.47684	NaN	NaN	26.1585	NaN	NaN	NaN	25.7918	NaN	25.6143	29.3628	25.9265	29.2504				16.459	63.785	173960000	0	0	1	0	1	1	2	2	3	3	4	5	0	0	9.8	0	10.5	9.8	20.3	20.3	29.4	29.4
D-3-phosphoglycerate dehydrogenase 1, chloroplastic	PGDH1	0	1	2	3	0	0.173746	NaN	0.25171	NaN	NaN	NaN	NaN	NaN	28.1956	27.7858	26.7295	NaN	28.0688	27.1831	27.2761				63.324	36.622	45994000	0	0	0	1	0	3	5	5	2	4	5	5	0	0	0	1.5	0	5.5	9.1	8.5	3.5	6.6
Ras-related protein RABA1e	RABA1E	0	0	1	0	-4.34294e-08	0	0	NaN	NaN	NaN	NaN	NaN	NaN	NaN	NaN	26.4528	NaN	NaN	NaN	NaN				24.33	14.491	34300000	0	0	0	0	0	1	1	2	0	0	1	2	0	0	0	0	0	3.7	5.1	8.8	0	0
Cysteine desulfurase 1, mitochondrial	NIFS1	0	0	0	1	-4.34294e-08	0	0	NaN	NaN	NaN	NaN	NaN	NaN	NaN	NaN	NaN	NaN	NaN	NaN	25.2574				50.295	15.079	7048700	0	0	0	0	0	0	1	1	0	0	1	2	0	0	0	0	0	0	3.1	3.1	0	0
	At4g31200	0	0	0	1	-4.34294e-08	0	0	NaN	NaN	NaN	NaN	NaN	NaN	NaN	NaN	NaN	NaN	NaN	NaN	25.1904				72.496	16.823	2628900	0	0	0	0	0	0	0	0	0	0	0	1	0	0	0	0	0	0	0	0	0	0
	M4E13.40	2	2	3	2	0.790565	0.480449	0.168482	-0.229881	27.2172	27.069	NaN	27.2886	27.3345	NaN	27.0861	26.7575	26.9736	NaN	26.9167	26.5016				81.045	57.526	40034000	2	2	0	3	2	0	4	4	4	1	6	6	3.8	3	0	5.8	3.1	0	5.9	6	7.9	1.6
Probable plastid-lipid-associated protein 2, chloroplastic	PAP2	0	0	1	0	-4.34294e-08	0	0	NaN	NaN	NaN	NaN	NaN	NaN	NaN	NaN	23.9044	NaN	NaN	NaN	NaN				33.655	7.8568	6548900	0	0	0	0	0	0	0	1	0	0	0	1	0	0	0	0	0	0	0	4.8	0	0
Probable tRNA N6-adenosine threonylcarbamoyltransferase	T12H17.110	0	0	0	1	-4.34294e-08	0	0	NaN	NaN	NaN	NaN	NaN	NaN	NaN	NaN	NaN	NaN	NaN	23.107	NaN				38.767	6.4021	687340	0	0	0	0	0	0	0	0	0	0	1	0	0	0	0	0	0	0	0	0	0	0
5-methyltetrahydropteroyltriglutamate--homocysteine methyltransferase 1	MS1	3	3	3	3	0.0569993	0.402045	0.200602	0.549868	28.5242	30.4904	32.4258	30.1979	30.2456	31.5987	31.7622	31.3237	31.4738	32.2867	31.0013	32.9214				84.356	315.17	1022600000	4	7	8	10	5	8	13	18	20	18	13	27	5.4	9	8.9	16.2	5.1	11.1	16.5	23.4	26.9	22.9
50S ribosomal protein L4, chloroplastic	RPL4	3	2	3	3	0.134882	0.255126	0.582055	-0.510828	33.4779	32.5754	29.9858	33.6271	NaN	31.563	31.3206	33.3544	32.7506	31.0694	32.8666	31.9571				30.142	211.31	5877500000	10	7	2	10	1	3	8	10	13	8	10	11	34.9	25.2	6.5	43.9	5	10.1	30.9	36.7	55.4	30.2
	At2g32850	0	0	1	0	-4.34294e-08	0	0	NaN	NaN	NaN	NaN	NaN	NaN	NaN	26.6931	NaN	NaN	NaN	NaN	NaN				72.442	41.796	3165000	0	1	0	0	1	1	3	1	0	0	1	1	0	2.5	0	0	2.5	2.5	5.1	2.5	0	0
	F20D22.6	2	1	3	3	0	0.64472	-0.118834	-0.399674	28.5764	28.7916	NaN	28.5652	NaN	NaN	29.0702	29.3992	29.374	29.0061	29.2551	28.3833				50.853	116.72	289100000	8	4	1	7	1	0	2	6	10	4	4	6	23.4	10.8	2.2	20	2.2	0	4.5	18.3	30.1	9.5
Metacaspase-4	AMC4	0	0	2	3	-4.34294e-08	0.554626	0	-0.345784	NaN	NaN	NaN	NaN	NaN	NaN	NaN	28.4578	28.7669	28.1508	28.6241	28.0248				45.483	48.345	93378000	0	0	0	0	0	0	1	4	6	5	4	4	0	0	0	0	0	0	2.9	13.2	18.9	16
Pyruvate dehydrogenase E1 component subunit beta-2, chloroplastic	PDH-E1 BETA	0	0	0	2	-4.34294e-08	0	0	NaN	NaN	NaN	NaN	NaN	NaN	NaN	NaN	NaN	NaN	NaN	26.2459	27.7083				44.244	15.049	31983000	0	0	1	0	0	0	1	2	1	0	2	2	0	0	2.2	0	0	0	2.5	4.7	2.5	0
	At2g34970	1	0	3	3	0	0.168256	NaN	-0.191447	27.5695	NaN	NaN	NaN	NaN	NaN	28.0312	27.4911	28.6447	28.354	27.82	27.4188				81.863	103.26	61257000	3	1	1	1	0	1	4	8	10	5	7	9	4.9	1.5	1.4	1.8	0	1.1	5.6	11.6	15.8	7.9
Thioredoxin O1, mitochondrial		0	0	0	0	-4.34294e-08	-4.34294e-08	0	0	NaN	NaN	NaN	NaN	NaN	NaN	NaN	NaN	NaN	NaN	NaN	NaN				21.191	6.1381	0	0	0	0	0	0	0	0	0	0	0	0	1	0	0	0	0	0	0	0	0	0	0
	At2g35040	0	0	0	1	-4.34294e-08	0	0	NaN	NaN	NaN	NaN	NaN	NaN	NaN	NaN	NaN	NaN	NaN	NaN	23.9326				59.471	7.349	758160	0	0	0	0	0	0	0	0	0	0	0	1	0	0	0	0	0	0	0	0	0	0
Casein kinase II subunit alpha, chloroplastic		1	0	2	1	0	0	NaN	-0.279093	27.3737	NaN	NaN	NaN	NaN	NaN	NaN	27.5534	28.1673	NaN	27.5813	NaN				50.236	51.805	77130000	2	1	0	1	0	0	1	5	3	1	2	3	7.6	3	0	3	0	0	3	16	10.6	3
	YCF37	0	0	1	0	-4.34294e-08	0	0	NaN	NaN	NaN	NaN	NaN	NaN	NaN	NaN	NaN	25.1491	NaN	NaN	NaN				17.078	8.8884	66436000	0	0	1	0	0	0	1	1	1	0	1	1	0	0	6.6	0	0	0	6.6	6.6	6.6	0
Nucleoside diphosphate kinase II, chloroplastic	NDPK2	0	0	1	0	-4.34294e-08	0	0	NaN	NaN	NaN	NaN	NaN	NaN	NaN	NaN	25.6261	NaN	NaN	NaN	NaN				25.55	18.685	27842000	0	0	0	0	0	1	2	3	0	0	1	3	0	0	0	0	0	5.6	9.1	14.7	0	0
20 kDa chaperonin, chloroplastic	CPN21	2	2	3	3	0.175278	0.410208	0.881213	0.648298	NaN	27.9287	31.4531	30.4072	NaN	30.737	29.5321	30.1064	29.5164	29.83	29.6235	31.6463				26.802	200.75	1083500000	0	2	6	8	0	8	7	11	12	7	11	14	0	17	24.9	40.7	0	38.7	32.4	50.6	55.7	30.4
Subtilisin-like protease	ARA12	1	1	2	2	0	0.836326	-0.520439	0.376258	NaN	NaN	27.1088	26.5884	NaN	NaN	NaN	24.7403	25.0401	NaN	25.2053	25.3277				79.414	34.966	22920000	1	2	3	2	2	2	1	2	3	2	3	3	1.8	3.3	5	3.3	3.3	3.4	1.8	3.6	4.8	2.9
Aminomethyltransferase, mitochondrial	GDCST	3	3	3	3	0.225952	0.6952	0.592854	-0.862982	30.2559	30.5402	27.6462	30.6375	29.1791	30.4042	31.5964	30.9935	31.539	30.3233	29.7018	31.5148				44.444	240.1	1095500000	10	5	2	11	2	6	14	16	15	10	11	18	31.4	16.4	4.7	28.4	5.1	12.3	25.5	28.9	33.8	14.5
	sks4	2	1	3	2	0	0.567821	0.252147	0.111642	27.6925	26.9792	NaN	27.588	NaN	NaN	27.4381	27.4259	27.2867	27.5679	27.4225	NaN				60.455	54.032	65592000	2	2	0	2	0	0	3	5	4	6	4	1	3.9	3.7	0	3.9	0	0	5.4	9.4	7.6	12.6
Putative cysteine-rich receptor-like protein kinase 9	CRK9	0	0	1	0	-4.34294e-08	0	0	NaN	NaN	NaN	NaN	NaN	NaN	NaN	NaN	24.587	NaN	NaN	NaN	NaN				29.722	7.066	29692000	0	0	1	0	0	1	0	1	0	0	1	1	0	0	3.4	0	0	3.4	0	3.4	0	0
	F23E12.190	1	3	3	2	0	0.298764	-1.01361	0.750431	NaN	NaN	28.0283	26.8691	26.8904	27.2845	29.02	27.8334	26.3782	NaN	28.4238	28.5649				43.723	85.943	125330000	1	0	2	3	2	3	7	6	5	1	6	7	2.8	0	5.3	6.6	5.3	7.3	13.7	13.4	14.9	2
Pentatricopeptide repeat-containing protein At4g30825, chloroplastic		1	0	1	1	0	0	NaN	0.272449	NaN	25.2955	NaN	NaN	NaN	NaN	NaN	NaN	24.8255	25.098	NaN	NaN				103.31	25.003	5993100	1	2	0	0	1	1	1	3	3	2	2	2	0.8	2.1	0	0	1.3	1.2	1.3	3.7	3.2	2.1
40S ribosomal protein S11-2	RPS11B	0	0	1	0	-4.34294e-08	0	0	NaN	NaN	NaN	NaN	NaN	NaN	NaN	NaN	NaN	26.1366	NaN	NaN	NaN				17.931	17.519	14945000	5	5	2	6	0	3	5	7	11	6	6	8	20.1	23.9	10.7	24.5	0	19.5	30.8	32.1	53.5	31.4
Villin-4	VLN4	0	0	1	0	-4.34294e-08	0	0	NaN	NaN	NaN	NaN	NaN	NaN	NaN	NaN	NaN	23.8152	NaN	NaN	NaN				109.33	6.6123	527640	0	0	1	0	0	0	1	2	2	0	1	1	0	0	1.3	0	0	0	1.3	3.1	3.1	0
Carotenoid 9,10(9,10)-cleavage dioxygenase 1	CCD1	0	0	0	1	-4.34294e-08	0	0	NaN	NaN	NaN	NaN	NaN	NaN	NaN	NaN	NaN	NaN	NaN	NaN	25.7553				60.907	25.723	7960400	0	0	0	0	0	1	0	2	2	1	0	3	0	0	0	0	0	2.6	0	4.8	4.6	2.6
	M3E9.40	0	1	3	3	0	0.571973	NaN	0.929738	NaN	NaN	NaN	NaN	NaN	27.6202	26.5686	27.9294	26.9693	27.9848	27.1004	29.1713				38.293	61.104	129980000	0	1	2	1	0	4	6	6	5	3	5	7	0	3.9	5.9	3.9	0	15.6	19.8	19.8	17	10.3
	At4g39680	0	0	1	3	-4.34294e-08	0	0	0.181536	NaN	NaN	NaN	NaN	NaN	NaN	NaN	NaN	26.255	26.1089	26.7138	26.4869				69.441	51.824	12196000	0	1	0	0	0	1	0	1	3	3	3	3	0	3.6	0	0	0	2.4	0	2.4	9.5	8.1
	At4g39730	0	0	1	1	-4.34294e-08	0	0	1.19881	NaN	NaN	NaN	NaN	NaN	NaN	NaN	25.7646	NaN	NaN	NaN	26.9634				20.136	15.487	142110000	0	0	1	1	0	1	1	2	1	0	1	2	0	0	5.5	5	0	5.5	5	10.5	5.5	0
	T4L20.200	2	1	3	3	0	0.150863	-0.136113	-0.215017	31.1447	31.3384	NaN	31.1054	NaN	NaN	30.205	30.9889	31.2269	30.9643	31.0823	29.7291				12.699	142.39	3462300000	8	3	1	5	1	1	6	6	8	3	8	7	69.9	25.7	8	46.9	6.2	13.3	53.1	53.1	53.1	26.5
Probable ribosome-binding factor A, chloroplastic		0	0	2	2	-4.34294e-08	0.816954	0	-1.29802	NaN	NaN	NaN	NaN	NaN	NaN	NaN	26.3352	27.4091	NaN	25.779	25.3693				24.289	19.687	86886000	2	0	1	1	0	0	3	2	1	1	2	2	8.8	0	4.2	5.6	0	0	13	9.8	5.6	3.3
Heat shock 70 kDa protein 3	HSP70-3	3	3	3	3	0.160051	0.151278	-0.25424	-0.200851	31.0882	32.7806	32.808	31.6238	32.0717	32.2185	30.6487	30.2377	31.8846	30.6814	30.7449	30.7422				71.147	323.31	1009300000	23	26	17	25	11	25	20	28	32	22	25	29	39.6	41	21.1	44.4	14.9	45.1	28.4	44.4	49.5	33.7
Cytochrome P450 83B1	CYP83B1	0	0	0	1	-4.34294e-08	0	0	NaN	NaN	NaN	NaN	NaN	NaN	NaN	NaN	NaN	NaN	NaN	NaN	25.5911				56.846	11.593	3956400	0	0	0	0	0	0	1	0	0	1	1	2	0	0	0	0	0	0	2.2	0	0	1.8
Superoxide dismutase [Cu-Zn] 2, chloroplastic	CSD2	0	0	3	2	-4.34294e-08	0.72788	0	1.45989	NaN	NaN	NaN	NaN	NaN	NaN	27.2897	27.6193	26.5583	NaN	27.6018	29.6295				22.244	47.922	246880000	0	0	0	1	0	1	1	3	4	1	2	4	0	0	0	6.9	0	6.9	6.9	15.7	18.1	6.9
Cyclin-dependent kinase F-1	CDKF-1	0	0	1	1	-4.34294e-08	0	0	-1.13099	NaN	NaN	NaN	NaN	NaN	NaN	NaN	25.1503	NaN	NaN	24.0193	NaN				53.752	11.711	8890900	0	0	0	0	0	0	1	2	0	1	2	1	0	0	0	0	0	0	2.3	4.4	0	2.3
	CIP7	0	0	1	2	-4.34294e-08	0	0	0.07269	NaN	NaN	NaN	NaN	NaN	NaN	NaN	NaN	27.8663	28.076	NaN	27.8019				118.42	58.729	16755000	1	1	1	0	1	1	4	3	5	3	4	3	0.8	0.8	0.8	0	0.8	0.8	4.3	3.1	6.2	3.2
30S ribosomal protein S31, chloroplastic	RPS31	1	1	3	2	0	0.117698	0.118601	0.262642	29.4701	NaN	NaN	29.5887	NaN	NaN	25.2916	27.3934	26.1891	NaN	26.4022	26.7058				12.783	36.923	559230000	5	1	0	3	1	0	2	5	2	0	4	4	28.8	10.2	0	20.3	8.5	0	17.8	28.8	20.3	0
Pyridoxal biosynthesis protein PDX1.1	PDX11	3	2	3	3	0.0639057	0.0737576	-0.047822	-0.139771	27.6298	27.8462	28.1061	27.5678	NaN	28.058	29.8327	28.5954	27.5643	28.485	28.3553	28.7328				32.862	113.36	293150000	4	2	3	4	1	2	6	8	7	2	8	10	14.6	7.1	10	15.2	4.2	6.8	22.3	30.7	21.7	9.1
AMP deaminase	AMPD	0	1	2	2	0	0.0460644	NaN	-0.0883684	NaN	NaN	NaN	26.5449	NaN	NaN	26.0692	26.6461	NaN	NaN	26.8156	25.723				95.128	62.425	16889000	1	0	0	2	0	0	5	4	2	0	4	6	2	0	0	2.9	0	0	5.8	4.8	2.3	0
Importin subunit alpha	T12M4.2	0	0	1	0	-4.34294e-08	0	0	NaN	NaN	NaN	NaN	NaN	NaN	NaN	NaN	25.8442	NaN	NaN	NaN	NaN				59.445	7.3573	10247000	1	0	0	1	0	0	0	2	1	1	2	2	2	0	0	2	0	0	0	4.5	2	2
Ras-related protein RABH1d	RABH1D	0	0	1	0	-4.34294e-08	0	0	NaN	NaN	NaN	NaN	NaN	NaN	NaN	26.6058	NaN	NaN	NaN	NaN	NaN				23.112	19.683	21752000	0	0	0	0	0	0	1	0	1	1	0	1	0	0	0	0	0	0	5.3	0	6.3	6.3
	At2g44640	1	0	2	2	0	0.251445	NaN	-0.544239	27.7317	NaN	NaN	NaN	NaN	NaN	NaN	28.2413	26.7347	NaN	26.7178	27.1697				49.83	82.476	62342000	5	0	0	0	1	0	1	6	4	0	6	5	13.1	0	0	0	2.4	0	1.8	14.4	11.5	0
	cpn10	0	0	0	1	-4.34294e-08	0	0	NaN	NaN	NaN	NaN	NaN	NaN	NaN	NaN	NaN	NaN	NaN	NaN	27.4849				15.049	35.242	80145000	0	0	1	1	0	1	1	0	2	1	0	2	0	0	6.5	15.1	0	6.5	6.5	0	21.6	6.5
	At2g44730	0	0	1	0	-4.34294e-08	0	0	NaN	NaN	NaN	NaN	NaN	NaN	NaN	NaN	24.9344	NaN	NaN	NaN	NaN				40.781	12.244	14063000	1	0	0	0	1	0	1	1	0	0	1	1	3.8	0	0	0	2.2	0	3.8	3.8	0	0
ATP-citrate synthase alpha chain protein 3	ACLA-3	0	0	1	0	-4.34294e-08	0	0	NaN	NaN	NaN	NaN	NaN	NaN	NaN	NaN	NaN	26.3341	NaN	NaN	NaN				46.945	12.464	16597000	0	0	0	0	0	0	1	1	1	0	1	1	0	0	0	0	0	0	2.6	2.6	2.6	0
Outer envelope pore protein 37, chloroplastic	OEP37	1	0	2	3	0	0.0576756	NaN	0.0846999	27.0432	NaN	NaN	NaN	NaN	NaN	26.8877	27.3828	NaN	27.537	27.6171	26.5057				38.835	44.061	90731000	3	1	2	1	0	1	2	3	2	2	3	3	7.9	3.5	5.8	3.5	0	3.5	5.8	7.9	8.2	4.4
La-related protein 6B	LARP6B	0	0	0	1	-4.34294e-08	0	0	NaN	NaN	NaN	NaN	NaN	NaN	NaN	NaN	NaN	NaN	NaN	NaN	25.0177				60.588	8.2953	1865900	0	0	0	0	0	0	0	0	0	0	0	1	0	0	0	0	0	0	0	0	0	0
	At2g44060	3	3	3	3	0.0237801	0.425971	-0.061807	-0.875166	31.4375	28.8797	29.149	30.3666	29.3361	29.5782	29.9859	32.05	31.773	29.4961	31.5138	30.1736				36.036	257.89	1227900000	12	4	4	10	3	7	8	12	17	6	10	16	49.2	17.8	12.3	37.2	8.3	23.7	24	43.7	59.1	20.9
Methylenetetrahydrofolate reductase 2	MTHFR2	0	0	1	0	-4.34294e-08	0	0	NaN	NaN	NaN	NaN	NaN	NaN	NaN	24.3376	NaN	NaN	NaN	NaN	NaN				66.801	6.5897	1532200	0	0	0	1	0	0	1	2	2	2	2	3	0	0	0	1.5	0	0	1.3	3.4	3.4	3.4
60S ribosomal protein L35-2	RPL35B	0	1	2	1	0	0	NaN	-1.60079	NaN	NaN	NaN	30.395	NaN	NaN	NaN	30.3689	30.7049	NaN	NaN	28.9361				14.231	20.683	1224000000	7	5	1	6	1	2	5	8	10	4	7	8	36.6	35.8	5.7	35.8	5.7	13	31.7	43.9	52	28.5
PsbP-like protein 2, chloroplastic	PPL2	0	0	0	1	-4.34294e-08	0	0	NaN	NaN	NaN	NaN	NaN	NaN	NaN	NaN	NaN	NaN	NaN	NaN	24.1384				26.962	14.511	1491700	0	0	0	0	0	0	0	0	0	0	0	1	0	0	0	0	0	0	0	0	0	0
SNW/SKI-interacting protein	SKIP	0	0	1	0	-4.34294e-08	0	0	NaN	NaN	NaN	NaN	NaN	NaN	NaN	NaN	NaN	24.2269	NaN	NaN	NaN				69.422	10.011	3709900	0	0	0	0	0	0	0	0	1	0	1	1	0	0	0	0	0	0	0	0	1.8	0
	At2g46900	0	0	2	0	-4.34294e-08	0	0	NaN	NaN	NaN	NaN	NaN	NaN	NaN	22.2808	22.6465	NaN	NaN	NaN	NaN				71.421	7.0623	828140	0	0	0	0	0	0	1	1	0	0	1	0	0	0	0	0	0	0	1.9	1.9	0	0
Remorin	DBP	0	1	0	0	0	-4.34294e-08	NaN	0	NaN	NaN	NaN	NaN	NaN	24.7635	NaN	NaN	NaN	NaN	NaN	NaN				20.968	8.069	1486800	0	0	0	0	0	1	0	0	0	0	0	0	0	0	0	0	0	8.9	0	0	0	0
Phosphomannomutase	PMM	0	0	0	0	-4.34294e-08	-4.34294e-08	0	0	NaN	NaN	NaN	NaN	NaN	NaN	NaN	NaN	NaN	NaN	NaN	NaN				27.761	6.8363	0	0	0	0	0	0	0	0	0	0	0	0	1	0	0	0	0	0	0	0	0	0	0
Cell division protein FtsY homolog, chloroplastic	CPFTSY	0	0	1	0	-4.34294e-08	0	0	NaN	NaN	NaN	NaN	NaN	NaN	NaN	NaN	23.8187	NaN	NaN	NaN	NaN				39.679	6.2252	1571900	0	0	0	0	0	0	0	1	0	0	0	0	0	0	0	0	0	0	0	2.2	0	0
Peroxisomal membrane protein 11D	PEX11D	0	0	0	1	-4.34294e-08	0	0	NaN	NaN	NaN	NaN	NaN	NaN	NaN	NaN	NaN	NaN	NaN	NaN	26.2118				25.943	13.563	27364000	0	0	0	0	0	0	1	1	1	1	1	2	0	0	0	0	0	0	6.4	4.7	4.7	6.4
Glutathione S-transferase F9	GSTF9	1	1	3	3	0	0.645718	0.681854	1.4385	NaN	NaN	28.2096	NaN	NaN	28.8915	26.6016	27.5102	28.6879	28.7654	27.8008	30.5489				24.146	75.942	591280000	0	0	3	0	0	2	1	4	3	2	3	7	0	0	9.8	0	0	11.6	4.7	22.3	17.7	11.2
	At2g32600	0	0	0	1	-4.34294e-08	0	0	NaN	NaN	NaN	NaN	NaN	NaN	NaN	NaN	NaN	NaN	NaN	NaN	26.0785				31.369	36.058	27224000	1	0	0	0	1	1	2	2	2	0	2	2	3.6	0	0	0	3.2	6.1	9.4	6.9	6.9	0
ADP-ribosylation factor GTPase-activating protein AGD7	AGD7	0	0	1	0	-4.34294e-08	0	0	NaN	NaN	NaN	NaN	NaN	NaN	NaN	NaN	23.2956	NaN	NaN	NaN	NaN				49.251	8.2723	3688000	0	0	0	0	0	0	0	1	0	0	1	1	0	0	0	0	0	0	0	2.6	0	0
60S ribosomal protein L36-1	RPL36A	2	2	3	3	0.291883	0.266544	-0.529575	-0.449994	31.4584	30.4153	NaN	30.8236	NaN	29.9909	29.4803	31.5946	31.3142	30.1954	30.595	30.2488				12.736	62.049	4631100000	3	3	0	4	1	2	2	8	6	6	6	6	23	23	0	31	6.2	14.2	16.8	42.5	45.1	45.1
Uncharacterized protein At2g37660, chloroplastic		1	2	3	3	0	0.506132	-0.158427	0.789693	NaN	NaN	28.5206	27.2955	NaN	29.4288	27.6229	28.2683	26.8879	27.6118	28.0785	29.4578				34.879	69.32	186770000	0	0	2	1	0	2	3	4	4	2	3	5	0	0	7.7	4.9	0	7.7	10.5	10.8	10.8	3.1
L-type lectin-domain containing receptor kinase IV.1	LECRK41	1	1	3	3	0	0.274726	-0.191694	-0.385456	26.3594	NaN	NaN	26.1677	NaN	NaN	27.7392	26.4158	26.7954	27.2185	25.8428	26.7326				75.541	53.142	41497000	2	1	1	2	0	1	2	4	4	2	3	2	4.4	2.5	2.5	4.4	0	2.5	3.7	8.9	7.6	3.1
Glycine dehydrogenase (decarboxylating) 2, mitochondrial	GLDP2	0	0	0	1	-4.34294e-08	0	0	NaN	NaN	NaN	NaN	NaN	NaN	NaN	NaN	NaN	NaN	NaN	NaN	28.1308				113.77	42.751	14098000	2	0	2	3	1	4	5	11	9	6	7	15	3.7	0	2	4.6	1.1	4.9	5.4	15.7	12.1	7.8
Defensin-like protein 16	PDF1.2A	0	1	0	0	0	-4.34294e-08	NaN	0	NaN	NaN	NaN	NaN	26.1035	NaN	NaN	NaN	NaN	NaN	NaN	NaN				8.518	35.7	6952600	0	0	0	0	1	0	0	0	0	0	0	1	0	0	0	0	20	0	0	0	0	0
4-diphosphocytidyl-2-C-methyl-D-erythritol kinase, chloroplastic	ISPE	0	0	1	0	-4.34294e-08	0	0	NaN	NaN	NaN	NaN	NaN	NaN	NaN	NaN	21.1763	NaN	NaN	NaN	NaN				42.042	7.757	829910	0	0	0	0	0	0	1	1	0	0	1	0	0	0	0	0	0	0	3.9	3.9	0	0
DNA-directed RNA polymerases II and IV subunit 5A	NRPB5A	0	1	2	2	0	1.99834	NaN	0.373343	NaN	NaN	NaN	NaN	NaN	26.4077	25.9935	26.0499	NaN	NaN	26.37	26.4201				24.301	18.493	52965000	1	0	0	1	1	2	3	2	1	1	3	3	4.9	0	0	4.9	4.9	9.3	13.7	9.3	4.4	4.4
Proteasome subunit alpha type-4-A	PAC1	0	1	3	3	0	0.405778	NaN	0.328145	NaN	NaN	NaN	NaN	NaN	26.1661	26.738	26.4029	25.6218	26.7182	26.4098	26.6192				27.475	43.45	54807000	0	0	1	0	1	3	4	4	2	2	4	4	0	0	6.4	0	4.4	13.2	19.2	19.6	8.4	8.8
Proteasome subunit alpha type-5-B	PAE2	1	0	2	3	0	0.49769	NaN	0.577213	NaN	NaN	26.491	NaN	NaN	NaN	26.9717	25.823	NaN	26.7954	26.8073	27.321				25.977	63.943	64862000	0	0	2	1	1	1	3	3	2	2	3	2	0	0	8	4.2	4.2	4.2	16	16	12.2	8
Translocase of chloroplast 159, chloroplastic	TOC159	3	3	3	3	0.600086	0.419382	-0.684158	-0.290687	32.5763	32.1612	31.0172	31.6492	31.0379	31.0152	32.367	32.1084	32.7119	32.4539	32.2114	31.65				160.82	323.31	701880000	28	21	10	22	9	11	19	31	30	15	28	30	23.1	18.2	7	16.8	5.5	7.7	12.7	23.1	25.2	11.8
	F8M12.21	0	0	3	3	-4.34294e-08	0.168754	0	-0.139028	NaN	NaN	NaN	NaN	NaN	NaN	27.2204	26.5147	27.5429	27.0804	26.9309	26.8496				66.28	41.101	33884000	0	0	1	0	0	0	2	3	3	3	2	3	0	0	2	0	0	0	4.9	7.2	6.9	6.9
Villin-2	VLN2	1	1	3	3	0	0.110493	-0.617886	0.16342	NaN	NaN	27.2192	NaN	26.6013	NaN	27.7923	28.8547	28.3814	28.5623	29.2357	27.7206				107.84	103.25	58031000	0	0	2	1	2	0	8	12	9	7	12	11	0	0	2.4	1.6	2	0	9.6	15.1	11.5	9.2
17.7 kDa class II heat shock protein	HSP17.7	0	0	0	2	-4.34294e-08	0	0	NaN	NaN	NaN	NaN	NaN	NaN	NaN	NaN	NaN	NaN	28.0166	NaN	27.4282				17.685	16.189	87014000	0	0	0	0	0	1	0	1	0	2	1	2	0	0	0	0	0	7.1	0	7.1	0	14.1
Mitochondrial uncoupling protein 1	PUMP1	0	0	1	0	-4.34294e-08	0	0	NaN	NaN	NaN	NaN	NaN	NaN	NaN	NaN	25.987	NaN	NaN	NaN	NaN				32.662	13.282	31870000	0	0	0	0	0	1	1	2	1	0	2	1	0	0	0	0	0	3.9	3.3	7.2	3.9	0
Bifunctional aspartokinase/homoserine dehydrogenase 2, chloroplastic	AKHSDH2	0	0	1	1	-4.34294e-08	0	0	0.395273	NaN	NaN	NaN	NaN	NaN	NaN	NaN	NaN	26.1668	26.562	NaN	NaN				100.25	22.707	6246500	0	0	0	0	1	1	1	1	2	2	1	2	0	0	0	0	1.1	0.9	1.2	0.9	2.3	2.3
Copper transport protein CCH	CCH	1	1	2	2	0	0.648941	-0.764318	0.816794	NaN	NaN	27.3169	NaN	NaN	26.5526	26.0937	25.9931	NaN	NaN	26.3928	27.3276				12.971	40.463	151400000	0	0	2	1	1	2	2	3	2	2	3	3	0	0	20.7	11.6	11.6	23.1	20.7	32.2	20.7	20.7
Vegetative storage protein 2	VSP2	0	1	0	2	0	0	NaN	NaN	NaN	NaN	NaN	NaN	NaN	29.7366	NaN	NaN	NaN	29.5357	27.1621	NaN				29.842	22.374	83188000	0	4	2	3	2	4	3	4	4	5	2	3	0	17.4	5.3	9.1	5.3	12.1	7.9	11.7	11.7	15.8
Vacuolar protein sorting-associated protein 32 homolog 1	VPS32.1	0	0	2	2	-4.34294e-08	0.085683	0	-0.135409	NaN	NaN	NaN	NaN	NaN	NaN	26.9684	26.1247	NaN	NaN	26.7256	26.0967				24.014	26.633	64464000	0	0	1	1	1	1	2	2	1	1	3	2	0	0	4.7	4.7	4.7	4.7	9.4	9.4	4.7	4.7
60S ribosomal protein L28-1	RPL28A	3	3	3	3	0.158551	0.853239	-0.243754	-1.06527	32.0252	31.1324	30.4899	31.3926	31.2811	30.2425	31.1637	32.3313	32.7907	30.7428	31.6678	30.6793				15.895	147.07	6222100000	7	7	5	6	4	4	7	9	9	9	7	7	48.3	48.3	36.4	39.2	30.1	27.3	55.9	55.9	55.9	55.9
	At2g24020	0	0	1	0	-4.34294e-08	0	0	NaN	NaN	NaN	NaN	NaN	NaN	NaN	NaN	NaN	25.3699	NaN	NaN	NaN				19.811	17.06	32655000	0	0	0	0	0	0	1	2	2	0	1	1	0	0	0	0	0	0	5.5	11.5	11.5	0
Translation initiation factor IF-3	At2g24060	1	1	3	2	0	0.296775	-0.450695	-0.662162	29.1341	NaN	NaN	28.6834	NaN	NaN	27.9687	29.687	29.1601	NaN	29.0564	27.4965				35.141	138.56	348730000	7	2	0	4	0	0	4	8	7	0	5	8	23.7	8.7	0	16	0	0	12.5	22.8	19.9	0
Sister-chromatid cohesion protein 3	SCC3	0	0	1	0	-4.34294e-08	0	0	NaN	NaN	NaN	NaN	NaN	NaN	NaN	NaN	NaN	23.7489	NaN	NaN	NaN				125.76	6.9795	364620	0	0	0	0	0	0	0	0	1	1	0	0	0	0	0	0	0	0	0	0	0.8	0.8
Probable plastid-lipid-associated protein 3, chloroplastic	PAP3	0	0	1	1	-4.34294e-08	0	0	0.650707	NaN	NaN	NaN	NaN	NaN	NaN	NaN	25.5101	NaN	NaN	NaN	26.1608				40.505	30.373	18103000	0	0	0	0	0	1	1	3	1	1	2	3	0	0	0	0	0	3.5	2.4	9.8	2.4	2.4
		1	2	3	3	0	0.277459	-0.754915	-0.318448	29.0039	NaN	NaN	28.6655	NaN	27.8326	28.4699	29.8627	29.7678	29.0753	29.2138	28.8559				33.785	114.44	429880000	4	0	1	4	1	2	4	7	9	2	6	7	12	0	4.5	15.9	4.5	7.5	11.7	23.7	31.5	6.2
Probable transcriptional regulatory protein At2g25830		0	0	1	0	-4.34294e-08	0	0	NaN	NaN	NaN	NaN	NaN	NaN	NaN	NaN	NaN	28.0847	NaN	NaN	NaN				36.813	16.539	36426000	0	0	0	0	0	0	0	1	3	1	0	1	0	0	0	0	0	0	0	2.4	7.6	2.4
BAG family molecular chaperone regulator 6	BAG6	0	2	0	3	0	0	NaN	NaN	NaN	NaN	NaN	NaN	27.8148	28.3229	NaN	NaN	NaN	27.4028	28.4133	27.5107				116.76	80.12	23580000	0	0	0	0	2	3	2	1	1	4	6	5	0	0	0	0	1.6	2.5	1.9	0.9	0.9	4.5
Reticulon-like protein B5	RTNLB5	0	0	3	2	-4.34294e-08	0.0645211	0	-0.0922855	NaN	NaN	NaN	NaN	NaN	NaN	27.0559	27.7614	27.7229	NaN	27.9412	26.901				28.687	13.348	170370000	0	0	0	0	0	0	2	2	2	1	2	2	0	0	0	0	0	0	7.5	7.5	7.5	3.1
Phosphomethylpyrimidine synthase, chloroplastic	THIC	0	0	3	3	-4.34294e-08	0.580969	0	0.4733	NaN	NaN	NaN	NaN	NaN	NaN	26.998	26.8404	26.5831	27.1319	26.7757	27.9337				71.986	28.436	36756000	0	0	1	1	0	0	3	5	3	1	3	5	0	0	1.6	1.6	0	0	4.7	8.5	4.7	1.6
		0	0	3	2	-4.34294e-08	0.0351363	0	0.122838	NaN	NaN	NaN	NaN	NaN	NaN	26.8782	25.3595	25.1536	27.1571	NaN	24.6827				81.064	27.956	9744000	0	0	0	0	0	0	3	3	4	3	2	4	0	0	0	0	0	0	4.5	4.5	5.7	3.9
	T12H20.10	1	1	3	3	0	0.393417	-0.0939159	-0.366285	28.3431	NaN	NaN	28.2492	NaN	NaN	28.1212	29.0606	28.1695	27.8917	28.5754	27.7854				38.404	77.617	263740000	3	0	0	3	0	1	3	4	5	2	4	5	8.4	0	0	10.1	0	2.8	8.4	13.7	16.8	5.6
FACT complex subunit SPT16	SPT16	0	0	1	2	-4.34294e-08	0	0	-0.0445786	NaN	NaN	NaN	NaN	NaN	NaN	NaN	25.8135	NaN	26.1951	25.3428	NaN				120.58	24.338	4922300	0	0	0	0	0	0	1	3	2	3	3	1	0	0	0	0	0	0	0.8	2.6	2	2.8
Translation initiation factor IF-1, chloroplastic		0	0	1	0	-4.34294e-08	0	0	NaN	NaN	NaN	NaN	NaN	NaN	NaN	NaN	NaN	25.4623	NaN	NaN	NaN				15.733	6.6702	47869000	1	0	0	0	0	1	1	1	1	1	1	1	7.1	0	0	0	0	7.1	7.1	7.1	7.1	7.1
Adenylate kinase 4	ADK1	1	1	2	2	0	0.584587	-0.338972	1.47168	NaN	NaN	27.5973	NaN	NaN	27.2584	NaN	25.6767	25.8108	NaN	26.2712	28.1597				26.932	45.812	69710000	0	0	2	1	0	3	1	2	4	1	2	4	0	0	4.5	4.5	0	8.5	4.5	8.5	14.2	4.1
Soluble inorganic pyrophosphatase 2	T25K16.5	0	0	1	0	-4.34294e-08	0	0	NaN	NaN	NaN	NaN	NaN	NaN	NaN	NaN	24.3242	NaN	NaN	NaN	NaN				24.484	17.884	42729000	0	0	0	0	0	1	0	2	1	1	1	2	0	0	0	0	0	6.1	0	14.2	6.1	6.1
V-type proton ATPase subunit G1	VHA-G1	1	2	3	3	0	0.247918	-0.725899	0.327623	NaN	NaN	27.5749	26.0475	NaN	27.6505	28.1739	27.7667	26.6937	27.8787	28.355	27.3834				12.397	63.895	399560000	1	1	3	2	1	3	4	4	4	2	4	4	11.8	11.8	20.9	20	11.8	20.9	20.9	28.2	28.2	19.1
V-type proton ATPase subunit G2	VHA-G2	0	0	1	0	-4.34294e-08	0	0	NaN	NaN	NaN	NaN	NaN	NaN	NaN	NaN	NaN	24.8989	NaN	NaN	NaN				11.742	10.553	37266000	1	0	1	1	1	1	1	1	1	1	1	1	12.3	0	12.3	12.3	12.3	12.3	12.3	12.3	12.3	12.3
Succinyl-CoA ligase [ADP-forming] subunit beta, mitochondrial		0	1	2	3	0	1.35492	NaN	0.680543	NaN	NaN	NaN	NaN	NaN	26.6955	25.4291	25.2132	NaN	26.2422	25.7422	26.0207				45.345	24.116	16757000	0	0	2	0	0	2	3	3	1	3	3	4	0	0	5	0	0	5.2	7.4	7.4	3.8	8.8
Chlorophyll a-b binding protein 3, chloroplastic	LHCB1.2	1	0	1	0	0	0	NaN	NaN	NaN	28.5466	NaN	NaN	NaN	NaN	NaN	NaN	28.3176	NaN	NaN	NaN				28.227	61.04	237470000	5	6	5	7	2	5	6	6	7	5	6	7	12	39.3	12	32.2	5.2	12	18.4	18.4	39.3	12
ATP synthase epsilon chain, chloroplastic	atpE	3	3	3	3	1.00548	0.185529	0.634141	0.198528	29.9913	30.2579	30.536	30.5703	31.3888	30.7286	32.2118	31.9718	31.6416	31.9116	31.6388	32.8704				14.499	303.78	5223400000	6	6	4	4	2	2	5	7	7	6	6	8	47	47	29.5	32.6	12.9	15.2	30.3	57.6	59.8	34.8
Pentatricopeptide repeat-containing protein At3g02650, mitochondrial		1	0	1	3	0	0	NaN	0.103914	26.3385	NaN	NaN	NaN	NaN	NaN	NaN	NaN	25.9545	26.3884	25.9777	25.8092				63.837	31.1	18373000	2	0	0	0	0	0	2	3	3	2	4	3	4.9	0	0	0	0	0	3.3	6.6	6.4	4.9
Actin-3	ACT3	0	0	1	2	-4.34294e-08	0	0	0.339667	NaN	NaN	NaN	NaN	NaN	NaN	NaN	26.1328	NaN	NaN	26.4848	26.46				41.797	36.629	25936000	7	8	5	8	6	6	10	11	9	7	11	11	28.6	23.1	13.3	27.1	15.1	16.2	27.6	31.6	25.5	20.2
CBS domain-containing protein CBSCBSPB4	CBSCBSPB4	0	0	2	1	-4.34294e-08	0	0	-0.220316	NaN	NaN	NaN	NaN	NaN	NaN	NaN	28.0112	28.1784	27.8745	NaN	NaN				59.812	34.592	54342000	1	0	1	0	0	0	3	4	4	4	3	3	3.1	0	2.7	0	0	0	6.8	9.9	9.9	9.1
Elongation factor 1-alpha 2	A2	3	3	3	3	0.327925	0.276294	-0.357287	0.208951	32.5935	33.2893	33.0969	32.7963	31.8818	33.2296	33.9812	33.2134	33.3836	34.1003	33.4338	33.6708				49.502	323.31	5433700000	13	15	11	16	6	14	14	20	20	14	19	20	25.8	31	20.5	33.2	11.6	26.1	26.1	32.5	35.6	26.3
UPF0496 protein At3g28300		0	0	1	0	-4.34294e-08	0	0	NaN	NaN	NaN	NaN	NaN	NaN	NaN	NaN	NaN	24.1197	NaN	NaN	NaN				42.954	8.7137	7144300	0	0	0	0	0	0	1	1	1	1	1	1	0	0	0	0	0	0	3.4	3.4	3.4	3.4
Phosphoglycolate phosphatase 1B, chloroplastic	PGLP1B	0	0	3	3	-4.34294e-08	0.129132	0	0.299379	NaN	NaN	NaN	NaN	NaN	NaN	27.8625	28.6997	28.2365	27.9337	27.5785	30.1847				39.761	93.256	194460000	0	0	0	3	0	2	4	5	6	3	5	6	0	0	0	8.6	0	5.2	11	14.4	19.1	10.5
Ribulose bisphosphate carboxylase small chain 1A, chloroplastic	RBCS-1A	3	3	3	2	0.131154	0.0251848	0.600792	0.0303911	28.831	29.0901	33.1912	30.3638	29.7751	32.7758	32.5622	32.6709	32.8929	NaN	32.2352	33.2429				20.216	167.23	5703000000	6	5	4	6	3	5	4	6	7	3	5	8	42.8	33.3	23.3	42.8	15.6	32.8	23.3	43.3	36.7	16.7
Ribulose bisphosphate carboxylase small chain 1B, chloroplastic	RBCS-1B	0	0	1	1	-4.34294e-08	0	0	2.31503	NaN	NaN	NaN	NaN	NaN	NaN	NaN	NaN	28.1074	NaN	NaN	30.4224				20.286	77.932	259730000	9	7	8	8	4	7	8	8	9	7	8	11	51.4	31.5	32.6	51.4	19.3	32.6	32.6	32.6	45.9	26
Ribulose bisphosphate carboxylase/oxygenase activase, chloroplastic	RCA	3	3	3	3	0.201206	0.784878	-0.184483	0.797197	33.2206	33.837	33.3724	33.3955	32.7272	33.7538	33.0758	33.482	34.1044	34.681	33.6307	34.7421				51.981	323.31	9637300000	19	18	7	22	3	13	16	21	24	17	21	30	46.4	49.6	12.7	53.6	5.5	32.9	37.3	46	54	35.9
Nitrate reductase [NADH] 2	NIA2	3	3	3	3	0.0791698	0.758013	-0.121408	-0.508874	30.8001	30.5755	29.3344	30.3995	30.413	29.5333	29.9668	30.8087	30.5884	30.0974	30.1492	29.5907				102.84	221.47	378220000	12	9	4	11	5	4	16	18	21	9	19	19	13.5	10.7	5.1	11.8	4.9	4.4	16.9	18.9	22.9	9.7
Tubulin alpha-1 chain	TUBA1	0	0	1	0	-4.34294e-08	0	0	NaN	NaN	NaN	NaN	NaN	NaN	NaN	NaN	24.95	NaN	NaN	NaN	NaN				49.8	23.98	7202500	5	4	2	5	2	3	4	10	5	3	6	4	9.8	8	4	9.8	4	6.7	7.6	21.6	11.1	8
V-type proton ATPase subunit B1	VHA-B1	2	3	3	3	0.175757	0.281289	0.253196	-0.639311	28.1785	NaN	28.4354	28.3552	27.982	29.3433	31.0231	30.5054	29.9864	28.1416	30.6096	30.8458				54.107	154.53	574290000	3	1	3	6	2	4	6	9	11	4	10	13	6.6	2.1	5.8	14.8	3.7	8.8	13.2	18.3	26.5	9.3
Nitrate reductase [NADH] 1	NIA1	2	0	2	2	0	0.554054	NaN	-0.367006	28.4836	30.3035	NaN	NaN	NaN	NaN	27.6184	27.8583	NaN	NaN	27.5902	27.1525				103.04	21.359	47987000	2	2	0	1	0	1	2	3	1	0	2	2	2.8	2.4	0	1.1	0	1.1	2.4	4.1	1.3	0
Magnesium-chelatase subunit ChlI-1, chloroplastic	CHLI1	3	3	3	3	0.0123631	0.222417	-0.0269794	0.445544	30.7165	30.3526	29.5707	30.367	31.1874	29.0045	31.5224	30.1775	31.0861	32.6982	30.493	30.9314				46.269	200.18	1177300000	13	9	4	13	5	3	11	15	9	7	13	17	37	30.2	10.1	34.4	11.8	5.2	21.9	35.4	27.1	19.6
30S ribosomal protein S17, chloroplastic	RPS17	3	3	3	3	0.185322	0.666422	-0.288528	-1.02368	32.8805	31.7056	31.2341	32.2388	31.6435	31.0724	31.7567	32.9793	33.1796	30.7193	32.5731	31.5521				16.282	106.2	7302700000	7	6	4	6	4	6	5	10	10	7	9	8	39.6	38.9	19.5	38.9	19.5	38.9	24.8	52.3	52.3	51
40S ribosomal protein S11-1	RPS11A	3	3	3	3	0.0548242	0.935142	0.0704606	-1.13421	32.1195	31.7858	31.1625	32.4152	31.6088	31.2552	31.4068	31.7696	31.6819	29.5619	31.485	30.4087				17.957	197.34	4473200000	10	10	6	11	6	6	10	12	18	12	11	13	44.4	48.1	31.2	48.8	36.9	33.8	53.8	55	69.4	57.5
Ferredoxin-2, chloroplastic	FD2	0	0	0	1	-4.34294e-08	0	0	NaN	NaN	NaN	NaN	NaN	NaN	NaN	NaN	NaN	NaN	NaN	NaN	26.7419				15.539	38.452	30823000	0	0	0	0	0	0	0	0	0	0	0	1	0	0	0	0	0	0	0	0	0	0
60S ribosomal protein L3-1	ARP1	3	3	3	3	0.155957	0.711625	-0.130976	-0.680022	34.4771	34.393	33.591	34.2684	34.0091	33.7907	33.8674	34.5471	34.6245	33.0108	34.2694	33.7187				44.559	323.31	10082000000	27	27	15	29	14	21	21	26	31	23	27	30	54.5	57.1	27	55.3	23.1	44	40.6	53.5	56.8	49.6
S-adenosylmethionine synthase 2	SAM2	0	0	1	0	-4.34294e-08	0	0	NaN	NaN	NaN	NaN	NaN	NaN	NaN	NaN	NaN	24.7838	NaN	NaN	NaN				43.255	9.7917	9167700	6	4	1	8	2	3	5	5	11	5	4	10	17.8	12.7	3.8	25.7	5.9	6.6	9.2	9.2	38.7	16.5
Acetolactate synthase, chloroplastic	ALS	0	0	1	0	-4.34294e-08	0	0	NaN	NaN	NaN	NaN	NaN	NaN	NaN	NaN	NaN	26.407	NaN	NaN	NaN				72.584	18.446	7407600	0	0	0	0	0	0	1	1	2	1	1	1	0	0	0	0	0	0	1	1	2.5	1
Elongation factor Tu, chloroplastic	TUFA	3	3	3	3	0.230391	0.0089003	-0.372999	0.0265274	33.5609	33.5618	31.9155	33.0728	32.8292	32.0172	34.026	32.4384	33.5257	35.051	32.2395	32.7791				51.63	323.31	5004400000	19	14	7	18	8	12	18	21	21	18	18	23	46.8	34	14.5	48.3	17.9	28.2	41.4	49.8	52.9	44.3
DNA-directed RNA polymerase II subunit 1	NRPB1	0	0	1	0	-4.34294e-08	0	0	NaN	NaN	NaN	NaN	NaN	NaN	NaN	NaN	26.1318	NaN	NaN	NaN	NaN				204.62	24.243	4251700	1	0	0	1	1	0	1	3	1	0	1	1	0.9	0	0	0.9	0.5	0	0.5	2.1	0.9	0
17.4 kDa class I heat shock protein	HSP17.4A	0	1	0	3	0	0	NaN	NaN	NaN	NaN	NaN	NaN	NaN	26.9389	NaN	NaN	NaN	29.3763	26.6923	29.5772				17.439	36.256	212110000	0	0	0	1	0	5	0	0	2	4	6	7	0	0	0	8.3	0	31.4	0	0	8.3	25.6
18.1 kDa class I heat shock protein	HSP18.1	0	0	0	2	-4.34294e-08	0	0	NaN	NaN	NaN	NaN	NaN	NaN	NaN	NaN	NaN	NaN	31.2523	NaN	29.8362				18.134	50.341	358230000	0	0	0	0	0	1	0	0	1	4	3	8	0	0	0	0	0	5	0	0	5.6	24.8
ATP synthase subunit beta, chloroplastic	atpB	3	3	3	3	0.271421	0.185955	0.6699	0.354947	31.5067	31.0636	33.9891	32.2745	32.7077	33.587	33.5573	33.2739	32.8551	32.2679	33.8295	34.6537				53.933	323.31	5712800000	11	9	11	18	7	15	19	25	24	15	23	26	29.5	22.7	20.9	43.4	13.5	27.5	36.5	54.8	61.4	31.1
ATPase 2, plasma membrane-type	AHA2	2	1	3	3	0	0.398941	-0.121003	0.416795	27.4772	27.5491	NaN	27.3921	NaN	NaN	28.2056	28.3378	28.4027	29.5589	28.5705	28.067				104.4	118.82	67758000	20	12	6	15	5	10	21	28	30	20	27	32	27.1	14.8	6.8	17.9	5.8	12.4	21.9	30.6	36	23.9
ATPase 1, plasma membrane-type	AHA1	3	3	3	3	0.577317	0.013607	-0.386774	-0.0118593	31.7427	31.37	30.9714	31.1657	30.5775	31.1806	32.1457	31.8569	32.5755	32.5684	32.0637	31.9105				104.22	323.31	990440000	21	13	7	16	6	10	22	32	31	20	29	36	29.6	17.3	7.7	18.9	6.7	12.2	22.6	33.6	37.1	26.4
Protochlorophyllide reductase B, chloroplastic	PORB	3	3	3	3	0.486214	0.140177	0.443539	0.28449	28.9539	28.9974	29.2331	28.9883	30.2633	29.2635	30.3412	29.4713	29.9732	31.4007	28.9527	30.2858				43.359	122.69	470550000	5	6	3	4	3	6	8	11	5	5	9	13	8	11.5	7.5	8	7.5	16	18	26.9	12.2	14
Chaperonin 60 subunit alpha 1, chloroplastic	CPN60A1	2	2	3	3	0.171133	0.409949	0.72406	0.55816	NaN	28.2437	31.123	30.0377	NaN	30.7771	32.4651	30.7975	32.1652	32.4972	31.8549	32.7501				62.071	323.31	1207100000	1	4	5	9	1	7	14	22	21	19	20	22	1.4	8	10.6	16.4	1.7	13	23.9	42.2	35.5	33.3
Chaperonin 60 subunit beta 1, chloroplastic	CPN60B1	3	3	3	3	0.376728	0.415065	0.709311	0.549444	29.4067	30.5739	31.8961	30.6809	31.6449	31.6788	33.591	31.9414	32.824	33.9333	32.9952	33.0762				63.808	323.31	2058200000	6	9	9	10	7	9	16	29	27	20	31	32	9.7	17.5	14	19.2	12.7	18	23.8	46.8	44.8	35.8
60S ribosomal protein L3-2	ARP2	3	1	3	2	0	0.536665	-0.596941	-0.461886	28.1413	27.7925	28.2391	27.4607	NaN	NaN	27.9675	27.5913	27.3925	NaN	27.5748	26.8023				44.546	54.406	112860000	14	11	8	14	6	8	12	16	15	7	15	15	33.3	22.8	18.5	29.7	8.7	16.2	24.1	38.7	34.9	14.4
Probable mediator of RNA polymerase II transcription subunit 37e	MED37E	3	3	3	3	0.0403432	0.206884	-0.0764936	-0.213769	34.1473	35.9024	35.8505	34.6484	35.4675	35.5549	33.8263	33.6608	34.0411	32.9242	34.2462	33.7164				71.357	323.31	8930700000	30	33	20	34	13	28	24	32	37	26	28	34	49.6	49.9	28.7	48.5	18.4	49.2	34.4	47.6	52.7	37.6
Probable mediator of RNA polymerase II transcription subunit 37c	MED37D	0	0	2	2	-4.34294e-08	0.314995	0	0.649384	NaN	NaN	NaN	NaN	NaN	NaN	26.4676	26.2602	NaN	NaN	27.7688	26.2577				71.386	16.313	25688000	15	15	12	14	8	16	15	20	18	14	18	19	26.6	24.2	16.4	24.2	11.5	27.4	22.8	31.9	29.6	22.2
Oxygen-evolving enhancer protein 1-1, chloroplastic	PSBO1	3	3	3	3	0.281631	0.133789	0.953964	0.191186	30.6684	31.1699	34.1978	33.5348	31.3806	33.9825	33.7954	33.3796	33.4464	32.7363	34.0326	34.426				35.142	307.74	7386800000	8	10	6	13	4	11	7	13	14	10	12	14	32.2	45.5	19	47.9	13.9	40.4	25.3	47.9	51.8	29.8
S-adenosylmethionine synthase 1	SAM1	0	0	1	2	-4.34294e-08	0	0	0.0281725	NaN	NaN	NaN	NaN	NaN	NaN	NaN	NaN	27.8951	29.1083	NaN	26.7383				43.158	31.139	55343000	7	5	1	10	2	4	7	7	13	7	6	12	20.6	15.5	3.8	31.3	5.9	9.4	14.8	14.8	43	21.9
Tubulin beta-4 chain	TUBB4	1	1	2	3	0	1.14577	-0.0881672	-0.670437	29.5048	NaN	NaN	29.4166	NaN	NaN	30.406	30.1075	NaN	29.6392	29.849	29.2707				49.823	91.268	436970000	13	10	5	15	4	7	12	16	19	13	14	19	37.6	24.1	10.6	37.2	8.6	16.9	27.9	34.7	45	29.5
Superoxide dismutase [Cu-Zn] 1	CSD1	0	0	2	2	-4.34294e-08	0.379327	0	1.04972	NaN	NaN	NaN	NaN	NaN	NaN	26.7069	26.4437	NaN	NaN	26.5976	28.6525				15.098	25.07	223280000	0	0	1	0	0	0	2	3	2	1	3	3	0	0	9.9	0	0	0	18.4	25	18.4	9.9
Tryptophan synthase beta chain 2, chloroplastic	TSB2	0	0	1	2	-4.34294e-08	0	0	-0.247868	NaN	NaN	NaN	NaN	NaN	NaN	25.4229	NaN	NaN	NaN	24.785	25.5651				51.6	14.55	8305900	0	0	1	0	0	0	2	1	2	1	2	2	0	0	1.5	0	0	0	4	2.5	4	2.5
Bifunctional enolase 2/transcriptional activator	ENO2	1	1	3	3	0	0.369558	-0.694267	0.348355	NaN	NaN	29.7072	NaN	NaN	29.0129	29.5891	29.364	29.3795	30.2203	29.0186	30.1387				47.719	94.883	328470000	0	1	3	1	0	4	7	9	8	4	6	9	0	2.7	5	1.6	0	9.9	14.9	23	21.4	9.9
Phosphoribulokinase, chloroplastic		2	3	3	3	0.139874	0.215235	0.615323	0.432032	27.1167	NaN	30.7727	28.5799	29.3496	30.7507	30.1469	30.3012	30.4971	29.5674	30.4701	32.2036				44.463	161.01	1099900000	2	0	4	7	2	7	7	9	9	6	7	12	6.8	0	9.4	21.8	5.3	18.2	15.7	23.3	29.4	17.5
Catalase-2	CAT2	3	3	3	3	0.132012	0.467395	0.244705	0.848674	30.6885	30.7022	32.2347	31.1102	30.9053	32.3439	31.8458	31.6556	30.0751	30.9475	32.4834	32.6916				56.931	289.52	1910800000	8	7	8	13	4	11	14	18	17	6	16	23	15.9	17.7	14.8	31.9	7.1	22	28.9	40.9	32.5	13.4
Fructose-1,6-bisphosphatase, chloroplastic	FBP	3	3	3	3	0.0491168	0.0744702	-0.0336094	-0.259563	27.9735	28.5571	28.4073	28.5869	28.1733	28.0769	29.568	29.9593	29.6555	27.4639	29.2703	31.67				45.161	245.67	653370000	4	3	3	4	2	3	6	10	9	4	7	13	11.3	9.6	7.7	13.4	4.8	11	12.5	31.7	24.2	13.2
Glycine cleavage system H protein 1, mitochondrial	GDH1	1	2	3	3	0	0.521294	-0.572239	1.00254	NaN	NaN	30.0215	28.8551	NaN	30.0435	27.636	29.5693	29.4297	29.1859	29.4426	31.014				17.947	126.41	993030000	0	0	2	2	0	3	2	3	5	2	3	5	0	0	10.9	22.4	0	20.6	15.2	20.6	33.3	15.2
Glyceraldehyde-3-phosphate dehydrogenase GAPA1, chloroplastic	GAPA1	3	3	3	3	1.46622	0.207081	0.316402	-0.365964	33.4151	33.5377	33.2373	33.8115	33.6632	33.6647	35.0637	33.3428	33.4967	33.3797	33.0362	34.3895				42.489	323.31	7514600000	19	19	8	18	6	10	13	19	18	9	17	22	49.2	50.3	23	47.2	14.6	25	34.6	49	52.5	23.5
Glyceraldehyde-3-phosphate dehydrogenase GAPB, chloroplastic	GAPB	3	3	3	3	0.404644	0.116798	-0.460208	-0.152877	32.3458	32.5361	32.6686	32.4551	31.1145	32.6003	34.0452	32.71	32.7506	33.1621	32.6475	33.2376				47.659	261.64	3273300000	16	16	8	16	6	12	16	16	18	15	15	20	41.8	40.7	19.2	42.1	13	27.7	31.5	38.7	45.4	33.3
50S ribosomal protein L9, chloroplastic	RPL9	3	3	3	3	0.0811858	0.610962	0.0828025	-0.944702	31.9021	30.989	31.463	31.8211	31.7359	31.0456	31.1965	32.2314	31.3644	29.5461	31.6717	30.7404				22.134	129.72	3635300000	9	4	6	8	3	5	7	10	8	7	8	9	43.7	17.8	26.4	39.1	12.2	21.8	31.5	44.7	34.5	30.5
50S ribosomal protein L15, chloroplastic	RPL15	3	3	3	3	0.310497	0.366889	0.428279	-0.384126	33.9676	33.1566	32.2076	33.787	33.7737	33.0559	33.004	34.1082	33.8927	33.3715	33.7162	32.7648				29.707	323.31	8985700000	19	18	10	17	11	12	17	23	29	18	20	21	53.8	56.3	33.2	46.9	35.7	39.4	46.2	61	65	49.8
NAD(P)H-quinone oxidoreductase subunit 4L, chloroplastic	ndhE	0	0	1	0	-4.34294e-08	0	0	NaN	NaN	NaN	NaN	NaN	NaN	NaN	NaN	25.1086	NaN	NaN	NaN	NaN				11.288	7.2816	45329000	0	0	0	0	0	0	1	1	0	0	1	1	0	0	0	0	0	0	8.9	8.9	0	0
Histone H1.1		0	0	1	0	-4.34294e-08	0	0	NaN	NaN	NaN	NaN	NaN	NaN	NaN	NaN	NaN	26.474	NaN	NaN	NaN				28.946	6.1911	27873000	3	2	2	2	2	3	3	4	3	2	4	4	6.9	6.9	6.9	4.4	6.9	6.9	6.9	9.5	9.5	6.9
Histone H1.2	At2g30620	3	3	3	3	0.86114	0.258849	0.678809	-0.278979	28.5578	28.5886	28.5954	28.5269	29.6389	29.6124	28.4657	29.269	28.9009	28.7683	29.1228	27.9076				28.487	76.485	765380000	4	2	3	4	4	5	6	8	6	5	6	8	11.7	7	11.7	11.7	15	12.8	17.6	27.8	25.3	17.6
Photosystem II 10 kDa polypeptide, chloroplastic	PSBR	2	2	1	1	0.330574	0	0.296727	0.254984	27.5511	28.0035	NaN	27.8294	NaN	28.3187	NaN	NaN	28.8548	NaN	NaN	29.1098				14.586	146.83	339250000	1	1	0	1	0	2	1	1	1	1	0	3	17.9	17.9	0	17.9	0	14.3	10	7.9	17.9	14.3
Heat shock protein 90-1	HSP90-1	0	2	1	3	0	0	NaN	3.07605	NaN	NaN	NaN	NaN	26.4748	28.003	NaN	24.9567	NaN	27.076	29.1108	27.9114				80.635	89.022	48001000	6	6	3	9	7	12	7	14	12	10	18	19	8.1	8.1	4.1	12.7	9	15.7	9.3	17.1	14.3	12.7
Chlorophyll a-b binding protein 4, chloroplastic	LHCA4	1	1	2	1	0	0	0.250973	1.40826	29.4329	NaN	NaN	29.6839	NaN	NaN	NaN	29.4232	30.2443	NaN	NaN	31.242				27.733	64.903	827160000	2	1	1	3	1	1	1	2	4	1	1	4	10	5.6	4.8	14.7	4.8	4.8	4.8	6.8	23.5	4.8
Ras-related protein RABE1c	At5g59840	1	1	3	3	0	0.355368	-1.01125	0.375962	NaN	NaN	27.9254	NaN	NaN	26.9141	27.8762	27.4083	26.5724	28.0834	27.343	27.5583				23.834	120.39	103470000	1	1	2	1	1	3	4	3	5	3	4	7	7.4	7.4	13	7.4	7.4	18.1	22.2	16.2	26.4	15.7
Pathogenesis-related protein 5		0	1	2	3	0	0.993314	NaN	1.93426	NaN	NaN	NaN	NaN	NaN	27.8676	NaN	24.443	25.9121	26.1776	27.7775	27.3804				25.252	69.69	79130000	0	0	1	0	0	4	0	3	2	2	6	7	0	0	3.8	0	0	19.7	0	12.6	10	11.7
T-complex protein 1 subunit alpha	CCT1	0	0	3	2	-4.34294e-08	0.186384	0	0.173671	NaN	NaN	NaN	NaN	NaN	NaN	27.7503	26.8778	27.4919	NaN	27.6726	27.4215				59.229	63.567	40059000	0	0	0	0	0	0	6	4	3	2	7	6	0	0	0	0	0	0	13.9	7.3	5.5	3.7
Chaperonin CPN60, mitochondrial	CPN60	1	0	3	3	0	0.828463	NaN	0.787231	NaN	NaN	28.7075	NaN	NaN	NaN	32.1023	30.8416	31.7357	32.6788	32.4624	31.9001				61.28	315.89	835270000	0	0	3	1	0	1	22	23	24	24	26	23	0	0	5	1.9	0	2.1	34.7	38.5	40.4	39.3
Calnexin homolog 1	CNX1	0	0	3	2	-4.34294e-08	0.651158	0	1.18859	NaN	NaN	NaN	NaN	NaN	NaN	25.4254	27.4858	26.2439	NaN	27.4804	27.6668				60.485	55.016	33666000	0	0	0	0	0	1	4	4	4	1	4	6	0	0	0	0	0	2.5	8.5	9.1	9.2	1.9
Tubulin alpha-6 chain	TUBA6	3	3	3	3	0.183579	0.687028	0.276611	-0.742943	32.3755	32.3352	30.7918	32.5008	31.67	32.1615	33.3243	32.9354	32.5134	31.3847	32.8727	32.2868				49.537	323.31	3757600000	18	12	4	18	4	8	12	18	20	11	12	16	48.7	27.3	7.8	43.6	7.8	20.9	26	41.8	49.8	24.4
Tubulin beta-5 chain	TUBB5	1	1	3	2	0	0.64184	0.0678101	-1.04812	28.96	NaN	NaN	29.0278	NaN	NaN	29.7168	28.9072	30.4736	NaN	29.1542	28.1479				50.342	94.455	336390000	12	9	4	15	5	6	10	16	18	10	11	20	32.3	27.2	8.5	42.3	11.1	13.4	22.9	31.6	42.3	20.9
Tubulin beta-6 chain	TUBB6	2	1	3	2	0	0.0383299	-0.50974	0.068648	28.8988	28.7477	NaN	NaN	NaN	28.3135	28.1686	28.8996	29.765	NaN	29.0124	29.0137				50.585	48.153	276390000	14	12	6	15	7	9	12	16	19	10	12	20	39.2	35.2	13.1	37.9	15.1	20.7	27.4	33.9	43.2	20.3
Tubulin beta-7 chain	TUBB7	2	1	3	3	0	0.779737	0.202378	-0.597888	29.3444	29.5405	NaN	29.6448	NaN	NaN	30.3589	29.5094	29.7355	29.6893	29.2829	28.8378				50.747	183.29	472210000	13	14	6	15	6	7	12	17	22	12	14	21	39.9	40.5	13.8	42.3	13.1	15.4	27.4	37.4	56.1	27.4
Tubulin beta-8 chain	TUBB8	0	0	1	0	-4.34294e-08	0	0	NaN	NaN	NaN	NaN	NaN	NaN	NaN	NaN	26.5583	NaN	NaN	NaN	NaN				50.606	13.216	29108000	14	12	5	16	6	7	11	18	20	11	12	20	43	33	11.1	41.2	13.1	15.4	24.7	38.3	49.2	24.7
Tubulin beta-9 chain	TUBB9	0	1	3	3	0	1.19675	NaN	-0.915112	NaN	NaN	NaN	29.3798	NaN	NaN	29.9664	29.8834	29.3313	29.385	28.6738	28.3769				49.657	99.949	300190000	12	11	5	16	4	7	12	15	21	12	14	19	35.6	31.3	11.3	45	8.6	16.9	28.6	32.7	50.5	27.5
17.6 kDa class II heat shock protein	HSP17.6	0	0	0	3	-4.34294e-08	0	0	NaN	NaN	NaN	NaN	NaN	NaN	NaN	NaN	NaN	NaN	28.425	27.0747	28.4819				17.623	48.874	134590000	0	0	0	0	0	0	0	0	1	1	3	3	0	0	0	0	0	0	0	0	7.1	7.1
Phospho-2-dehydro-3-deoxyheptonate aldolase 1, chloroplastic	DHS1	0	0	0	1	-4.34294e-08	0	0	NaN	NaN	NaN	NaN	NaN	NaN	NaN	NaN	NaN	NaN	NaN	NaN	25.1219				57.978	18.235	12064000	0	1	1	1	0	2	2	1	1	1	2	2	0	2.3	2.3	2.3	0	4.4	4	2.3	2.3	2.3
Calmodulin-like protein 10	CML10	0	0	0	3	-4.34294e-08	0	0	NaN	NaN	NaN	NaN	NaN	NaN	NaN	NaN	NaN	NaN	29.2672	26.4175	27.9762				21.727	60.863	93274000	0	0	0	0	0	1	0	0	1	2	3	6	0	0	0	0	0	9.4	0	0	6.3	18.3
ADP,ATP carrier protein 1, mitochondrial	AAC1	3	3	3	3	0.275924	0.215323	0.266693	-0.279224	31.173	31.8497	31.143	31.0312	31.977	31.9577	32.0469	31.4069	31.4564	30.4596	31.9816	31.6313				41.475	201.21	1685500000	8	6	4	11	6	5	9	10	17	14	12	15	16.8	12.1	7.3	26.8	11.5	12.1	19.4	19.7	32.3	28.9
Dehydrin COR47	COR47	0	0	2	2	-4.34294e-08	1.78234	0	-2.92119	NaN	NaN	NaN	NaN	NaN	NaN	NaN	29.9066	29.2138	NaN	26.7953	26.4827				29.896	73.017	259680000	3	0	0	1	0	0	2	4	4	0	2	5	10.2	0	0	3	0	0	9.4	24.9	16.2	0
Stress-induced protein KIN2	KIN2	1	2	3	3	0	0.550936	0.0146103	1.38911	NaN	NaN	28.484	28.3464	NaN	28.6509	26.5112	25.9887	27.0388	26.5756	27.1017	30.0288				6.5512	53.669	813100000	0	0	2	3	1	3	1	2	3	2	2	3	0	0	39.4	50	22.7	60.6	22.7	39.4	60.6	39.4
Translationally-controlled tumor protein homolog	TCTP	2	3	3	3	0.501413	0.746738	1.11104	1.38796	27.3661	27.303	NaN	28.4373	27.2112	29.6882	26.7913	29.2756	28.33	28.7676	29.4636	30.3296				18.91	67.194	775300000	3	4	2	4	2	3	5	7	7	3	5	8	17.3	21.4	6.5	21.4	11.3	16.1	22	38.7	33.9	20.2
Pyrophosphate-energized vacuolar membrane proton pump 1	AVP1	3	3	3	3	0.432712	0.0655297	0.545104	0.127146	28.4958	28.5595	29.4584	29.4292	28.5978	30.122	29.8246	31.1584	30.4352	30.0518	31.7102	30.0376				80.819	220.38	672400000	4	3	6	5	3	5	8	14	14	8	14	13	7.5	6.5	7.9	9.2	3.9	9	11.3	18.3	18.8	12.9
Nitrilase 1	NIT1	2	2	3	3	0.0394541	0.323681	0.13628	0.315779	NaN	27.5287	29.4459	28.0731	NaN	29.1741	28.93	28.6943	28.9881	28.7267	28.8703	29.9629				38.152	79.632	345620000	0	2	3	2	1	2	5	6	6	3	5	7	0	6.1	8.4	6.4	2.3	6.4	15	17.9	22.8	10.7
Pathogenesis-related protein 1		0	1	0	0	0	-4.34294e-08	NaN	0	NaN	NaN	NaN	NaN	NaN	25.1298	NaN	NaN	NaN	NaN	NaN	NaN				17.677	8.387	3914100	0	0	0	0	0	1	0	0	0	0	1	0	0	0	0	0	0	8.1	0	0	0	0
3-oxoacyl-[acyl-carrier-protein] reductase, chloroplastic		0	0	3	2	-4.34294e-08	0.390573	0	0.576295	NaN	NaN	NaN	NaN	NaN	NaN	26.468	26.6783	26.2239	NaN	26.2625	27.8035				33.548	35.252	54071000	0	0	0	1	0	0	4	4	3	1	4	5	0	0	0	2.8	0	0	10.3	10.3	7.5	2.2
40S ribosomal protein S18	RPS18A	3	2	3	3	0.0628382	0.491943	-0.1105	-0.695125	32.3883	31.8412	30.9571	31.9693	NaN	31.2675	31.1743	32.1063	32.8488	30.6865	32.0039	31.3536				17.545	158.24	6334900000	8	4	2	6	1	6	6	9	11	8	7	8	56.6	27.6	10.5	46.1	4.6	29.6	29.6	54.6	61.8	38.8
40S ribosomal protein S28-2	RPS28C	2	1	2	3	0	0.167417	0.314196	-0.531437	30.0849	29.6348	NaN	30.174	NaN	NaN	NaN	27.6505	30.6402	28.6624	28.1198	29.0596				7.3404	80.796	3558800000	3	2	0	3	0	0	1	6	7	4	2	5	45.3	45.3	0	45.3	0	0	10.9	56.2	76.6	46.9
Peptidyl-prolyl cis-trans isomerase CYP18-3	CYP18-3	0	0	2	2	-4.34294e-08	0.371855	0	1.11096	NaN	NaN	NaN	NaN	NaN	NaN	NaN	27.091	27.2283	NaN	27.1557	29.3856				18.373	20.074	190000000	0	0	1	1	0	0	1	2	3	1	3	3	0	0	12.2	12.2	0	0	12.2	17.4	21.5	12.2
Heterodimeric geranylgeranyl pyrophosphate synthase large subunit 1, chloroplastic	GGPPS1	0	0	1	0	-4.34294e-08	0	0	NaN	NaN	NaN	NaN	NaN	NaN	NaN	NaN	NaN	25.5808	NaN	NaN	NaN				40.174	6.1373	24692000	0	0	0	0	0	0	1	1	1	1	1	1	0	0	0	0	0	0	3.5	3.5	3.5	3.5
Eukaryotic peptide chain release factor subunit 1-3	ERF1-3	0	0	1	0	-4.34294e-08	0	0	NaN	NaN	NaN	NaN	NaN	NaN	NaN	NaN	NaN	24.3842	NaN	NaN	NaN				49.007	12.029	8171700	2	2	1	2	0	1	3	6	5	4	6	4	4.4	4.4	2.1	4.4	0	2.1	7.8	14.3	12.9	10.8
50S ribosomal protein L12-3, chloroplastic	RPL12C	3	3	3	3	0.728784	1.49651	-0.574078	-0.560645	34.7054	34.387	35.2321	34.6279	34.2543	33.7201	34.6152	34.8348	34.9643	34.378	33.9636	34.3908				19.682	163.35	27919000000	11	8	8	8	5	8	8	12	11	10	11	11	59.9	29.9	26.7	29.9	20.9	29.9	31	62.6	59.9	55.6
Signal recognition particle 54 kDa protein, chloroplastic	FFC	1	2	3	3	0	0.569201	-1.20585	-0.682456	NaN	NaN	29.1821	27.8251	28.1274	NaN	29.2339	29.9191	29.4658	27.9106	29.5734	29.0875				61.232	116.81	207500000	1	1	2	2	1	1	7	10	10	7	8	9	2.3	1.8	3.7	2.3	2.1	2.1	9.8	15.8	17	11.9
Myrosinase 1	TGG1	1	0	3	3	0	0.626956	NaN	1.10812	NaN	NaN	30.0157	NaN	NaN	NaN	29.665	28.0718	29.2561	29.5287	29.4123	31.3762				61.132	158.54	339620000	1	0	3	2	1	1	5	7	7	5	7	10	2	0	5	5.5	2	2	8.3	14.2	12.8	9.1
Lipoxygenase 2, chloroplastic	LOX2	3	3	3	3	0.375896	0.394977	0.568541	0.556096	30.1208	29.6645	31.3769	30.2309	31.1547	31.4822	31.2226	30.975	30.3674	31.5244	30.4281	32.2807				102.04	323.31	561850000	9	5	10	10	8	15	20	26	19	9	24	33	12.4	6.7	11	12.9	9.2	18	20.2	26.5	22	9.4
DNA-directed RNA polymerase II subunit 2	NRPB2	1	0	3	3	0	0.165247	NaN	-0.226182	26.5236	NaN	NaN	NaN	NaN	NaN	27.581	27.2549	26.2142	27.0676	27.1317	26.1722				135.02	80.975	18432000	2	1	0	0	0	0	4	5	5	4	3	5	2.4	0.8	0	0	0	0	4.5	5.7	5.1	3.9
60S ribosomal protein L24-2	RPL24B	3	3	3	3	0.185699	0.291101	-0.448639	-0.446869	31.6225	30.2498	28.9064	30.7301	29.0804	29.6222	30.2736	31.03	30.5776	29.0801	31.0533	30.4072				18.632	101.58	4165000000	7	4	1	5	1	2	3	7	8	2	4	6	30.1	24.5	4.9	28.8	4.9	9.8	14.7	30.1	36.2	10.4
Nucleoside diphosphate kinase 1	NDK1	1	2	3	2	0	0.425648	-1.70039	2.0056	NaN	NaN	29.4712	26.244	NaN	29.2975	28.9712	28.3644	24.4248	NaN	28.4736	30.0445				16.5	73.469	530490000	1	1	4	2	1	5	5	7	2	0	7	7	9.4	9.4	25.5	20.1	9.4	32.2	31.5	47.7	19.5	0
ADP,ATP carrier protein 2, mitochondrial	AAC2	0	0	1	0	-4.34294e-08	0	0	NaN	NaN	NaN	NaN	NaN	NaN	NaN	NaN	NaN	30.8615	NaN	NaN	NaN				41.745	16.778	674010000	6	4	4	7	4	3	7	7	9	7	8	10	12.2	9.6	8.1	15.1	7	7.5	12.5	12.7	15.8	12.7
Eukaryotic initiation factor 4A-1	TIF4A-1	3	3	3	3	0.527731	0.212033	-0.384759	0.263489	29.7528	30.0491	30.5263	29.8932	29.2725	30.0081	31.334	30.0445	30.3491	31.2666	30.3003	30.9512				46.704	224.37	797820000	8	10	7	6	5	6	15	16	15	13	14	16	21.4	27.4	20.6	14.6	11.7	14.1	35.9	39.3	36.7	32
Eukaryotic initiation factor 4A-2	TIF4A-2	0	0	2	2	-4.34294e-08	0.349519	0	0.826614	NaN	NaN	NaN	NaN	NaN	NaN	NaN	26.2415	26.0677	NaN	26.1045	27.858				46.762	14.268	44897000	6	8	6	6	5	5	12	15	14	11	14	15	15	21.8	17.5	14.3	10.7	11.7	27.2	35.9	32.3	24.5
Protein translation factor SUI1 homolog 2	At5g54760	0	0	1	0	-4.34294e-08	0	0	NaN	NaN	NaN	NaN	NaN	NaN	NaN	NaN	NaN	23.9703	NaN	NaN	NaN				12.62	7.2005	20964000	0	0	0	0	0	0	0	1	1	0	0	1	0	0	0	0	0	0	0	11.5	11.5	0
GTP-binding nuclear protein Ran-1	RAN1	3	3	3	3	0.0180531	0.520059	0.0210781	-0.427458	29.4632	29.3719	28.8837	29.3783	29.7886	28.6152	30.528	29.9262	30.3336	30.2365	29.2151	30.0539				25.276	104.09	776240000	3	5	4	3	2	5	6	7	10	6	7	8	14.5	24.9	20.8	14.5	11.3	25.3	28.1	33.9	57.9	25.3
40S ribosomal protein S14-3	RPS14C	2	2	3	2	0.601353	1.737	-1.09049	-0.531065	29.6597	28.7377	NaN	28.6093	NaN	27.6072	29.0585	29.197	29.0526	NaN	28.6997	28.4436				16.238	16.873	945460000	7	7	4	6	2	5	5	8	10	7	8	9	46.7	47.3	24.7	46	14.7	32	32	52.7	55.3	46.7
14-3-3-like protein GF14 psi	GRF3	2	1	3	3	0	0.316829	0.401717	-0.287871	27.8097	NaN	28.4162	NaN	NaN	28.5147	28.452	28.8082	29.013	28.0823	28.1927	29.1346				28.606	81.124	315290000	3	1	3	2	2	4	6	6	4	2	5	7	11.8	3.9	12.5	10.6	7.5	19.2	27.1	27.8	19.2	8.6
14-3-3-like protein GF14 upsilon	GRF5	0	1	0	1	0	0	NaN	NaN	NaN	NaN	NaN	NaN	NaN	26.1889	NaN	NaN	NaN	NaN	26.8635	NaN				30.182	29.507	44414000	2	1	2	1	2	3	3	4	3	2	4	5	7.1	3.7	9.3	3.7	7.1	15.7	12.3	17.5	15.7	9.3
Plastocyanin major isoform, chloroplastic	DRT112	0	0	2	1	-4.34294e-08	0	0	1.95345	NaN	NaN	NaN	NaN	NaN	NaN	NaN	29.2207	29.9166	NaN	NaN	31.5221				16.984	162.72	2423700000	1	0	0	1	0	0	0	1	1	0	0	2	14.4	0	0	14.4	0	0	0	14.4	14.4	0
Chaperone protein ClpB1	CLPB1	0	0	0	2	-4.34294e-08	0	0	NaN	NaN	NaN	NaN	NaN	NaN	NaN	NaN	NaN	NaN	NaN	29.4846	28.8796				101.29	84.157	41817000	1	1	0	1	0	1	1	1	2	3	9	7	0.9	0.9	0	0.9	0	0.9	0.9	0.9	1.1	3.6
Polyadenylate-binding protein 2	PAB2	1	1	3	3	0	1.11607	-0.174677	1.09076	NaN	NaN	27.7838	NaN	27.6091	NaN	27.6232	26.9224	27.6799	28.9571	27.724	28.8167				68.672	67.992	74035000	0	0	2	1	2	1	5	5	4	5	6	8	0	0	2.4	1.1	2.5	2.1	7.6	9.7	6.7	8.4
30S ribosomal protein S13, chloroplastic	RPS13	3	2	3	3	0.123702	0.282965	0.379981	-0.871143	32.2373	31.0601	29.6599	32.0765	NaN	30.6551	29.3752	31.6516	31.9722	28.2625	31.078	31.045				19.096	121.29	3890800000	9	7	2	9	1	4	6	7	9	5	7	8	40.2	22.5	10.7	40.2	5.9	15.4	22.5	22.5	45	21.3
40S ribosomal protein S11-3	RPS11C	3	2	3	3	0.0710234	0.247107	0.105994	-0.309115	30.8911	31.0747	31.3	30.5395	31.8497	NaN	31.2796	31.7462	30.6318	31.3283	31.2399	30.1621				17.749	60.401	4021400000	8	8	5	8	3	4	8	9	13	8	8	9	45.3	49.7	31.4	49.7	20.8	28.3	49.1	49.7	64.8	43.4
Probable cinnamyl alcohol dehydrogenase 9	CAD9	0	0	0	1	-4.34294e-08	0	0	NaN	NaN	NaN	NaN	NaN	NaN	NaN	NaN	NaN	NaN	NaN	NaN	27.2368				38.933	28.411	21258000	0	0	1	0	0	0	1	2	2	1	2	4	0	0	2.8	0	0	0	2.8	8.6	8.6	2.8
Beta carbonic anhydrase 2, chloroplastic	BCA2	3	3	3	3	0.160187	0.0992182	0.287207	-0.159782	29.6045	29.4881	31.4363	30.4755	30.0518	30.8633	30.9293	31.5195	30.7679	29.9885	30.9229	31.826				36.615	171.86	1399200000	8	7	7	8	3	11	13	15	13	11	12	15	26.9	24.5	21.1	31.7	9.4	34.7	35.6	41.7	37.2	25.4
Ubiquitin-conjugating enzyme E2 5	UBC5	0	0	2	2	-4.34294e-08	0.917996	0	-0.364588	NaN	NaN	NaN	NaN	NaN	NaN	NaN	27.0385	27.0179	NaN	26.8029	26.5243				21.179	18.24	160760000	1	0	0	0	0	0	1	2	2	0	3	2	6.5	0	0	0	0	0	3.8	10.3	10.3	0
Glutathione S-transferase F6	GSTF6	1	2	3	3	0	0.865153	0.95889	1.3655	28.0074	NaN	NaN	28.2375	NaN	29.6951	28.5683	26.8235	27.508	30.0389	28.2979	28.6595				23.486	65.352	261470000	3	1	1	3	1	7	7	6	7	7	9	8	14.4	5.8	4.3	13.5	4.3	32.2	27.4	26.9	33.2	33.2
Glutathione S-transferase F10	GSTF10	0	0	0	1	-4.34294e-08	0	0	NaN	NaN	NaN	NaN	NaN	NaN	NaN	NaN	NaN	NaN	NaN	NaN	28.8623				24.23	13.413	125690000	0	0	3	1	0	1	1	2	2	1	2	4	0	0	9.3	4.2	0	5.1	4.2	9.3	9.3	5.1
Dehydrin ERD14	ERD14	3	3	3	2	0.0999089	0.146982	0.197954	-0.262887	29.8589	27.516	29.1678	28.777	29.0643	29.2953	29.9728	31.3829	31.0134	NaN	31.0014	30.0522				20.786	85.986	1578200000	5	3	4	3	2	3	4	7	7	1	5	7	27	16.2	21.6	15.1	10.8	14.6	22.7	45.4	45.4	4.9
60S ribosomal protein L18-2	RPL18B	1	0	3	2	0	0.513831	NaN	-1.10004	27.327	NaN	NaN	NaN	NaN	NaN	27.8445	29.7506	29.5454	NaN	28.5339	27.3597				20.925	22.999	389250000	11	6	2	10	3	3	9	11	11	6	10	12	47.1	26.7	8.6	45.5	12.8	15.5	33.7	48.7	46.5	22.5
60S ribosomal protein L11-2	RPL11B	3	3	3	3	0.0829033	0.626177	-0.126643	-0.843052	32.2257	31.6673	30.6892	31.9461	31.3477	30.9085	31.4375	32.4105	33.2285	31.4705	32.0824	30.9944				20.861	128.35	7927500000	8	6	3	8	3	3	8	9	11	7	9	9	34.1	28.6	14.3	34.1	10.4	17.6	29.7	37.4	49.5	33
40S ribosomal protein S15a-1	RPS15AA	3	3	3	3	0.721614	0.139439	-0.722032	0.170131	31.572	31.8186	31.039	31.1686	29.9633	31.1315	31.9788	32.2501	31.5544	32.7184	32.2341	31.3411				14.804	109.53	5277300000	8	6	6	7	3	5	7	8	11	9	8	9	50	43.1	37.7	58.5	19.2	32.3	48.5	44.6	64.6	51.5
Inositol-3-phosphate synthase isozyme 1	IPS1	0	0	1	0	-4.34294e-08	0	0	NaN	NaN	NaN	NaN	NaN	NaN	NaN	NaN	20.743	NaN	NaN	NaN	NaN				56.514	13.146	1834200	0	0	1	0	0	0	0	1	0	0	0	1	0	0	2.2	0	0	0	0	2.2	0	0
Glutamyl-tRNA reductase 1, chloroplastic	HEMA1	0	1	2	2	0	0.62244	NaN	-0.902893	NaN	NaN	NaN	NaN	27.6498	NaN	27.9404	26.8731	NaN	NaN	26.4008	26.607				59.515	25.118	31102000	0	1	1	1	3	1	4	3	2	0	3	3	0	2.4	1.8	1.8	6.6	1.8	8.1	5.7	4.2	0
Chaperone protein dnaJ 2	ATJ2	0	0	3	3	-4.34294e-08	0.424844	0	-0.359934	NaN	NaN	NaN	NaN	NaN	NaN	27.7178	27.4938	27.7917	27.86	27.4055	26.658				46.438	42.752	86417000	6	5	2	7	3	5	8	14	13	8	14	13	18.9	12.2	5.7	21.5	8.4	14.3	21.2	33.4	31.7	22.9
COP9 signalosome complex subunit 8	CSN8	0	0	1	0	-4.34294e-08	0	0	NaN	NaN	NaN	NaN	NaN	NaN	NaN	NaN	25.0604	NaN	NaN	NaN	NaN				22.546	11.287	15796000	0	0	0	0	0	0	0	2	1	0	0	0	0	0	0	0	0	0	0	10.7	6.1	0
Aquaporin PIP2-1	PIP2-1	2	2	3	3	0.265057	0.0424932	0.282251	-0.143088	30.1167	NaN	30.8904	NaN	30.823	30.7486	31.8785	31.9211	29.1705	29.5073	31.8654	31.1681				30.474	54.603	3749700000	2	1	4	1	2	3	4	5	5	3	5	5	7.7	4.5	11.8	4.5	6.6	11.1	11.8	17.8	15.7	10.5
Shaggy-related protein kinase alpha	ASK1	0	0	1	0	-4.34294e-08	0	0	NaN	NaN	NaN	NaN	NaN	NaN	NaN	NaN	25.8593	NaN	NaN	NaN	NaN				46.035	17.219	125210000	1	0	1	0	0	1	3	3	2	1	3	0	1.7	0	1.7	0	0	1.7	4.9	4.9	4.9	2.7
Serine/threonine-protein kinase SRK2G	SRK2G	1	0	2	3	0	0.0477162	NaN	-0.035821	27.5557	NaN	NaN	NaN	NaN	NaN	NaN	27.6953	27.985	28.1145	27.7946	27.5039				40.197	50.874	93206000	2	0	0	1	0	1	1	6	5	4	4	4	6.8	0	0	4.5	0	4.5	2.3	18.4	15.6	12.5
Cysteine proteinase RD21a	RD21A	3	3	3	3	0.352452	0.52347	0.65394	-0.474513	26.544	26.638	28.0099	26.5777	27.9199	28.6561	29.3804	28.6581	28.1468	28.2551	28.5571	27.9496				50.966	70.114	210920000	2	3	1	2	1	3	1	5	4	2	4	5	6.5	10	2.4	6.5	2.4	6.9	2.4	14.5	12.6	5
U2 small nuclear ribonucleoprotein A		0	0	1	0	-4.34294e-08	0	0	NaN	NaN	NaN	NaN	NaN	NaN	NaN	NaN	21.2906	NaN	NaN	NaN	NaN				28.041	6.2776	817600	0	0	0	0	0	1	0	1	0	0	0	1	0	0	0	0	0	4.8	0	4.8	0	0
COP9 signalosome complex subunit 1	CSN1	0	0	0	1	-4.34294e-08	0	0	NaN	NaN	NaN	NaN	NaN	NaN	NaN	NaN	NaN	NaN	NaN	NaN	23.6738				50.578	12.258	4352800	0	0	0	0	0	0	1	1	0	0	2	1	0	0	0	0	0	0	1.8	2	0	0
Nitrilase 3	NIT3	0	1	0	0	0	-4.34294e-08	NaN	0	NaN	NaN	NaN	NaN	NaN	25.6977	NaN	NaN	NaN	NaN	NaN	NaN				38.022	13.978	1623400	0	0	0	0	0	1	0	0	1	0	0	1	0	0	0	0	0	5.5	0	0	5.8	0
Sedoheptulose-1,7-bisphosphatase, chloroplastic		1	2	3	3	0	0.274915	-0.704818	0.924969	NaN	NaN	30.3732	29.2911	NaN	30.0456	28.6546	29.8845	28.4774	27.693	29.987	32.1114				42.414	159.65	641280000	1	0	3	7	1	6	4	9	10	3	7	12	3.3	0	7.6	23.2	2.5	16.3	9.9	26.5	28	7.6
60S ribosomal protein L8-1	RPL8A	3	3	3	3	0.28085	0.371662	-0.304025	-0.366704	34.061	33.6994	32.8755	33.7343	32.8601	33.1294	32.8181	33.7964	33.7395	32.7014	33.5932	32.9594				27.859	323.31	11050000000	15	15	9	15	8	11	12	16	25	18	17	18	50.4	50.4	24.8	48.8	23.3	44.2	39.5	51.2	59.3	57.8
Glutamate--cysteine ligase, chloroplastic	GSH1	0	0	1	0	-4.34294e-08	0	0	NaN	NaN	NaN	NaN	NaN	NaN	NaN	NaN	23.5187	NaN	NaN	NaN	NaN				58.562	7.1557	7894000	0	0	0	0	0	0	0	1	0	0	0	1	0	0	0	0	0	0	0	2.5	0	0
Omega-6 fatty acid desaturase, chloroplastic	FAD6	1	0	1	0	0	0	NaN	NaN	26.7628	NaN	NaN	NaN	NaN	NaN	NaN	27.0238	NaN	NaN	NaN	NaN				51.225	21.162	23854000	2	0	0	1	0	1	0	3	1	0	1	1	5.8	0	0	2.9	0	2.9	0	7.8	2	0
Glutathione synthetase, chloroplastic	GSH2	0	0	1	0	-4.34294e-08	0	0	NaN	NaN	NaN	NaN	NaN	NaN	NaN	24.7373	NaN	NaN	NaN	NaN	NaN				60.27	6.3107	727650	0	0	0	0	0	0	1	0	0	0	0	0	0	0	0	0	0	0	1.5	0	0	0
Glutathione S-transferase U5	GSTU5	0	0	0	2	-4.34294e-08	0	0	NaN	NaN	NaN	NaN	NaN	NaN	NaN	NaN	NaN	NaN	27.9413	NaN	28.417				26	8.9639	59789000	0	0	0	0	0	1	0	1	1	1	0	1	0	0	0	0	0	5.4	0	5.4	5.4	5.4
Glutathione S-transferase F2	GSTF2	1	2	3	3	0	0.706882	0.297945	1.06058	29.3922	NaN	NaN	29.473	NaN	29.9073	30.5922	28.9239	28.8767	30.7441	29.77	31.0603				24.128	175.37	893860000	3	1	1	5	0	3	5	7	6	6	7	10	19.3	8.5	5.2	27.4	0	13.7	21.7	34	39.2	28.3
Aspartate aminotransferase, mitochondrial	ASP1	0	0	2	3	-4.34294e-08	0.272194	0	-0.329266	NaN	NaN	NaN	NaN	NaN	NaN	28.2195	NaN	27.1553	27.6143	26.9733	27.4868				47.757	41.266	35423000	0	0	0	1	0	1	4	2	3	4	3	4	0	0	0	2.6	0	2.6	10.5	5.1	7.7	10.5
Aspartate aminotransferase 3, chloroplastic	ASP3	0	0	1	0	-4.34294e-08	0	0	NaN	NaN	NaN	NaN	NaN	NaN	NaN	NaN	NaN	25.668	NaN	NaN	NaN				48.954	11.256	6964500	0	0	1	0	0	1	0	2	2	1	1	1	0	0	1.8	0	0	2	0	4.7	7.8	2.9
Aspartate aminotransferase, cytoplasmic isozyme 1	ASP2	0	0	1	1	-4.34294e-08	0	0	2.4755	NaN	NaN	NaN	NaN	NaN	NaN	NaN	25.4922	NaN	NaN	NaN	27.9677				44.266	34.271	33732000	0	0	1	0	1	0	3	4	1	0	3	4	0	0	2	0	2.7	0	8.6	11.4	3.2	0
Cysteine synthase 1	OASA1	0	1	2	3	0	0.254965	NaN	0.802499	NaN	NaN	NaN	NaN	NaN	27.8587	NaN	26.5859	27.9377	28.5885	26.3909	29.2135				33.805	64.435	120080000	0	0	0	1	0	2	2	4	5	5	5	5	0	0	0	6.5	0	7.8	7.1	17.4	23.3	23.6
Cysteine synthase, chloroplastic/chromoplastic	OASB	0	1	3	2	0	0.597338	NaN	0.881734	NaN	NaN	NaN	NaN	NaN	28.2316	28.3235	27.7993	28	NaN	28.1279	29.7175				41.656	73.054	137280000	1	0	0	1	0	2	3	3	6	3	4	8	2.8	0	0	3.1	0	6.9	11	8.2	21.9	10.5
Homeobox protein knotted-1-like 4	KNAT4	0	1	3	3	0	0.216277	NaN	0.583659	NaN	NaN	NaN	28.6866	NaN	NaN	28.4721	27.7158	29.6388	30.9245	28.667	27.9863				44.385	32.482	228860000	1	1	1	1	0	1	4	4	2	2	4	4	2.5	2.5	2.5	2.5	0	2.5	10.7	10.7	6.1	6.1
Cytochrome P450 83A1	CYP83A1	0	0	2	1	-4.34294e-08	0	0	1.54143	NaN	NaN	NaN	NaN	NaN	NaN	25.9749	25.829	NaN	NaN	NaN	27.4434				57.448	29.535	29775000	0	0	0	0	0	1	2	3	3	3	1	3	0	0	0	0	0	2.8	4.4	6.8	6.4	7
Triosephosphate isomerase, cytosolic	CTIMC	1	3	3	3	0	0.196849	-1.50915	0.449184	NaN	NaN	29.5959	27.3669	27.7249	29.1684	28.8177	28.2832	28.3337	27.4341	28.9333	30.4147				27.169	94.39	428710000	0	0	2	3	2	2	5	6	6	5	5	9	0	0	10.6	12.2	10.2	11.4	22.8	28	33.1	22.8
Cinnamyl alcohol dehydrogenase 4	CAD4	0	0	0	1	-4.34294e-08	0	0	NaN	NaN	NaN	NaN	NaN	NaN	NaN	NaN	NaN	NaN	NaN	NaN	26.0229				39.098	19.681	4681500	0	0	0	0	0	0	0	0	0	0	0	2	0	0	0	0	0	0	0	0	0	0
Serine/threonine-protein phosphatase PP2A-4 catalytic subunit	PP2A4	0	0	2	1	-4.34294e-08	0	0	0.101368	NaN	NaN	NaN	NaN	NaN	NaN	26.7981	26.4042	NaN	NaN	26.7025	NaN				35.832	47.31	47694000	0	0	1	0	1	0	2	2	2	0	3	2	0	0	2.6	0	2.6	0	6.7	6.7	10.9	0
Photosystem I reaction center subunit N, chloroplastic	PSAN	3	3	3	3	0.142419	0.0120516	0.458139	0.0266088	29.966	30.6218	31.8362	32.4992	29.1576	32.1416	32.7012	32.4602	32.5162	31.1901	32.9412	33.6261				18.429	133.64	8066800000	3	3	3	7	3	3	5	6	9	5	7	8	19.9	19.9	17	33.9	12.3	17	24.6	29.2	35.7	34.5
40S ribosomal protein S20-1	RPS20A	3	2	3	3	0.230246	0.447828	-0.362396	-0.506625	32.0502	31.4465	31.3452	31.9607	NaN	30.5424	31.9099	32.3559	32.7773	31.219	32.6337	31.6705				13.878	161.4	9179600000	6	7	3	7	1	4	6	9	10	8	8	8	48.4	54	24.2	54	8.9	41.9	46.8	60.5	65.3	62.9
40S ribosomal protein S23-2	RPS23B	2	2	3	3	0.54732	0.577682	-0.603736	-0.849075	31.4837	31.0535	NaN	31.0206	NaN	30.3091	30.8739	32.4023	32.3376	30.4839	31.8584	30.7242				15.735	76.144	5795500000	3	2	0	3	1	2	5	5	9	4	5	6	21.8	13.4	0	21.1	7.7	13.4	31	28.2	45.8	20.4
40S ribosomal protein S17-3	RPS17C	2	3	3	3	0.437622	0.0127403	-1.53806	0.038873	31.5845	30.9566	NaN	31.4022	27.6462	30.149	29.3423	31.4902	32.3566	31.3184	31.7719	30.2154				16.036	73.01	7828300000	3	4	0	4	1	2	5	8	7	4	8	7	22.1	23.6	0	30	7.1	15.7	29.3	42.9	37.1	30
40S ribosomal protein S26-1	RPS26A	0	0	1	0	-4.34294e-08	0	0	NaN	NaN	NaN	NaN	NaN	NaN	NaN	NaN	26.0893	NaN	NaN	NaN	NaN				14.729	26.67	32601000	6	3	1	3	1	3	6	8	2	1	7	5	44.3	29.8	6.9	29.8	6.9	29.8	43.5	55	22.1	9.2
60S ribosomal protein L9-1	RPL9B	3	2	3	3	0.0233393	0.0927426	-0.0886488	0.204431	33.0523	32.6312	30.3095	32.6864	NaN	31.1317	31.0373	32.0052	33.2339	32.9477	31.4009	32.5411				22.017	323.31	6470500000	12	13	2	11	1	6	7	13	16	12	11	15	62.4	63.4	5.2	59.3	4.1	23.7	28.4	58.8	78.9	49.5
60S ribosomal protein L32-1	RPL32A	3	3	3	3	0.0511582	0.557775	0.0779705	-1.28064	33.044	31.9978	31.887	32.5843	32.9109	31.6674	31.9162	33.2491	32.4482	29.6351	32.8963	31.2402				15.503	230.51	12165000000	9	6	5	10	6	6	8	10	14	7	11	10	49.6	42.1	35.3	62.4	41.4	41.4	42.1	49.6	73.7	46.6
60S ribosomal protein L5-2	RPL5B	1	0	3	2	0	0.402381	NaN	-1.25125	27.6342	NaN	NaN	NaN	NaN	NaN	26.7506	29.7734	28.7777	NaN	27.899	26.4664				34.437	46.603	320230000	10	7	5	9	2	5	12	14	14	5	13	13	32.2	27.6	18.6	33.9	6.6	18.6	34.6	40.5	44.2	18.6
3-oxoacyl-[acyl-carrier-protein] synthase III, chloroplastic		0	0	1	1	-4.34294e-08	0	0	-0.498783	NaN	NaN	NaN	NaN	NaN	NaN	25.1378	NaN	NaN	NaN	24.639	NaN				42.846	13.247	9130800	0	0	0	0	0	0	2	2	2	1	2	1	0	0	0	0	0	0	6.2	6.2	6.2	3
Protein phosphatase 2C 57	PPH1	0	0	0	1	-4.34294e-08	0	0	NaN	NaN	NaN	NaN	NaN	NaN	NaN	NaN	NaN	NaN	NaN	24.7528	NaN				42.719	6.4844	2270300	0	0	0	0	0	0	0	0	0	0	1	0	0	0	0	0	0	0	0	0	0	0
60S ribosomal protein L27a-2	RPL27AB	2	2	3	3	0.515197	0.181759	-0.908494	0.491927	33.4302	32.7495	NaN	32.7529	NaN	31.6097	29.8881	32.9895	32.8112	31.9431	32.5411	32.6803				16.292	60.632	9300800000	5	4	1	5	1	4	4	4	6	6	4	5	37.7	30.8	8.2	37.7	8.2	27.4	30.8	27.4	43.2	43.2
40S ribosomal protein S2-3	RPS2C	3	3	3	3	0.26209	0.688322	-0.176351	-0.502455	32.8263	32.6725	32.4892	32.9549	32.403	32.101	33.0148	32.8735	32.8019	32.2353	33.0219	31.9257				30.878	268.85	5255600000	10	11	7	11	7	8	11	16	22	15	12	15	36.8	38.9	21.8	39.3	19.3	21.4	31.9	53	65.6	44.6
40S ribosomal protein S30	RPS30A	3	2	3	2	0.140398	0.29976	-0.139243	0.568149	29.4518	29.0711	28.6582	29.1932	NaN	28.649	27.4122	29.345	27.9654	NaN	28.9077	28.7103				6.887	30.399	1961600000	4	2	1	3	0	2	3	3	4	1	3	4	33.9	17.7	17.7	32.3	0	17.7	32.3	32.3	33.9	16.1
60S ribosomal protein L23	RPL23A	2	3	3	3	0.722894	1.40688	-1.16922	-0.55012	33.4884	32.7617	NaN	32.9409	31.4559	31.4707	32.5881	32.8054	32.9966	31.9715	32.4168	32.3514				15.027	252.41	9445200000	10	7	2	10	2	4	4	10	13	6	9	11	54.3	40.7	12.9	55	11.4	27.9	24.3	61.4	62.9	46.4
60S ribosomal protein L4-2	RPL4D	3	2	3	3	0.00908516	0.890345	-0.0331589	-0.971472	31.9109	30.4835	29.2997	31.4175	NaN	29.6455	30.9447	32.0759	31.9032	30.1839	31.3897	30.4358				44.721	91.452	1842500000	19	17	11	21	7	13	19	20	25	14	20	22	43.5	37.6	26.3	49.6	15.2	31.4	41	44.7	53.1	35.4
60S ribosomal protein L7a-1	RPL7AA	1	1	2	2	0	0.631488	-0.241571	-0.813328	29.8715	NaN	NaN	29.6299	NaN	NaN	NaN	30.2632	29.2995	28.9525	NaN	28.9836				29.129	21.934	738740000	11	9	10	9	2	6	10	16	14	12	15	14	37	29.2	27.2	27.6	8.2	24.1	27.2	47.9	48.2	43.6
60S ribosomal protein L19-3	RPL19C	1	1	3	3	0	0.681473	-0.495358	-0.652789	29.6251	NaN	NaN	29.1298	NaN	NaN	29.4036	30.023	29.8085	28.5834	29.8718	28.8215				24.201	100.43	1284000000	6	5	4	7	2	3	8	11	9	8	10	10	27.9	24	19.2	31.7	8.2	14.4	28.4	45.7	43.3	43.3
Signal recognition particle 54 kDa protein 3	SRP-54C	1	0	2	3	0	0.231738	NaN	-0.548866	27.6348	NaN	NaN	NaN	NaN	NaN	NaN	26.9035	28.1915	27.9127	25.887	27.1961				54.781	65.772	42231000	2	0	0	0	0	0	2	5	4	3	3	4	4.8	0	0	0	0	0	4	11.3	11.1	6.9
DNA-directed RNA polymerase subunit beta	rpoB	3	3	3	3	0.0158305	0.415043	0.0344912	0.440363	29.5692	29.7598	28.8275	28.8203	30.746	28.6937	29.1485	28.1407	28.0573	29.4578	28.6084	28.6013				121.06	186.74	137220000	12	13	5	7	6	6	11	15	15	5	16	15	12.7	14	4.9	6.3	5.9	6.2	10.6	16.8	16.1	4.9
60S acidic ribosomal protein P2-1	RPP2A	3	3	3	3	0.261868	0.307133	0.429674	0.217445	30.5157	30.3072	28.6316	30.6977	29.7673	30.2784	29.8468	30.5602	30.2877	30.5115	30.7601	30.0753				11.452	206.8	3383200000	6	6	3	7	2	4	7	6	7	6	7	5	65.2	65.2	27.8	76.5	19.1	46.1	76.5	65.2	76.5	76.5
50S ribosomal protein L21, chloroplastic	RPL21	3	3	3	3	0.397893	0.558101	0.336639	-0.805419	32.2331	31.6298	31.0774	31.8421	31.867	32.2411	31.2084	32.7246	32.2474	30.4043	31.9718	31.3881				24.038	267.18	3903700000	6	4	4	6	2	3	5	8	9	5	7	6	34.1	23.6	22.7	40.9	13.6	17.3	27.3	39.5	40.5	35
60S ribosomal protein L17-2	RPL17B	3	2	3	3	0.0194693	0.541346	-0.0854886	-1.50773	33.0326	30.804	30.0951	32.384	NaN	30.0661	30.8915	31.4579	32.7463	28.1387	31.9074	30.5265				19.854	174.76	4266300000	9	7	5	8	1	4	6	11	14	2	8	10	50.3	39.4	20	40	5.7	15.4	24	49.7	53.1	11.4
60S ribosomal protein L26-1	RPL26A	3	3	3	3	0.0945766	0.473697	-0.206954	-1.34262	32.4235	32.3185	30.8595	32.8155	30.8211	31.3441	30.8859	32.8649	31.8885	28.5001	32.2182	30.8932				16.944	188.54	9170200000	8	9	7	10	3	8	11	11	13	6	10	10	52.1	52.1	46.6	52.1	24	52.1	54.8	54.8	63	38.4
60S ribosomal protein L18a-2	RPL18AB	3	3	3	3	0.0617983	0.438253	0.175142	-0.47778	32.5278	32.5375	29.743	32.3911	31.3042	31.6384	31.4479	32.0628	32.2546	31.2534	32.2106	30.8679				21.307	136.69	6600100000	8	8	2	8	4	7	5	9	12	11	8	9	35.4	43.3	9.6	35.4	18.5	31.5	25.8	39.9	57.3	45.5
60S ribosomal protein L27-3	RPL27C	1	1	2	2	0	0.239673	0.303328	-1.22055	NaN	31.0772	NaN	31.3805	NaN	NaN	NaN	29.161	32.8215	NaN	29.5558	29.9856				15.607	23.048	4347700000	4	6	1	7	3	4	3	6	9	6	5	5	28.1	48.1	5.9	48.1	22.2	28.1	22.2	45.9	57.8	28.9
60S ribosomal protein L31-3	RPL31C	1	1	3	2	0	0.271234	-0.711058	0.903755	30.544	NaN	NaN	29.8329	NaN	NaN	28.941	30.0305	26.9091	NaN	30.2442	28.817				13.803	55.364	3028200000	3	1	0	3	0	1	2	4	5	0	3	3	26.9	6.7	0	15.1	0	6.7	13.4	21	37.8	0
60S ribosomal protein L35a-2	RPL35AB	3	3	3	3	0.0447083	0.141102	0.0640494	-0.190605	30.6779	30.1296	29.5391	30.7764	29.5251	30.2373	30.0426	31.2702	31.003	30.7071	31.0861	29.9507				12.799	67.124	4487900000	5	5	3	7	2	4	5	8	8	7	6	7	33.3	33.3	24.3	40.5	18	31.5	32.4	42.3	45	45
60S ribosomal protein L39-1	RPL39A	2	3	3	3	0.0406386	0.335408	-0.106755	-1.08234	29.1228	27.4588	NaN	29.1235	27.5533	27.8754	26.4558	29.0293	30.5674	26.4844	28.4206	27.9004				6.4156	41.707	5667000000	4	3	1	5	2	2	3	2	2	2	4	3	43.1	43.1	15.7	47.1	23.5	23.5	23.5	35.3	23.5	43.1
40S ribosomal protein S5-2	RPS5B	1	0	2	0	0	0	NaN	NaN	31.7243	NaN	NaN	NaN	NaN	NaN	NaN	30.7742	30.7143	NaN	NaN	NaN				22.921	87.628	1445400000	10	6	8	10	6	10	11	12	12	7	11	12	35.7	21.7	31.9	40.1	22.2	40.1	36.7	44	45.9	36.2
40S ribosomal protein S6-2	RPS6B	3	3	3	3	0.365905	0.421017	-0.173459	-0.75351	32.9911	32.5299	32.9159	32.8728	32.6459	32.3978	31.9171	33.1939	33.8764	31.2766	32.9662	32.484				28.162	273.33	10896000000	14	12	7	11	3	8	13	16	19	10	15	16	45	45.4	26.9	43.8	12.4	31.7	41	49	63.1	40.6
Heat shock protein 90-3	HSP90-3	3	3	3	3	0.980069	0.156428	0.417081	-0.169342	33.2507	33.0645	32.6785	33.3842	33.6132	33.2474	33.0693	33.7057	34.3516	33.448	33.8601	33.3105				80.051	323.31	4703800000	23	17	11	26	12	19	21	30	41	19	25	31	33.5	24.9	13	38.8	13.6	27.6	24.3	37.8	55.1	27.9
Phospholipid hydroperoxide glutathione peroxidase 1, chloroplastic	GPX1	0	0	0	1	-4.34294e-08	0	0	NaN	NaN	NaN	NaN	NaN	NaN	NaN	NaN	NaN	NaN	NaN	NaN	26.2243				26.015	12.418	21433000	0	0	0	0	0	2	0	1	2	1	2	3	0	0	0	0	0	8.5	0	3.4	7.6	5.1
Actin-7	ACT7	2	2	3	3	0.545235	0.599969	-0.463767	-0.632021	28.9475	29.5407	NaN	28.902	NaN	28.6587	28.4623	29.1836	29.6508	28.7378	27.828	28.835				41.735	145.36	294380000	9	11	5	11	7	8	12	15	13	9	14	17	36.6	33.7	13.3	38.7	17.8	23.1	33.2	38.2	38.5	28.1
Actin-11	ACT11	0	0	1	0	-4.34294e-08	0	0	NaN	NaN	NaN	NaN	NaN	NaN	NaN	NaN	NaN	23.2863	NaN	NaN	NaN				41.674	7.8787	3337500	7	9	5	9	6	7	9	11	11	7	10	12	28.6	24.9	13.3	29.2	15.1	18.3	25.2	30.2	33.4	22.5
Peptide methionine sulfoxide reductase A4, chloroplastic	MSR4	0	0	1	0	-4.34294e-08	0	0	NaN	NaN	NaN	NaN	NaN	NaN	NaN	NaN	25.8397	NaN	NaN	NaN	NaN				28.644	12.389	45319000	0	0	0	0	0	0	2	2	1	1	1	2	0	0	0	0	0	0	8.1	8.1	4.3	4.3
Cell division control protein 48 homolog A	CDC48A	3	3	3	3	0.68013	0.656705	0.388073	-0.845296	28.3426	28.9378	28.3751	29.1915	28.6085	29.0197	30.7239	31.2639	32.3247	30.2336	31.2801	30.2628				89.392	323.31	500390000	6	8	2	8	2	4	12	21	25	15	18	20	8.9	10.3	2.5	10.3	2.5	5.1	14.1	26.3	29.4	18.8
Delta-1-pyrroline-5-carboxylate synthase B	P5CSB	2	3	3	3	0.103813	0.178678	-0.170112	-0.377526	28.6467	29.0074	NaN	28.4858	29.4807	28.0043	30.2268	27.9182	28.1935	29.0535	28.2365	27.9158				78.87	113.3	117160000	7	5	1	5	4	3	10	7	6	4	5	7	11	9	1.4	8.7	6.6	4.8	15.2	11.7	9.4	5.8
26S proteasome non-ATPase regulatory subunit 4 homolog	RPN10	0	0	3	3	-4.34294e-08	0.1497	0	0.176155	NaN	NaN	NaN	NaN	NaN	NaN	27.3482	27.111	27.3036	28.2866	27.1079	26.8967				40.757	51.436	91191000	0	0	0	0	0	0	2	5	3	3	5	5	0	0	0	0	0	0	4.7	15.5	9.8	7.3
Glucose-1-phosphate adenylyltransferase small subunit, chloroplastic	APS1	0	0	3	2	-4.34294e-08	0.436627	0	0.964103	NaN	NaN	NaN	NaN	NaN	NaN	27.9365	27.6217	26.8381	NaN	27.3517	29.5074				56.65	102.67	73169000	0	0	1	0	0	0	6	7	3	0	5	8	0	0	2.3	0	0	0	11.3	12.5	7.3	0
Glucose-1-phosphate adenylyltransferase large subunit 1, chloroplastic	ADG2	1	0	1	0	0	0	NaN	NaN	NaN	NaN	26.8193	NaN	NaN	NaN	25.8876	NaN	NaN	NaN	NaN	NaN				57.673	30.501	16916000	0	0	2	0	1	0	2	2	0	0	1	3	0	0	3.4	0	1.9	0	3.4	4	0	0
Heat shock protein 90-2	HSP90-2	2	2	3	3	0.535537	0.762768	0.731957	-0.785338	NaN	27.9356	27.9332	NaN	29.1817	28.151	28.4916	29.5747	27.9731	27.9422	27.9302	27.811				80.063	68.059	120000000	23	18	11	26	11	19	19	30	40	19	27	31	33.8	25.3	13	39.1	13.4	27.6	23.2	37.8	52.9	27.9
Small ubiquitin-related modifier 1	SUMO1	1	2	1	3	0	0	0.973651	0.775759	26.3521	NaN	NaN	26.6363	28.0151	NaN	NaN	27.5904	NaN	26.8673	29.3907	28.8406				10.976	58.192	482030000	2	1	0	2	2	1	1	3	1	3	3	4	18	10	0	18	18	10	8	30	12	24
NAD(P)H-quinone oxidoreductase subunit H, chloroplastic	ndhH	0	0	2	2	-4.34294e-08	0.126622	0	-0.126312	NaN	NaN	NaN	NaN	NaN	NaN	26.3747	26.7229	NaN	NaN	26.1285	26.7165				45.502	33.581	26052000	0	0	0	0	0	0	3	3	1	1	3	4	0	0	0	0	0	0	6.4	6.6	2	2
NAD(P)H-quinone oxidoreductase subunit J, chloroplastic	ndhJ	0	0	0	1	-4.34294e-08	0	0	NaN	NaN	NaN	NaN	NaN	NaN	NaN	NaN	NaN	NaN	NaN	NaN	25.5874				18.558	12.388	18404000	0	0	0	0	0	0	0	1	0	0	1	2	0	0	0	0	0	0	0	8.9	0	0
NAD(P)H-quinone oxidoreductase subunit I, chloroplastic	ndhI	0	0	1	0	-4.34294e-08	0	0	NaN	NaN	NaN	NaN	NaN	NaN	NaN	NaN	26.3279	NaN	NaN	NaN	NaN				20.086	10.43	42909000	0	0	0	0	0	0	2	2	1	0	2	1	0	0	0	0	0	0	10.5	10.5	5.2	0
NAD(P)H-quinone oxidoreductase subunit K, chloroplastic	ndhK	0	0	1	0	-4.34294e-08	0	0	NaN	NaN	NaN	NaN	NaN	NaN	NaN	NaN	25.0496	NaN	NaN	NaN	NaN				25.366	7.0672	14152000	0	0	0	0	0	0	1	1	0	1	0	1	0	0	0	0	0	0	4.4	4.4	0	4.4
ATP synthase subunit alpha, chloroplastic	atpA	3	3	3	3	0.209331	0.0109932	-0.802083	-0.0219256	33.2225	33.3843	33.0061	33.2044	29.5337	34.4685	35.2328	35.0007	33.6486	33.7465	35.1469	34.923				55.328	323.31	13365000000	12	14	6	13	2	12	17	20	26	16	21	23	26.8	26.6	9.3	31	3	24.7	29.8	40	43.4	32
ATP synthase subunit b, chloroplastic	atpF	3	3	3	3	0.0332014	0.309836	-0.0784632	0.322662	28.3659	28.8562	30.2589	28.8317	28.2593	30.1546	30.2555	30.3004	29.3612	29.8337	30.2072	30.8442				21.057	222.5	1707800000	4	3	2	4	2	4	6	7	9	6	7	8	26.6	21.7	12.5	34.2	10.3	21.7	34.8	38	49.5	29.9
Photosystem II D2 protein	psbD	1	2	3	2	0	0.603232	1.05424	0.760164	31.3179	NaN	NaN	32.0317	NaN	32.7126	31.0872	32.313	31.3275	NaN	32.6363	32.0358				39.547	94.57	4912100000	2	1	1	3	0	2	2	4	2	1	3	5	8.8	2.5	2.5	11.6	0	6.2	5.4	14.2	8.8	2.5
DNA-directed RNA polymerase subunit alpha	rpoA	3	3	3	3	0.22161	0.174461	-0.392715	0.237274	29.2316	29.8722	29.3223	29.4112	30.0285	27.8083	29.6147	28.5808	28.0089	29.3358	28.9781	28.6022				38.137	72.18	531780000	6	4	3	4	2	2	3	6	6	5	4	6	18.8	14	7.9	14	5.8	6.7	7.9	18.8	15.2	11.2
DNA-directed RNA polymerase subunit beta	rpoC1	2	2	3	3	1.02114	0.00167451	-0.600152	0.00345103	28.8168	29.0385	NaN	28.4937	NaN	28.1613	28.7599	26.8332	27.1545	27.8673	26.9633	27.9272				78.582	132.88	83008000	5	6	1	5	1	2	2	7	11	3	6	8	7.8	9.7	1	8.5	1	2.9	2.4	10.7	18.7	4.7
DNA-directed RNA polymerase subunit beta	rpoC2	3	3	3	3	0.218183	0.219249	-0.440148	-0.237667	30.7998	30.8116	29.4088	30.2787	30.7557	28.6654	30.1481	29.0943	28.9246	29.2882	29.3685	28.7973				156.36	323.31	149370000	18	14	3	11	8	3	18	25	17	13	22	31	14.3	10.6	2.6	8.1	5.2	2.6	13.1	20.1	14	10.8
Acetyl-coenzyme A carboxylase carboxyl transferase subunit beta, chloroplastic	accD	3	3	3	3	0.57049	1.03493	-0.503808	-0.811128	30.1583	29.7775	29.5256	29.9358	29.2787	28.7355	30.7905	30.8882	31.016	30.0189	30.7458	29.4966				55.635	208.47	697510000	12	6	4	7	5	3	15	17	16	9	14	18	26.8	10.9	9.8	15	11.1	5.9	28.3	34.6	34.2	18
Photosystem I P700 chlorophyll a apoprotein A1	psaA	2	2	3	3	0.371105	0.191881	1.2087	0.284072	NaN	28.0329	30.4488	30.2961	NaN	30.603	30.0724	30.5302	30.9106	30.4168	30.1461	31.8024				83.23	75.507	970040000	1	2	3	5	1	5	6	9	3	3	7	8	1.2	2.3	3.6	6.8	1.1	5.2	5.5	9.2	3.6	3.6
Photosystem I P700 chlorophyll a apoprotein A2	psaB	2	3	2	2	0.0733567	0.422884	0.319267	0.749814	27.49	NaN	31.1232	29.1501	29.1199	30.6076	29.9352	29.2948	NaN	NaN	29.7798	30.9498				82.474	49.783	596980000	2	1	2	2	2	3	2	5	1	0	3	5	1.8	1.6	1.8	1.8	1.8	3.5	1.8	6.3	1.6	0
Apocytochrome f	petA	1	2	3	3	0	0.682105	-0.0956726	0.957133	NaN	NaN	30.7564	30.1385	NaN	31.1829	28.9068	30.1646	29.7664	30.0275	30.0746	31.6071				35.356	132.13	882080000	0	0	3	6	0	6	7	9	12	8	8	10	0	0	8.1	25	0	20	21.6	24.4	33.8	24.4
ATP-dependent Clp protease proteolytic subunit 1	clpP1	0	0	0	1	-4.34294e-08	0	0	NaN	NaN	NaN	NaN	NaN	NaN	NaN	NaN	NaN	NaN	NaN	NaN	26.491				22.123	15.074	21257000	0	0	0	0	0	0	0	0	1	1	0	1	0	0	0	0	0	0	0	0	6.1	6.1
Cytochrome b6	petB	0	1	0	0	0	-4.34294e-08	NaN	0	NaN	NaN	NaN	26.2752	NaN	NaN	NaN	NaN	NaN	NaN	NaN	NaN				24.152	10.736	8275800	0	0	0	1	0	0	0	0	0	0	0	0	0	0	0	9.8	0	0	0	0	0	0
Cytochrome b6-f complex subunit 4	petD	0	0	1	0	-4.34294e-08	0	0	NaN	NaN	NaN	NaN	NaN	NaN	NaN	NaN	NaN	26.7178	NaN	NaN	NaN				17.431	19.143	554180000	0	0	1	0	1	1	1	1	2	1	1	1	0	0	6.2	0	6.2	6.2	6.2	6.2	7.5	7.5
Photosystem II CP47 chlorophyll apoprotein	psbB	3	2	3	3	0.847589	0.0253047	2.27845	-0.133307	30.111	29.2238	27.6138	32.1449	NaN	30.3777	29.5519	32.289	33.7842	29.6482	31.5866	33.9903				56.036	323.31	4850900000	3	3	2	12	0	7	3	13	11	3	10	16	10	10	3.5	24.4	0	15.9	5.7	22.6	19.9	9.1
Photosystem II CP43 chlorophyll apoprotein	psbC	3	2	3	3	0.483594	0.0897475	0.806493	-0.237844	30.885	31.6209	32.4704	31.9816	NaN	32.9488	32.5233	33.1958	32.4409	30.6601	33.473	33.3134				51.867	234.51	6623800000	4	3	7	11	1	7	8	11	12	7	11	13	11.4	8.2	13.3	25.2	1.7	13.1	13.3	21.6	23.7	15.6
Cytochrome b559 subunit alpha	psbE	1	0	1	1	0	0	NaN	0.177906	27.4896	NaN	NaN	NaN	NaN	NaN	NaN	30.9833	NaN	NaN	NaN	31.1612				9.3864	57.189	2030300000	2	0	1	2	0	1	1	3	2	0	1	3	25.3	0	10.8	25.3	0	10.8	10.8	37.3	37.3	0
Photosystem II reaction center protein H	psbH	1	0	3	3	0	0.0695774	NaN	-0.192901	NaN	NaN	28.9921	NaN	NaN	NaN	27.0141	27.1234	29.0503	27.3985	26.3835	28.8271				7.7018	49.09	1378800000	0	0	3	0	0	1	2	4	4	3	2	4	0	0	38.4	0	0	11	24.7	42.5	42.5	42.5
Putative membrane protein ycf1	ycf1-A	3	3	3	3	0.0755349	0.437466	-0.0702883	-0.427536	31.7986	31.5296	30.7931	31.3129	31.5222	31.0754	31.6501	32.0621	32.4883	32.0149	31.9466	30.9564				213.73	323.31	462190000	37	19	11	23	11	12	31	51	48	29	46	48	18.9	10.2	6.1	12	5.5	6.2	15.2	24.6	24	14.4
Protein Ycf2	ycf2-A	0	0	2	1	-4.34294e-08	0	0	-0.531496	NaN	NaN	NaN	NaN	NaN	NaN	28.0208	27.6594	NaN	NaN	27.3086	NaN				269.56	86.99	9822200	0	1	0	0	2	1	7	7	5	5	7	1	0	0.6	0	0	1	0.3	2.7	3.2	2.4	2.7
Photosystem I assembly protein Ycf4	ycf4	0	0	0	1	-4.34294e-08	0	0	NaN	NaN	NaN	NaN	NaN	NaN	NaN	NaN	NaN	NaN	NaN	NaN	25.7104				21.407	12.008	24258000	0	0	0	0	0	1	1	0	0	0	1	2	0	0	0	0	0	4.9	4.9	0	0	0
50S ribosomal protein L2, chloroplastic	rpl2-A	3	3	3	3	0.0490918	0.0699792	-0.0429306	-0.104014	33.9205	33.3796	33.1248	33.7986	33.1849	33.3127	32.6084	33.9958	33.4781	33.5091	33.6516	32.6096				29.864	323.31	10394000000	15	11	9	15	5	15	13	18	18	11	15	14	62	42	41.6	62	28.5	54.4	58	54.7	67.9	46.4
50S ribosomal protein L14, chloroplastic	rpl14	3	2	3	3	0.0718217	0.723498	-0.181111	-1.06914	31.6508	30.4282	30.1408	31.3979	NaN	29.7198	31.2523	32.2178	31.7653	29.6052	31.7391	30.6836				13.582	170.83	4222800000	6	3	2	3	1	3	4	7	11	4	7	6	54.1	32.8	21.3	30.3	5.7	32.8	37.7	54.1	64.8	27.9
50S ribosomal protein L16, chloroplastic	rpl16	3	3	3	3	0.258597	0.0234044	-0.42468	0.037646	33.0463	33.5485	32.1658	32.7867	31.4964	33.2034	32.565	32.7052	32.3447	33.2679	32.9191	31.5408				15.294	102.39	19337000000	7	8	5	7	2	6	6	7	9	5	6	8	43	48.9	37.8	43	17.8	32.6	38.5	38.5	57	27.4
50S ribosomal protein L20, chloroplastic	rpl20	3	2	3	3	0.0763232	0.255199	-0.0697702	-0.265884	30.9731	30.4193	31.2282	30.8897	NaN	30.7178	29.9481	30.9539	31.1561	30.1706	30.7658	30.324				14.163	56.571	4106600000	5	3	1	5	0	2	5	7	4	4	6	6	32.5	24.8	10.3	30.8	0	16.2	23.9	38.5	24.8	24.8
50S ribosomal protein L22, chloroplastic	rpl22	3	3	3	3	0.307076	0.0382211	0.157035	-0.0346915	32.487	32.4322	32.2764	32.3769	32.9522	32.3375	32.0857	32.5145	32.0287	32.5832	32.2694	31.6723				18.586	125.33	7164800000	6	6	5	6	3	4	7	6	9	5	7	9	25	29.4	24.4	35.6	18.1	23.8	30	29.4	42.5	26.9
50S ribosomal protein L33, chloroplastic	rpl33	2	1	3	3	0	0.168624	0.66929	0.226158	30.3183	29.3666	NaN	30.5117	NaN	NaN	28.9753	29.7919	29.7953	30.4745	29.7691	28.9973				7.692	67.238	2202900000	2	2	0	3	0	0	3	4	4	2	3	4	33.3	28.8	0	47	0	0	24.2	42.4	56.1	28.8
30S ribosomal protein S2, chloroplastic	rps2	3	3	3	3	0.267109	0.449866	-0.419393	-0.576695	33.2128	32.504	31.549	32.6731	32.0515	31.2829	31.8747	32.5345	33.5742	31.762	32.5637	31.9275				26.904	179.45	6652700000	10	10	4	10	3	7	9	13	17	10	12	13	42.4	42.4	14.4	42.4	10.6	25.8	31.8	48.7	53.8	34.7
30S ribosomal protein S3, chloroplastic	rps3	3	3	3	3	0.00579868	0.308587	-0.0102177	-0.626791	33.2176	32.9956	32.2328	32.7427	33.6917	31.981	33.7058	32.9397	31.5137	31.049	32.6738	32.5561				25.188	196.89	6393100000	12	10	9	9	9	8	12	16	17	12	15	16	59.6	50.5	39.4	46.3	34.4	34.9	49.1	64.2	63.8	47.2
30S ribosomal protein S4, chloroplastic	rps4	3	3	3	3	0.78975	0.148077	-0.770023	-0.445648	32.8285	32.5396	31.9348	32.0711	30.9359	31.9858	31.6003	32.8591	31.3563	29.4551	32.5141	32.5095				23.24	198.06	9003400000	9	6	5	10	3	8	10	10	14	7	11	11	43.8	29.4	19.9	48.8	9.5	34.8	42.8	43.8	53.7	31.3
30S ribosomal protein S8, chloroplastic	rps8	3	3	3	3	0.380596	0.196428	-0.803354	-0.196689	33.5617	32.9575	31.1999	32.8297	31.1303	31.3491	31.8576	32.5622	32.1823	31.3536	32.279	32.3794				15.479	127.85	9560400000	7	6	3	7	2	3	6	6	8	5	6	8	38.8	31.3	15.7	38.8	6.7	21.6	29.1	38.8	50	35.1
30S ribosomal protein S11, chloroplastic	rps11	3	3	3	3	0.676916	0.0109245	-0.722797	-0.0207513	32.732	32.2936	31.7961	32.1589	31.7047	30.7896	32.1532	32.7382	31.2372	31.1665	32.6859	32.2139				15.023	169.39	10341000000	4	8	3	5	2	4	7	8	11	5	7	8	24.6	44.9	18.1	25.4	18.1	24.6	39.9	44.9	51.4	21.7
30S ribosomal protein S14, chloroplastic	rps14	3	2	3	3	0.133191	0.0692562	0.183708	0.144138	30.5892	29.86	29.332	30.3228	NaN	29.8988	29.8427	30.807	28.6225	29.8043	30.5683	29.3321				11.785	60.17	6884300000	5	3	2	5	1	3	5	7	5	2	7	6	43	22	24	39	7	22	40	50	40	14
30S ribosomal protein S15, chloroplastic	rps15	2	1	2	3	0	1.519	0.261268	-2.05412	30.8407	29.6242	NaN	30.4937	NaN	NaN	NaN	30.2409	30.9763	28.0953	28.3253	29.2429				10.718	98.007	2514700000	5	3	0	4	0	1	1	4	8	3	4	4	47.7	33	0	40.9	0	10.2	10.2	40.9	75	36.4
30S ribosomal protein S18, chloroplastic	rps18	3	3	3	3	0.89399	0.272854	0.65669	-0.427837	31.5188	31.7146	32.4601	32.1846	32.6891	32.7899	31.7068	32.4491	32.0817	30.7138	32.7436	31.4967				12.06	146.59	12253000000	7	5	4	8	6	7	11	11	12	8	12	12	40.6	46.5	33.7	47.5	45.5	35.6	65.3	57.4	74.3	41.6
30S ribosomal protein S19, chloroplastic	rps19	2	1	2	3	0	1.65858	-0.188986	-2.45252	30.2211	30.068	NaN	29.9556	NaN	NaN	NaN	31.8925	31.8499	29.779	29.9204	28.5566				10.608	58.226	4544700000	3	2	0	3	0	1	1	2	4	2	2	4	41.3	20.7	0	41.3	0	12	8.7	32.6	32.6	16.3
Eukaryotic translation initiation factor 3 subunit D	TIF3D1	2	2	2	2	0.781204	0.110839	0.68959	0.242177	24.4717	NaN	24.3504	24.7845	NaN	25.4169	NaN	26.2738	24.9908	NaN	26.2448	25.5042				66.724	34.078	24139000	2	1	2	2	1	2	2	2	3	1	2	3	4.2	2.4	4.2	4.2	2.4	4.2	4.2	4.2	7.1	2.4
UTP--glucose-1-phosphate uridylyltransferase 1	UGP2	1	0	0	0	0	-4.34294e-08	NaN	0	NaN	NaN	23.9456	NaN	NaN	NaN	NaN	NaN	NaN	NaN	NaN	NaN				51.919	7.579	838720	0	0	2	0	0	0	1	3	2	1	2	6	0	0	4.5	0	0	0	1.9	4.5	4.5	1.9
40S ribosomal protein S13-1	RPS13A	0	0	1	0	-4.34294e-08	0	0	NaN	NaN	NaN	NaN	NaN	NaN	NaN	NaN	NaN	27.4121	NaN	NaN	NaN				17.095	10.217	222990000	8	7	3	9	5	3	8	10	11	1	10	12	51.7	39.7	17.9	56.3	25.8	16.6	38.4	43.7	63.6	7.9
40S ribosomal protein S13-2	RPS13B	3	3	3	2	0.542851	0.173106	-0.847653	-0.373636	32.7532	31.9897	31.8163	32.4664	30.3	31.2499	30.9675	32.8343	32.6162	NaN	32.0854	31.4459				17.085	172.99	7385000000	8	6	4	8	5	3	8	10	11	1	10	12	51.7	31.8	25.8	48.3	25.8	16.6	38.4	43.7	63.6	7.9
Histone H3.2	HTR2	0	0	1	0	-4.34294e-08	0	0	NaN	NaN	NaN	NaN	NaN	NaN	NaN	NaN	26.6765	NaN	NaN	NaN	NaN				15.268	7.7541	274740000	4	1	2	3	0	2	4	4	5	5	5	5	22.8	5.9	11	12.5	0	11	17.6	17.6	18.4	23.5
60S ribosomal protein L10a-2	RPL10AB	2	2	3	3	0.608075	0.0611369	-1.18779	0.160969	31.6794	30.9634	NaN	30.7732	NaN	29.494	29.6133	30.6565	32.2233	31.9912	30.6621	30.3227				24.425	81.155	2033500000	10	10	4	11	3	9	11	14	12	10	13	12	45.8	45.8	17.6	52.3	10.6	44.4	46.3	52.8	52.8	48.6
60S ribosomal protein L10a-3	RPL10AC	0	0	3	3	-4.34294e-08	0.625718	0	-0.429238	NaN	NaN	NaN	NaN	NaN	NaN	27.6547	27.8359	28.4696	27.3112	27.92	27.4413				24.532	37.998	202050000	8	6	5	6	2	5	10	10	10	8	9	10	41	32.3	26.3	32.3	6.9	27.6	46.5	47	46.1	35.9
Ubiquitin-40S ribosomal protein S27a-3	RPS27AC	3	2	3	3	0.317448	0.641316	0.52268	0.889595	32.1354	32.5036	30.8979	32.1276	NaN	32.6091	30.785	32.0759	32.594	33.3456	32.4449	32.3333				17.797	211.38	8178500000	7	7	2	7	2	8	6	6	8	8	7	7	54.1	54.1	11.5	54.1	11.5	54.1	49	43.9	61.1	61.1
Histone H4	At1g07660	3	2	3	3	0.680484	1.89442	-0.497544	-0.846741	28.8904	29.2907	29.1064	28.9653	NaN	28.2313	28.8903	29.3243	29.1863	28.5806	28.195	28.085				11.409	59.367	1203800000	5	4	2	4	2	3	4	8	4	2	7	6	39.8	39.8	21.4	30.1	21.4	31.1	24.3	54.4	36.9	22.3
Uncharacterized GPI-anchored protein At5g19250		2	2	3	2	0.610461	0.309015	0.941862	-0.515073	27.845	26.7996	NaN	28.5127	28.0156	NaN	27.3761	28.7874	27.9685	NaN	28.0554	27.0024				21.027	15.061	798220000	2	2	1	2	2	1	2	2	1	0	2	2	4.6	4.6	3.6	4.6	4.6	3.6	4.6	4.6	4.6	0
60S ribosomal protein L7-2	RPL7B	2	1	2	3	0	0.281802	0.624212	-0.530827	29.6033	28.8761	NaN	29.8639	NaN	NaN	NaN	30.2604	29.6262	28.3726	30.182	29.6827				28.171	85.853	706700000	11	7	5	10	5	3	7	12	11	8	10	11	38.8	26.9	15.3	30.6	15.3	10.3	18.2	38.8	36	24.8
Photosystem II reaction center protein L	psbL	0	0	1	0	-4.34294e-08	0	0	NaN	NaN	NaN	NaN	NaN	NaN	NaN	NaN	25.6506	NaN	NaN	NaN	NaN				4.4701	23.411	122680000	0	0	0	0	0	0	1	1	0	0	1	1	0	0	0	0	0	0	36.8	36.8	0	0
Aquaporin PIP1-1	PIP1-1	0	0	3	3	-4.34294e-08	0.259902	0	-0.18272	NaN	NaN	NaN	NaN	NaN	NaN	27.9138	27.6829	28.4271	28.0338	27.9607	27.4811				30.688	27.16	263840000	5	3	6	4	4	3	8	8	6	3	8	8	16.4	10.1	16.4	10.1	10.1	8.4	19.9	19.9	19.9	14.7
30S ribosomal protein S7, chloroplastic	rps7-A	3	3	3	3	0.0676545	0.420166	-0.08815	-1.27938	31.8422	30.8684	30.6819	31.1091	31.4878	30.5311	30.9562	32.161	31.2731	27.7816	31.9632	30.8073				17.357	153.12	4539800000	7	6	4	8	3	5	6	8	9	4	8	7	40.6	36.8	24.5	46.5	24.5	29.7	36.1	46.5	48.4	25.8
50S ribosomal protein L23, chloroplastic	rpl23-A	3	3	3	3	0.1181	0.155287	0.16848	0.503653	29.3459	30.8932	30.2811	30.1989	30.8455	29.9811	30.0042	29.5689	31.8	32.9672	29.9877	29.9293				10.789	87.992	3406000000	7	6	3	7	3	2	3	4	6	3	3	7	51.6	38.7	20.4	63.4	20.4	20.4	20.4	37.6	52.7	28
50S ribosomal protein L32, chloroplastic	rpl32	1	0	2	2	0	0.548849	NaN	-1.3462	30.833	NaN	NaN	NaN	NaN	NaN	NaN	30.7911	30.6675	NaN	30.3054	28.4608				6.0612	12.198	4186000000	2	1	1	1	1	1	1	2	2	1	2	2	28.8	15.4	15.4	15.4	15.4	15.4	15.4	28.8	28.8	15.4
Photosystem I iron-sulfur center	psaC	2	2	3	3	0.350651	0.259379	1.60217	-0.569035	28.5858	NaN	31.9335	31.5509	NaN	32.1728	31.5961	31.0781	31.7899	29.9516	30.1977	32.6077				9.0384	139.07	5795000000	2	1	2	3	0	3	4	6	5	3	6	6	33.3	17.3	34.6	53.1	0	51.9	63	82.7	82.7	45.7
Cytochrome b559 subunit beta	psbF	0	0	2	1	-4.34294e-08	0	0	1.71886	NaN	NaN	NaN	NaN	NaN	NaN	NaN	29.5283	27.2437	NaN	NaN	30.1049				4.4242	19.935	1994500000	0	0	0	1	0	1	1	2	2	0	1	2	0	0	0	20.5	0	20.5	20.5	30.8	30.8	0
50S ribosomal protein L36, chloroplastic	rpl36	0	0	1	0	-4.34294e-08	0	0	NaN	NaN	NaN	NaN	NaN	NaN	NaN	NaN	NaN	23.8412	NaN	NaN	NaN				4.4604	7.5909	6500500000	1	0	1	1	1	0	1	1	1	0	1	1	24.3	0	24.3	24.3	24.3	0	24.3	24.3	24.3	0
30S ribosomal protein S12, chloroplastic	rps12-A	3	1	3	3	0	0.817029	0.299584	-1.21839	31.1208	30.581	30.9488	NaN	NaN	31.1831	32.1098	32.0816	32.4207	30.0053	32.2968	30.6549				13.764	131.05	12600000000	2	2	2	3	0	2	5	4	11	6	5	2	13	13	13	35	0	13	30.9	22	47.2	35
Succinyl-CoA ligase [ADP-forming] subunit alpha-2, mitochondrial	At5g23250	0	0	0	1	-4.34294e-08	0	0	NaN	NaN	NaN	NaN	NaN	NaN	NaN	NaN	NaN	NaN	NaN	NaN	25.1421				35.316	13.498	4557600	0	0	0	0	0	0	0	0	1	0	1	2	0	0	0	0	0	0	0	0	3.8	0
PsbP-like protein 1, chloroplastic	PPL1	0	0	0	2	-4.34294e-08	0	0	NaN	NaN	NaN	NaN	NaN	NaN	NaN	NaN	NaN	NaN	26.4786	NaN	26.8397				25.623	25.31	28280000	0	0	1	0	0	0	2	1	2	2	1	3	0	0	6.1	0	0	0	9.6	3.5	10.9	8.3
Thylakoid lumenal 19 kDa protein, chloroplastic		0	0	3	3	-4.34294e-08	0.501984	0	0.753131	NaN	NaN	NaN	NaN	NaN	NaN	28.7383	27.2689	27.4988	29.5295	28.1532	28.0827				24.979	44.917	213700000	0	0	1	1	1	0	2	3	2	3	3	3	0	0	4.4	9.6	4.4	0	14	20.1	14	20.1
ATP synthase subunit beta-2, mitochondrial		1	2	2	2	0	0.504298	1.4128	0.860452	27.164	NaN	NaN	28.5673	NaN	28.5864	NaN	28.4538	28.4498	NaN	28.6685	29.956				59.712	134.03	152190000	2	0	1	4	0	4	2	6	3	1	8	12	5.2	0	2	10.3	0	10.4	4.1	13.7	7.4	2
Photosystem Q(B) protein	psbA	3	3	3	2	0.375532	0.481186	1.16777	2.16631	29.1307	27.4095	31.0967	30.4335	29.0508	31.6558	30.8186	32.0672	27.2449	NaN	32.3553	32.0644				38.936	73.5	4518000000	5	2	4	5	2	4	5	6	2	1	6	6	15.3	5.1	11.9	15.3	5.1	12.2	14.2	17.6	5.1	2
ATP synthase subunit alpha, mitochondrial	ATPA	0	1	2	1	0	0	NaN	0.38467	NaN	NaN	NaN	27.7131	NaN	NaN	NaN	27.4134	29.3354	NaN	NaN	28.759				55.045	30.002	91936000	8	7	7	13	6	9	11	16	16	13	14	18	18.1	16	13.8	26	10.3	17.6	20.1	31.6	33.1	24.7
Ribosomal protein S7, mitochondrial	RPS7	0	0	1	0	-4.34294e-08	0	0	NaN	NaN	NaN	NaN	NaN	NaN	NaN	NaN	NaN	25.1087	NaN	NaN	NaN				17.201	6.6746	15111000	1	0	0	0	0	0	0	1	1	1	0	1	11.5	0	0	0	0	0	0	11.5	11.5	11.5
Cell division cycle 5-like protein	CDC5	0	0	0	1	-4.34294e-08	0	0	NaN	NaN	NaN	NaN	NaN	NaN	NaN	NaN	NaN	NaN	NaN	26.2071	NaN				95.766	26.352	9084000	1	0	0	0	0	0	2	2	1	2	3	3	1.1	0	0	0	0	0	2.6	3.2	1.5	2.6
SNF1-related protein kinase catalytic subunit alpha KIN11	KIN11	0	0	2	2	-4.34294e-08	0.523392	0	-0.951376	NaN	NaN	NaN	NaN	NaN	NaN	26.1327	24.9425	NaN	NaN	24.2457	24.9268				58.689	16.442	6467800	0	0	0	0	0	0	3	2	1	1	2	2	0	0	0	0	0	0	6.1	3.1	1.4	1.4
50S ribosomal protein L24, chloroplastic	RPL24	3	3	3	3	1.27463	1.06875	-1.01895	-1.5136	32.7126	32.2719	32.1679	31.9647	31.3274	30.8034	31.6453	33.2728	33.2815	30.5798	31.9063	31.1727				21.976	104.48	7206300000	7	4	4	6	3	4	7	8	9	7	7	8	35.9	24.7	17.7	30.3	16.2	24.2	35.9	36.9	41.4	40.4
Ras-related protein RABB1c	RABB1C	0	0	1	0	-4.34294e-08	0	0	NaN	NaN	NaN	NaN	NaN	NaN	NaN	NaN	NaN	25.041	NaN	NaN	NaN				23.164	8.5407	11598000	0	0	0	0	0	0	1	1	1	1	1	2	0	0	0	0	0	0	5.2	5.2	5.2	5.2
Trans-cinnamate 4-monooxygenase	CYP73A5	0	0	0	1	-4.34294e-08	0	0	NaN	NaN	NaN	NaN	NaN	NaN	NaN	NaN	NaN	NaN	NaN	24.9431	NaN				57.792	13.507	7470800	0	0	1	0	0	0	1	1	1	1	2	1	0	0	2.8	0	0	0	2.8	2.8	2.8	2.8
Aquaporin PIP2-7	PIP2-7	2	2	3	3	0.0553482	0.24871	0.0305405	0.138629	29.7914	29.4384	NaN	29.6763	NaN	29.6147	29.7085	29.5584	30.1598	30.1488	29.9803	29.7135				29.742	118.59	1072900000	2	2	1	2	0	2	2	3	4	3	2	3	11.1	11.1	4.3	11.1	0	11.1	11.1	17.1	21.1	15
30S ribosomal protein S5, chloroplastic	rps5	3	3	3	3	0.23062	0.390147	-0.28712	-0.704591	33.5254	32.9075	32.179	32.9936	32.7452	32.0118	32.2406	33.6909	33.8966	31.5459	33.4537	32.7149				32.645	308.38	7097700000	13	13	8	15	9	11	15	15	21	15	15	15	41.3	41.3	24.1	46.5	28.7	33.3	46.5	46.5	50.8	43.2
Ubiquitin-activating enzyme E1 1	UBA1	0	0	1	0	-4.34294e-08	0	0	NaN	NaN	NaN	NaN	NaN	NaN	NaN	NaN	NaN	24.8428	NaN	NaN	NaN				120.25	11.279	3446400	0	0	0	0	0	0	1	1	2	0	1	1	0	0	0	0	0	0	1	1	1.9	0
Protein ROOT HAIR DEFECTIVE 3	RHD3	0	0	1	0	-4.34294e-08	0	0	NaN	NaN	NaN	NaN	NaN	NaN	NaN	NaN	NaN	25.0835	NaN	NaN	NaN				89.091	16.695	4694500	0	0	0	0	0	0	2	2	3	0	1	2	0	0	0	0	0	0	3	3.9	5.2	0
Vacuolar protein sorting-associated protein 41 homolog	VPS41	0	0	3	2	-4.34294e-08	0.00417318	0	0.00259972	NaN	NaN	NaN	NaN	NaN	NaN	27.7747	27.3763	27.4037	NaN	27.3714	27.6703				110.28	41.631	30985000	0	0	0	0	1	0	5	5	5	1	5	4	0	0	0	0	1	0	5.6	5.9	5.4	0.9
Cytochrome c oxidase subunit 2	COX2	0	0	0	1	-4.34294e-08	0	0	NaN	NaN	NaN	NaN	NaN	NaN	NaN	NaN	NaN	NaN	NaN	NaN	26.4431				29.674	9.8238	17899000	0	0	0	0	0	0	0	0	0	0	0	1	0	0	0	0	0	0	0	0	0	0
ATP synthase protein YMF19	YMF19	0	0	1	1	-4.34294e-08	0	0	0.631201	NaN	NaN	NaN	NaN	NaN	NaN	NaN	26.0828	NaN	NaN	NaN	26.714				18.211	11.446	66396000	0	0	1	1	0	1	1	2	2	1	1	2	0	0	5.1	4.4	0	5.1	4.4	9.5	9.5	4.4
NADH dehydrogenase [ubiquinone] iron-sulfur protein 2	NAD7	0	0	1	2	-4.34294e-08	0	0	0.821905	NaN	NaN	NaN	NaN	NaN	NaN	NaN	25.8303	NaN	NaN	27.0658	26.2385				44.961	18.254	27211000	0	0	1	0	0	1	1	2	0	0	2	2	0	0	3.3	0	0	3.3	3.3	6.3	0	0
Zinc finger CCCH domain-containing protein 30		0	0	1	0	-4.34294e-08	0	0	NaN	NaN	NaN	NaN	NaN	NaN	NaN	NaN	24.1489	NaN	NaN	NaN	NaN				77.991	32.116	2502300	0	0	0	1	0	0	1	2	0	0	1	1	0	0	0	2.7	0	0	2.2	4.9	0	0
Malate dehydrogenase, cytoplasmic 1		1	1	3	3	0	0.410638	0.947157	0.589572	27.8424	NaN	NaN	NaN	NaN	28.7895	28.7914	29.5432	29.5798	29.9712	28.9001	30.8118				35.571	82.966	433610000	2	1	0	0	0	3	4	6	6	4	4	7	10.8	4.8	0	0	0	11.4	16.3	21.4	23.5	16.3
Germin-like protein subfamily 3 member 1	GLP1	0	1	3	3	0	0.302129	NaN	1.19665	NaN	NaN	NaN	NaN	NaN	32.1172	27.0362	29.7581	32.1222	30.2033	30.1495	32.1537				21.559	18.348	4635800000	0	1	0	1	0	1	1	1	1	1	1	1	0	8.2	0	8.2	0	8.2	8.2	8.2	8.2	8.2
Germin-like protein subfamily 3 member 3	GER3	0	0	1	1	-4.34294e-08	0	0	0.602926	NaN	NaN	NaN	NaN	NaN	NaN	NaN	NaN	27.4433	NaN	NaN	28.0462				21.836	27.085	209430000	1	1	1	1	1	1	1	1	2	1	1	3	5.2	5.2	5.2	5.2	5.2	5.2	5.2	5.2	16.1	5.2
	gene1500	0	0	1	0	-4.34294e-08	0	0	NaN	NaN	NaN	NaN	NaN	NaN	NaN	NaN	NaN	23.6203	NaN	NaN	NaN				38.721	6.376	4906600	0	0	1	1	0	0	1	1	1	0	1	0	0	0	2.4	2.4	0	0	2.4	2.4	2.4	0
Phospho-2-dehydro-3-deoxyheptonate aldolase 2, chloroplastic	DHS2	0	1	0	1	0	0	NaN	NaN	NaN	NaN	NaN	NaN	NaN	26.1004	NaN	NaN	NaN	NaN	25.6737	NaN				56.148	44.673	25982000	0	0	2	0	1	2	3	3	1	0	2	3	0	0	4.5	0	2.4	4.5	6.1	6.3	1.8	0
14-3-3-like protein GF14 omega	GRF2	0	0	3	2	-4.34294e-08	0.34126	0	-0.0637474	NaN	NaN	NaN	NaN	NaN	NaN	27.7669	27.6531	27.6671	NaN	27.5534	27.7105				29.161	48.258	107900000	1	1	1	1	2	1	5	5	5	2	4	8	3.1	3.9	4.6	3.9	7.3	6.6	22.8	23.6	27.8	8.5
ATP synthase gamma chain 1, chloroplastic	ATPC1	3	3	3	3	0.108206	0.0642808	-0.133622	-0.118539	31.4114	32.3266	31.1676	31.5697	30.9983	31.9368	33.8654	32.8459	31.6833	32.4796	32.6659	32.8935				40.911	284.12	4053300000	10	13	6	11	6	11	11	16	18	12	16	17	27.6	29.8	14.5	27.9	13.7	27.1	23.3	39.9	46.4	34.9
Glycine-rich RNA-binding protein 7	RBG7	3	3	3	3	0.757666	0.419866	0.651874	0.768292	29.5439	30.2541	30.4968	30.2209	30.8956	31.1338	31.3628	29.991	28.6835	30.9595	30.6168	30.766				16.89	216.94	1550200000	8	8	5	9	5	7	6	9	6	4	8	10	40.9	42.6	27.3	50	27.3	40.9	36.4	51.7	29	17
Glycine-rich RNA-binding protein 8	RBG8	2	1	3	2	0	0.463451	0.265449	0.915311	NaN	28.5353	28.3461	NaN	NaN	28.7061	28.3927	28.0584	26.4194	NaN	28.2471	28.8306				16.578	78.93	323250000	3	4	2	3	1	4	3	6	5	2	6	6	13.6	29	21.3	13.6	5.9	27.2	21.3	34.9	29	6.5
ATP synthase protein MI25	AtMg00640	0	0	3	3	-4.34294e-08	0.0245923	0	0.031271	NaN	NaN	NaN	NaN	NaN	NaN	28.7315	27.7057	27.5125	28.3221	28.0683	27.6532				21.693	40.895	203170000	0	0	1	0	1	1	4	5	5	2	4	5	0	0	5.7	0	5.7	4.2	18.2	18.2	19.3	10.4
31 kDa ribonucleoprotein, chloroplastic	RBP31	3	3	3	3	0.0155891	0.21331	0.0228844	-0.534619	34.0674	33.9604	32.8047	33.6557	34.0914	33.1542	32.6594	33.7769	32.0846	30.6624	33.3997	32.8549				35.787	294.78	11613000000	11	9	7	10	4	6	10	13	14	6	12	12	33.7	26.1	17.3	32.5	8.2	12.2	21	39.5	36.2	11.6
FACT complex subunit SSRP1	SSRP1	0	0	1	0	-4.34294e-08	0	0	NaN	NaN	NaN	NaN	NaN	NaN	NaN	NaN	27.0281	NaN	NaN	NaN	NaN				71.645	26.853	17057000	0	0	0	0	0	0	1	2	1	1	1	1	0	0	0	0	0	0	1.7	2.6	2.6	2.6
DNA-damage-repair/toleration protein DRT102	DRT102	0	0	1	0	-4.34294e-08	0	0	NaN	NaN	NaN	NaN	NaN	NaN	NaN	24.28	NaN	NaN	NaN	NaN	NaN				33.233	7.0974	966410	0	0	0	0	0	0	1	0	0	0	0	0	0	0	0	0	0	0	3.9	0	0	0
Ketol-acid reductoisomerase, chloroplastic		2	2	3	3	0.739993	0.186346	-0.408136	0.32892	29.5908	29.6363	NaN	29.407	NaN	29.0038	29.848	28.7362	28.9869	30.0235	28.3549	30.1794				63.812	195.4	298880000	5	5	1	6	0	4	5	9	8	5	5	10	10.3	10	1.7	13.2	0	8.1	9.5	19.6	18.6	9.6
1-aminocyclopropane-1-carboxylate oxidase 4	ACO4	0	2	3	3	0	1.89352	NaN	2.28616	NaN	NaN	NaN	26.7196	NaN	27.8535	26.9387	27.0379	25.9484	28.8871	28.2488	29.6475				36.676	54.418	166630000	1	0	1	2	0	2	2	2	2	3	4	5	3.1	0	3.1	5.6	0	5.6	5.6	5.6	5	9.9
Serine/threonine-protein phosphatase PP2A-1 catalytic subunit	PP2A1	0	0	1	0	-4.34294e-08	0	0	NaN	NaN	NaN	NaN	NaN	NaN	NaN	NaN	NaN	24.1461	NaN	NaN	NaN				34.96	10.483	3655800	0	0	0	0	0	0	0	1	2	1	1	1	0	0	0	0	0	0	0	4.2	7.8	4.2
Chlorophyll a-b binding protein CP29.1, chloroplastic	LHCB4.1	3	2	3	3	0.171317	0.628915	0.373748	0.61762	30.2395	30.904	32.1774	31.0375	NaN	31.9239	32.3024	31.5588	33.076	32.9322	32.8241	33.0338				31.139	82.577	4365800000	4	3	4	4	2	4	4	5	6	3	4	7	12.8	8.3	11.7	11.7	5.9	11.7	11.7	16.2	25.9	11.7
Aquaporin PIP1-3	PIP1-3	0	0	3	3	-4.34294e-08	0.401438	0	-0.504561	NaN	NaN	NaN	NaN	NaN	NaN	26.8238	27.5048	27.8812	26.3898	27.76	26.5463				30.632	68.371	168470000	1	1	2	1	3	2	7	8	5	4	8	7	3.1	3.1	4.9	3.1	10.1	8.4	13.6	21.7	21.7	21.7
Clathrin heavy chain 2	CHC2	3	2	3	3	0.592414	0.00415967	-0.509523	-0.00937271	28.276	28.5266	28.6214	28.4191	27.5112	NaN	30.5519	29.552	28.0558	29.6143	29.1534	29.3639				193.27	84.024	87667000	37	24	18	27	12	15	38	52	52	38	42	51	24.4	16.7	10.2	18	6.9	9	19.3	30.2	28.9	22.5
Pentatricopeptide repeat-containing protein MRL1, chloroplastic	MRL1	2	3	3	3	0.517729	0.57175	0.609925	-0.518045	27.7329	26.9752	NaN	27.4848	28.5511	27.856	28.4612	28.0271	27.6389	27.3466	28.1559	27.0706				119.77	125.78	50223000	6	3	0	4	3	3	11	12	7	3	9	12	5.4	2.8	0	4.1	3.1	2.8	11.2	12.9	7.8	3.5
	At4g02480	2	0	3	3	0	0.962725	NaN	-0.912216	25.8831	26.3263	NaN	NaN	NaN	NaN	27.5252	26.493	27.6187	26.411	26.6819	25.8074				136.52	52.316	17283000	3	2	1	0	1	0	3	4	4	4	4	5	3.5	2.1	1.5	0	1.5	0	3.1	4.4	4	4
Uncharacterized protein At3g49140		3	0	3	2	0	0.384866	NaN	-0.730062	25.8008	26.3692	27.0046	NaN	NaN	NaN	26.4431	27.6866	25.7034	NaN	26.1234	25.6386				55.87	42.92	49485000	3	2	1	1	0	1	4	4	3	1	5	4	6.2	3.6	2.6	1.6	0	2	8.4	8.4	6.2	1.6
Pentatricopeptide repeat-containing protein At5g04810, chloroplastic	PPR4	2	0	3	3	0	0.345859	NaN	-0.417141	27.6794	27.4741	NaN	NaN	NaN	NaN	26.8618	26.3016	27.848	26.932	26.6315	26.1965				106.74	52.76	27803000	3	3	0	1	1	0	3	4	6	2	4	5	4.5	4.5	0	0.9	1.4	0	3.6	5.5	8.1	2.3
Clathrin heavy chain 1	CHC1	3	3	3	3	0.610837	0.179707	-0.446342	-0.225605	32.9455	32.7627	32.2444	32.5377	32.3649	31.711	34.3218	33.2305	33.2548	33.9914	33.1788	32.96				193.24	323.31	1269600000	38	23	17	28	12	16	41	52	53	38	41	53	25	16	9.6	18.6	6.9	9.6	21	29.8	29.8	22.4
Thiocyanate methyltransferase 1	HOL1	0	0	0	1	-4.34294e-08	0	0	NaN	NaN	NaN	NaN	NaN	NaN	NaN	NaN	NaN	NaN	NaN	NaN	26.5858				27.408	16.659	13074000	0	0	0	0	0	1	1	1	1	1	0	2	0	0	0	0	0	3.3	3.3	3.3	7.3	3.3
Uncharacterized methyltransferase At2g41040, chloroplastic		0	0	1	0	-4.34294e-08	0	0	NaN	NaN	NaN	NaN	NaN	NaN	NaN	NaN	24.1209	NaN	NaN	NaN	NaN				39.23	11.739	4700200	0	0	0	0	0	0	1	1	0	0	1	1	0	0	0	0	0	0	4.3	4.3	0	0
	ATE1	1	1	3	3	0	0.0310247	-0.466221	0.0609042	25.8285	NaN	NaN	NaN	NaN	25.3623	25.4688	26.2464	26.2861	27.1082	26.0651	25.0108				19.809	33.179	69108000	2	1	0	1	0	2	3	3	3	2	3	4	11.3	6.2	0	5.1	0	11.3	17.5	18.6	17.5	11.3
Filament-like plant protein 4	FPP4	0	0	0	1	-4.34294e-08	0	0	NaN	NaN	NaN	NaN	NaN	NaN	NaN	NaN	NaN	NaN	NaN	25.4831	NaN				109.81	29.992	6569700	0	0	1	0	0	0	2	2	2	1	3	1	0	0	1.2	0	0	0	2.1	2.3	2	1.2
		0	0	1	0	-4.34294e-08	0	0	NaN	NaN	NaN	NaN	NaN	NaN	NaN	NaN	24.5414	NaN	NaN	NaN	NaN				34.779	23.365	12519000	0	1	0	1	1	1	1	2	2	1	1	0	0	2.5	0	2.5	2.5	2.5	2.5	7	5.7	2.5
Probable alpha,alpha-trehalose-phosphate synthase [UDP-forming] 8	TPS8	0	0	1	0	-4.34294e-08	0	0	NaN	NaN	NaN	NaN	NaN	NaN	NaN	26.1041	NaN	NaN	NaN	NaN	NaN				97.56	14.462	5537400	0	0	0	0	0	0	2	0	0	1	1	0	0	0	0	0	0	0	2.5	0	0	1.4
BAG family molecular chaperone regulator 1	BAG1	0	0	0	1	-4.34294e-08	0	0	NaN	NaN	NaN	NaN	NaN	NaN	NaN	NaN	NaN	NaN	24.5946	NaN	NaN				38.19	6.4758	329340	0	0	0	0	0	0	0	0	0	1	0	0	0	0	0	0	0	0	0	0	0	3.5
	At3g05220	0	0	1	0	-4.34294e-08	0	0	NaN	NaN	NaN	NaN	NaN	NaN	NaN	NaN	NaN	23.9874	NaN	NaN	NaN				58.881	12.036	4719700	0	0	0	0	0	0	1	0	1	0	1	0	0	0	0	0	0	0	1.4	0	3.6	0
Probable starch synthase 4, chloroplastic/amyloplastic	SS4	1	1	3	3	0	0.00452792	-0.484676	-0.0151393	28.7797	NaN	NaN	28.295	NaN	NaN	29.9153	27.9638	28.3071	30.528	27.6048	28.008				117.75	161.18	73824000	5	2	0	4	1	1	9	12	10	7	9	13	5.8	2.3	0	4.8	0.9	1.2	8.8	12.9	11.4	9
Coatomer subunit gamma		2	2	3	3	0.17701	0.401619	0.576658	-0.888301	29.7643	27.47	NaN	29.2335	29.1541	NaN	29.3291	30.7112	31.1165	28.2313	30.873	29.3876				98.49	206.95	251070000	8	3	1	6	3	0	9	18	16	8	13	19	11.1	4.5	1.1	6.7	2.9	0	8.7	21	20.9	9.4
	At4g38370	0	0	0	2	-4.34294e-08	0	0	NaN	NaN	NaN	NaN	NaN	NaN	NaN	NaN	NaN	NaN	26.3394	25.1597	NaN				25.256	22.934	11133000	0	0	0	0	0	0	0	1	0	2	3	2	0	0	0	0	0	0	0	4.9	0	10.2
Cytochrome b-c1 complex subunit 6	At1g15120	0	1	3	3	0	1.71195	NaN	0.658009	NaN	NaN	NaN	26.4468	NaN	NaN	25.6451	26.0429	25.939	26.2822	26.6885	26.6303				7.9832	21.607	150000000	0	0	1	1	0	1	2	2	3	2	2	3	0	0	13	13	0	13	27.5	27.5	42	27.5
Divinyl chlorophyllide a 8-vinyl-reductase, chloroplastic	DVR	0	0	2	1	-4.34294e-08	0	0	0.415607	NaN	NaN	NaN	NaN	NaN	NaN	NaN	26.2816	26.7173	NaN	NaN	26.915				45.892	20.341	28482000	0	0	1	0	0	1	1	3	2	1	1	3	0	0	2.9	0	0	2.2	2.9	8.2	5.3	2.9
	ACD32.1	0	1	3	3	0	1.06141	NaN	0.916503	NaN	NaN	NaN	NaN	NaN	28.7254	28.765	27.6453	28.3903	29.4528	29.3873	28.71				31.222	89.265	247580000	0	1	1	0	0	2	4	5	6	3	5	6	0	3.9	3.9	0	0	10.2	16.8	20.7	28.1	13
	AKR2B	0	0	1	0	-4.34294e-08	0	0	NaN	NaN	NaN	NaN	NaN	NaN	NaN	NaN	NaN	23.7074	NaN	NaN	NaN				36.899	6.5149	8136800	0	0	2	0	0	0	1	2	1	1	2	2	0	0	8.4	0	0	0	2.6	7.6	2.6	2.6
NAD(P)H-quinone oxidoreductase subunit M, chloroplastic	ndhM	0	0	3	1	-4.34294e-08	0	0	0.969784	NaN	NaN	NaN	NaN	NaN	NaN	25.8569	25.5035	25.782	NaN	NaN	26.6839				24.795	22.932	34394000	0	0	0	0	0	0	2	2	3	0	1	3	0	0	0	0	0	0	9.7	9.7	18.9	0
Pyruvate dehydrogenase E1 component subunit beta-1, mitochondrial	PDH2	1	1	3	3	0	0.357172	-0.34034	-0.37862	28.6717	NaN	NaN	28.3314	NaN	NaN	29.3924	29.16	29.3479	28.0923	29.1043	29.5677				39.175	125.09	338930000	3	0	0	2	1	1	4	7	7	3	3	8	9.9	0	0	8.3	2.5	3	9.6	22.3	24.2	6.6
Thiamine thiazole synthase, chloroplastic	THI1	2	2	3	3	0.512095	0.347093	0.302508	-0.25944	28.8529	29.1852	NaN	29.4701	NaN	29.173	30.4969	30.393	30.0305	29.9954	29.5977	30.549				36.664	110.54	928030000	3	3	1	4	0	4	7	7	10	9	7	7	9.7	10	2.3	16.6	0	15.2	25.2	25.2	29.8	28.9
Mitochondrial import inner membrane translocase subunit TIM23-2	TIM23-2	0	0	1	0	-4.34294e-08	0	0	NaN	NaN	NaN	NaN	NaN	NaN	NaN	NaN	23.9667	NaN	NaN	NaN	NaN				19.878	9.1189	10523000	0	0	0	0	0	0	0	1	0	0	1	1	0	0	0	0	0	0	0	7.4	0	0
Chlorophyll synthase, chloroplastic	CHLG	0	0	1	0	-4.34294e-08	0	0	NaN	NaN	NaN	NaN	NaN	NaN	NaN	NaN	NaN	26.7538	NaN	NaN	NaN				41.881	28.378	61781000	0	0	0	0	0	1	0	1	1	1	1	1	0	0	0	0	0	3.9	0	3.9	3.9	3.9
Disease resistance RPP13-like protein 4	RPP13L4	0	0	2	0	-4.34294e-08	0	0	NaN	NaN	NaN	NaN	NaN	NaN	NaN	26.7538	26.4028	NaN	NaN	NaN	NaN				97.039	29.422	10756000	0	0	0	0	0	0	4	4	2	1	4	2	0	0	0	0	0	0	4.1	4.1	2	0.9
	ATOZI1	0	0	1	0	-4.34294e-08	0	0	NaN	NaN	NaN	NaN	NaN	NaN	NaN	25.7266	NaN	NaN	NaN	NaN	NaN				8.6058	11.295	92561000	0	0	1	0	0	0	2	1	1	1	1	1	0	0	16.2	0	0	0	32.5	16.2	16.2	16.2
Serine/threonine-protein phosphatase 2A 65 kDa regulatory subunit A alpha isoform	PP2AA1	0	0	3	3	-4.34294e-08	0.0495049	0	-0.0813967	NaN	NaN	NaN	NaN	NaN	NaN	28.0903	26.7618	26.8212	27.851	26.6629	26.9152				65.493	54.38	34967000	0	0	1	1	0	1	3	5	5	2	2	4	0	0	1.9	1.9	0	1.9	5.3	9	9.9	3.9
1-deoxy-D-xylulose-5-phosphate synthase, chloroplastic	DXS	0	1	2	1	0	0	NaN	-1.67222	NaN	NaN	NaN	NaN	28.1085	NaN	28.6832	26.5323	NaN	NaN	25.9355	NaN				76.832	35.234	28451000	0	1	1	0	2	0	4	2	0	0	4	1	0	1.1	1.1	0	2.5	0	6.1	2.9	0	0
Calreticulin-2	CRT2	3	3	3	3	1.58175	0.964733	0.824104	-1.06725	29.5815	29.2637	28.7784	29.9728	29.9869	30.1363	29.4521	30.1887	30.1852	28.3866	29.7871	28.4506				48.156	181.26	392540000	10	6	3	9	4	4	5	8	11	3	7	11	25	15.8	6.6	25.5	8.5	6.6	8.5	14.6	23.8	4.5
Phospholipase D alpha 1	PLDALPHA1	3	3	3	3	0.202139	0.49888	-0.317975	-0.678314	30.9877	30.9523	29.7508	30.7557	29.3479	30.6331	30.786	31.9168	32.3339	30.3244	31.6096	31.0676				91.847	323.31	773030000	12	10	4	13	2	6	14	19	17	8	18	22	19	15.2	4.4	17.8	2.2	9.3	15.3	25.2	24.3	10
Eukaryotic translation initiation factor 3 subunit I	TIF3I1	3	3	3	3	0.163937	0.263772	0.155259	-0.448055	29.3157	29.3501	29.7812	29.04	30.1509	29.7219	30.9311	30.9621	29.27	29.299	30.6256	29.8944				36.388	181.38	897250000	7	8	3	6	2	6	9	12	8	4	11	11	22	26.2	9.8	21.6	7	19.8	28	45.1	27.7	15.9
Endoglucanase 25	KOR	0	0	1	0	-4.34294e-08	0	0	NaN	NaN	NaN	NaN	NaN	NaN	NaN	NaN	NaN	24.0874	NaN	NaN	NaN				69.191	6.1554	3215200	0	0	0	0	0	0	0	1	1	0	1	1	0	0	0	0	0	0	0	2.3	2.3	0
Peptidyl-prolyl cis-trans isomerase CYP19-1	CYP19-1	1	1	3	3	0	1.49903	1.85716	2.84292	26.9695	NaN	NaN	28.8267	NaN	NaN	27.5549	27.1996	28.6809	31.3114	29.1478	31.505				18.492	100.64	802080000	2	0	1	3	0	1	4	4	6	6	4	8	16.2	0	4	20.2	0	4	17.3	22.5	32.9	32.9
Translocase of chloroplast 34, chloroplastic	TOC34	1	1	3	3	0	0.91063	0.476788	-0.541823	28.2279	NaN	NaN	NaN	28.7047	NaN	28.2178	28.5559	27.9649	27.6734	28.0977	27.342				34.707	66.259	162440000	3	0	1	1	3	1	5	4	7	3	5	6	13.1	0	3.5	3.5	8.9	3.5	9.9	9.3	22.7	12.5
Ras-related protein RABB1b	RABB1B	0	0	0	2	-4.34294e-08	0	0	NaN	NaN	NaN	NaN	NaN	NaN	NaN	NaN	NaN	NaN	NaN	24.3346	25.3123				23.175	18.945	8018400	0	0	0	0	0	0	0	1	0	1	2	2	0	0	0	0	0	0	0	7.1	0	7.1
Acetyl-CoA carboxylase 1	ACC1	2	2	3	3	0.010888	0.143369	-0.0447493	-0.509274	NaN	29.8891	28.0326	29.794	28.0382	NaN	32.3542	30.2301	30.2551	32.6644	29.2669	29.3803				251.38	323.31	92708000	0	6	2	3	2	1	28	23	24	20	13	22	0	3	1.1	1.7	0.8	0.7	13	11.6	13	9.8
Mitogen-activated protein kinase 3	MPK3	0	0	0	1	-4.34294e-08	0	0	NaN	NaN	NaN	NaN	NaN	NaN	NaN	NaN	NaN	NaN	NaN	NaN	26.7128				42.716	11.171	8889900	0	0	0	0	0	0	0	0	0	0	1	2	0	0	0	0	0	0	0	0	0	0
Phosphoinositide phospholipase C 1	PLC1	0	0	1	0	-4.34294e-08	0	0	NaN	NaN	NaN	NaN	NaN	NaN	NaN	NaN	NaN	25.1982	NaN	NaN	NaN				64.313	6.2772	7959200	0	0	0	0	0	0	1	1	1	0	1	0	0	0	0	0	0	0	1.6	1.6	1.6	0
	CP33	3	3	3	3	0.240919	0.875504	-0.616011	-0.969177	32.7613	32.8041	30.6952	32.487	30.0561	31.8694	31.2364	31.7469	32.3032	30.3855	31.6193	30.3742				35.744	254.61	3894200000	8	6	2	7	1	6	7	11	11	8	6	10	25.2	20.7	6.4	20.7	2.4	15.5	19.8	30.4	32.5	26.4
Delta(24)-sterol reductase	DIM	0	0	1	0	-4.34294e-08	0	0	NaN	NaN	NaN	NaN	NaN	NaN	NaN	28.0984	NaN	NaN	NaN	NaN	NaN				65.393	33.023	22323000	0	0	0	0	0	0	3	1	1	0	2	2	0	0	0	0	0	0	5.2	1.2	2.9	0
Protein EARLY RESPONSIVE TO DEHYDRATION 15	ERD15	0	0	2	0	-4.34294e-08	0	0	NaN	NaN	NaN	NaN	NaN	NaN	NaN	NaN	26.9133	26.6026	NaN	NaN	NaN				18.411	41.482	119550000	1	0	0	1	0	0	0	3	3	0	1	1	8	0	0	9.8	0	0	0	18.4	17.2	0
Eukaryotic peptide chain release factor subunit 1-1	ERF1-1	0	0	1	0	-4.34294e-08	0	0	NaN	NaN	NaN	NaN	NaN	NaN	NaN	26.1297	NaN	NaN	NaN	NaN	NaN				48.722	32.093	14431000	1	1	1	1	0	1	4	5	4	2	3	2	2.1	2.1	2.1	2.1	0	2.1	10.1	13.1	9.4	4.8
Xyloglucan endotransglucosylase/hydrolase protein 4	XTH4	0	0	2	2	-4.34294e-08	0.162303	0	0.202414	NaN	NaN	NaN	NaN	NaN	NaN	NaN	26.5683	25.7341	NaN	26.2262	26.4811				34.291	31.211	33135000	1	0	0	0	0	1	0	4	3	1	2	2	4.4	0	0	0	0	5.4	0	16.9	11.5	4.4
Ferritin-1, chloroplastic	FER1	0	0	1	2	-4.34294e-08	0	0	-0.0472803	NaN	NaN	NaN	NaN	NaN	NaN	NaN	26.3285	NaN	NaN	25.9933	26.5691				28.178	26.868	91140000	0	3	1	2	1	1	2	3	2	2	2	3	0	12.9	3.1	6.7	3.1	3.1	6.7	15.7	12.5	12.5
ATP-dependent zinc metalloprotease FTSH 1, chloroplastic	FTSH1	0	0	1	0	-4.34294e-08	0	0	NaN	NaN	NaN	NaN	NaN	NaN	NaN	NaN	NaN	26.1613	NaN	NaN	NaN				76.758	23.797	14176000	3	1	2	5	3	4	7	9	7	3	7	10	6	1.1	2.9	8	3.9	5	9.4	14.2	13.4	3.8
	Lhb1B2	3	3	3	3	0.0315311	0.375116	0.0821304	1.07165	29.879	30.8728	32.3375	30.867	30.3752	32.0934	31.393	31.3215	33.8776	34.9698	32.55	32.2872				28.054	57.019	9497200000	5	4	5	8	2	5	6	7	5	5	8	9	12.1	12.1	12.1	43	5.3	12.1	18.5	29.4	12.1	12.1
	Lhb1B1	3	2	3	3	0.43004	0.0902114	0.899402	0.203886	31.3068	32.2057	32.5805	31.9836	NaN	33.8772	32.5571	33.3338	33.0141	31.6375	34.0907	33.7886				28.17	207.54	15493000000	4	3	5	8	0	6	7	8	5	4	9	10	13.2	13.2	13.9	44.7	0	13.9	20.3	31.2	13.9	13.9
Myosin-5	XI-1	0	0	3	3	-4.34294e-08	0.0326289	0	0.0947774	NaN	NaN	NaN	NaN	NaN	NaN	29.4757	26.9295	28.1694	29.5344	27.3572	27.9674				172.91	65.132	17142000	3	2	2	3	1	1	16	10	12	11	11	10	2	1.3	1.3	2	0.7	0.7	9.9	6	7.4	6.5
Ferredoxin--nitrite reductase, chloroplastic	NIR1	1	2	2	3	0	0.0483416	-0.037509	-0.142633	27.0451	NaN	NaN	26.9046	NaN	27.1106	28.2035	27.7595	NaN	28.0207	26.4468	29.0491				65.504	82.543	66840000	2	0	1	2	0	2	5	8	1	2	4	9	4.6	0	1.9	3.1	0	3.8	9.6	16	1.2	3.1
DEAD-box ATP-dependent RNA helicase 7	RH7	3	1	3	3	0	0.411271	-0.236759	-0.165796	28.5281	28.3768	28.7299	NaN	28.3082	NaN	27.5785	27.1823	27.5916	27.4916	27.1379	27.2255				72.89	113.69	75548000	4	4	2	0	3	1	10	8	6	6	9	6	7.5	6.7	3.1	0	4.9	2.1	16.1	12.7	9.7	9.8
Wall-associated receptor kinase 1	WAK1	1	0	3	3	0	0.982678	NaN	1.18553	27.5541	NaN	NaN	NaN	NaN	NaN	27.5965	27.3192	26.0054	28.698	28.0285	27.7512				81.21	47.854	54521000	4	0	1	1	1	0	4	4	3	3	3	6	6.8	0	1.6	1.1	1.6	0	6	7.3	4.9	4.8
Probable aquaporin PIP1-4	PIP1.4	2	1	2	3	0	0.0700356	-0.28944	-0.116449	26.568	26.1603	NaN	26.0747	NaN	NaN	27.5787	26.8687	NaN	26.4079	27.7584	27.1555				30.692	44.046	204700000	4	3	3	3	3	3	6	7	4	4	7	6	16.7	16.7	9.1	8.7	9.1	8.7	13.9	22	13.9	22
U1 small nuclear ribonucleoprotein A	U1A	0	0	2	2	-4.34294e-08	0.257547	0	0.987571	NaN	NaN	NaN	NaN	NaN	NaN	NaN	25.3002	25.7654	27.8969	NaN	25.1437				28.074	20.655	54565000	1	0	0	0	0	1	1	3	2	2	3	2	4.4	0	0	0	0	4.4	4.8	12.8	9.2	9.2
Actin-depolymerizing factor 2	ADF2	0	0	0	1	-4.34294e-08	0	0	NaN	NaN	NaN	NaN	NaN	NaN	NaN	NaN	NaN	NaN	NaN	NaN	26.4285				15.745	7.1306	20672000	1	1	1	1	1	1	1	1	1	1	1	2	10.2	10.2	10.2	10.2	10.2	10.2	10.2	10.2	10.2	10.2
SKP1-like protein 1A	SKP1A	0	0	1	0	-4.34294e-08	0	0	NaN	NaN	NaN	NaN	NaN	NaN	NaN	NaN	25.6634	NaN	NaN	NaN	NaN				17.857	25.38	39454000	0	0	0	0	0	0	1	2	2	1	1	1	0	0	0	0	0	0	5	17.5	12.5	5
V-type proton ATPase subunit E1	VHA-E1	2	1	3	3	0	0.0958185	1.34429	-0.0615648	NaN	26.2987	29.5398	NaN	NaN	29.2635	30.4734	30.1782	30.5732	29.957	30.5897	30.4934				26.06	108.68	830920000	0	1	3	1	1	3	8	8	9	8	10	10	0	3.9	12.2	4.3	3.9	15.2	36.5	39.1	40.4	34.3
Putative myrosinase 3	TGG3	0	0	1	0	-4.34294e-08	0	0	NaN	NaN	NaN	NaN	NaN	NaN	NaN	NaN	24.4934	NaN	NaN	NaN	NaN				50.757	6.4971	30629000	1	0	0	1	0	0	1	1	0	0	1	1	1.6	0	0	1.6	0	0	1.6	1.6	0	0
40S ribosomal protein S21-2	RPS21C	2	1	2	3	0	1.67188	-1.81968	-2.01394	29.3259	28.8663	NaN	NaN	NaN	27.2764	NaN	29.5329	30.6798	28.0475	27.9135	28.3164				9.1131	139.69	3167100000	2	2	0	1	0	3	1	3	3	2	3	3	37.8	37.8	0	19.5	0	37.8	18.3	37.8	51.2	31.7
Cold shock protein 2	CSP2	0	0	1	0	-4.34294e-08	0	0	NaN	NaN	NaN	NaN	NaN	NaN	NaN	NaN	NaN	24.8639	NaN	NaN	NaN				19.153	17.184	21170000	0	0	0	0	0	0	0	0	1	0	0	1	0	0	0	0	0	0	0	0	10.8	0
1-aminocyclopropane-1-carboxylate oxidase 2	ACO2	0	0	1	1	-4.34294e-08	0	0	0.291389	NaN	NaN	NaN	NaN	NaN	NaN	NaN	NaN	26.5996	NaN	NaN	26.891				36.183	31.175	35832000	0	0	0	1	0	1	1	3	4	3	3	3	0	0	0	2.5	0	2.5	2.5	10.3	13.8	9.4
Oxygen-evolving enhancer protein 3-2, chloroplastic	PSBQ2	0	2	3	3	0	0.481437	NaN	1.13866	NaN	NaN	NaN	30.663	NaN	31.127	29.9622	29.5691	30.546	29.7378	30.6942	33.0614				24.643	194.39	1691500000	2	0	1	7	0	5	4	8	9	5	7	8	7.4	0	3	37.8	0	27.8	17.4	40.9	33.5	20.9
Aquaporin TIP1-2	TIP1-2	0	0	1	0	-4.34294e-08	0	0	NaN	NaN	NaN	NaN	NaN	NaN	NaN	NaN	27.098	NaN	NaN	NaN	NaN				25.848	15.415	347230000	1	0	0	1	0	0	0	1	0	0	1	1	7.1	0	0	7.1	0	0	0	7.1	0	0
Eukaryotic translation initiation factor 2 subunit beta	EMB1401	1	0	3	2	0	0.231173	NaN	-0.371374	27.547	NaN	NaN	NaN	NaN	NaN	26.9637	27.4849	27.7003	NaN	27.7412	26.2819				30.663	54.878	134850000	2	0	0	1	0	0	2	4	4	1	2	5	9.3	0	0	6.7	0	0	5.6	19	20.5	3
Oxygen-evolving enhancer protein 2-1, chloroplastic	PSBP1	1	2	3	3	0	0.653129	2.27497	1.218	27.6606	NaN	NaN	29.48	NaN	30.3911	29.9742	28.961	30.8804	30.625	30.4219	32.4227				28.095	180.04	1283100000	2	1	1	6	0	3	2	5	6	2	3	7	12.5	4.6	4.6	34.2	0	13.7	8.4	26.2	30	9.9
	At2g45180	2	3	3	3	0.135591	0.116779	-0.305159	0.129264	NaN	27.6272	29.0668	27.1385	28.26	28.727	28.3872	29.3298	28.5006	28.9378	29.3005	28.3671				13.955	17.438	713880000	1	2	2	1	2	2	2	2	2	2	2	2	6.7	17.9	17.9	6.7	17.9	17.9	17.9	17.9	17.9	17.9
60S ribosomal protein L8-3	RPL8C	3	3	3	3	0.14551	0.292923	0.208094	-0.698615	28.8349	28.7076	27.7007	29.2792	28.665	27.9233	29.1887	30.2985	29.4537	27.4905	30.6086	28.7461				27.948	120.5	764970000	13	13	8	12	7	10	11	16	24	17	15	17	45.3	49.6	24	37.6	22.5	36.8	38.8	49.6	56.6	46.9
60S acidic ribosomal protein P0-2	RPP0B	3	3	3	3	0.0242329	0.0877793	0.0177511	-0.130026	32.4985	32.0737	32.2594	32.0077	32.7086	32.1685	31.4465	32.8575	33.0806	32.4717	32.4369	32.086				34.133	146.66	8468900000	6	7	4	8	4	5	6	8	8	5	7	8	34.4	34.4	9.7	36.9	9.7	16.6	24.4	36.9	36.9	22.2
	F10M6.100	3	2	3	3	0.724918	0.329955	1.90479	-0.706673	27.9596	28.2399	30.6973	30.8381	NaN	30.9027	30.7288	30.8276	30.6526	28.403	30.2596	31.4264				23.917	149.96	1600900000	3	2	4	3	2	5	6	8	9	5	7	9	16	8.7	15.1	16	8.7	22.8	23.3	36.5	36.1	18.3
40S ribosomal protein S3a-2	RPS3AB	3	3	3	3	0.0371383	1.30913	0.0683295	-1.02451	29.8923	29.7188	28.2642	29.6766	29.7426	28.661	29.605	30.6763	30.3573	28.8711	29.5054	29.1886				29.803	103.75	823000000	15	11	7	17	6	8	11	19	18	11	15	16	52.7	37.4	19.5	61.5	16.4	21	30.2	61.1	60.7	45.8
Probable mitochondrial-processing peptidase subunit beta		0	2	3	3	0	0.368361	NaN	0.481099	NaN	NaN	NaN	NaN	28.0165	29.0505	28.2371	26.5376	27.2764	28.1869	27.3815	27.926				59.159	73.873	86146000	0	1	0	0	3	2	5	7	6	3	7	6	0	1.7	0	0	5.5	4.1	9.4	13.6	13.2	6.4
40S ribosomal protein S16-3	RPS16C	0	1	0	0	0	-4.34294e-08	NaN	0	NaN	NaN	NaN	30.4268	NaN	NaN	NaN	NaN	NaN	NaN	NaN	NaN				16.617	6.786	359000000	12	10	5	11	5	6	10	13	13	10	12	11	66.4	66.4	35.6	60.3	34.9	36.3	48.6	61.6	65.1	41.8
Cytochrome b5 isoform A	CYTB5-A	0	0	0	1	-4.34294e-08	0	0	NaN	NaN	NaN	NaN	NaN	NaN	NaN	NaN	NaN	NaN	NaN	NaN	25.5174				15.084	17.337	8244500	0	0	0	0	0	0	0	0	0	0	0	1	0	0	0	0	0	0	0	0	0	0
60S ribosomal protein L24-1	RPL24A	0	0	1	1	-4.34294e-08	0	0	-1.0594	NaN	NaN	NaN	NaN	NaN	NaN	NaN	27.4273	NaN	NaN	26.3679	NaN				18.85	19.705	196070000	5	3	1	3	1	1	2	6	6	2	4	5	25	19.5	4.9	19.5	4.9	4.9	9.8	29.3	31.7	10.4
60S ribosomal protein L34-1	RPL34A	0	1	2	1	0	0	NaN	-0.331776	NaN	NaN	NaN	27.3736	NaN	NaN	NaN	26.483	28.4871	NaN	27.1533	NaN				13.705	14.612	359840000	3	3	3	4	3	2	3	4	6	0	4	3	22.5	22.5	22.5	34.2	22.5	15.8	22.5	34.2	49.2	0
Thioredoxin H3	TRX3	0	0	2	1	-4.34294e-08	0	0	1.50358	NaN	NaN	NaN	NaN	NaN	NaN	NaN	28.1153	28.2292	NaN	NaN	29.6758				13.109	80.036	281390000	0	0	1	1	0	0	1	2	4	0	1	5	0	0	7.6	9.3	0	0	7.6	18.6	41.5	0
U1 small nuclear ribonucleoprotein 70 kDa	RNU1	1	0	3	2	0	0.142362	NaN	-0.287988	NaN	28.1484	NaN	NaN	NaN	NaN	27.672	26.3236	25.8385	NaN	26.5754	26.0713				50.388	48.827	62199000	1	2	1	1	1	1	3	3	3	1	2	3	3.7	7.5	3.7	3.7	3.7	3.7	9.1	9.1	9.1	3.7
Peptidyl-prolyl cis-trans isomerase CYP18-4	CYP18-4	0	0	1	3	-4.34294e-08	0	0	0.00906054	NaN	NaN	NaN	NaN	NaN	NaN	NaN	NaN	27.9915	28.0585	27.0065	28.9367				18.378	37.735	156120000	0	0	2	1	0	1	4	3	6	6	6	8	0	0	10.5	4.1	0	4.1	14.5	14	30.2	27.9
Profilin-2	PRO2	0	0	2	1	-4.34294e-08	0	0	1.92941	NaN	NaN	NaN	NaN	NaN	NaN	NaN	26.5966	27.1488	NaN	NaN	28.8021				13.998	34.249	216160000	0	0	0	0	1	1	1	2	2	1	1	3	0	0	0	0	6.9	6.9	6.9	16.8	21.4	6.9
Glutamate decarboxylase 2	GAD2	2	1	3	3	0	0.664715	-0.0424004	-1.26768	25.9399	NaN	28.7458	NaN	NaN	27.3004	29.7389	31.9217	32.3674	29.5513	30.0975	30.5762				56.14	224.73	745400000	2	0	2	1	1	2	8	17	18	13	13	14	6.5	0	3.6	2	1.4	4.5	15	37.4	36.4	25.3
Calcium-dependent protein kinase 3	CPK3	0	0	1	0	-4.34294e-08	0	0	NaN	NaN	NaN	NaN	NaN	NaN	NaN	NaN	NaN	25.3944	NaN	NaN	NaN				59.336	15.633	4404500	0	0	0	0	0	0	0	0	1	0	0	1	0	0	0	0	0	0	0	0	2.8	0
Glutamate-1-semialdehyde 2,1-aminomutase 2, chloroplastic	GSA2	0	2	3	3	0	0.386399	NaN	1.15083	NaN	NaN	NaN	26.616	NaN	28.682	26.3604	28.0872	26.9335	27.0401	27.2244	30.5691				50.141	100.53	202880000	0	0	1	2	0	5	2	7	4	3	5	8	0	0	2.8	7	0	12.7	5.9	19.5	13.8	9.7
Hexokinase-1	HXK1	0	0	0	2	-4.34294e-08	0	0	NaN	NaN	NaN	NaN	NaN	NaN	NaN	NaN	NaN	NaN	27.1002	NaN	26.3362				53.706	37.782	18839000	0	0	0	0	0	0	1	3	2	2	2	3	0	0	0	0	0	0	2.6	8.7	6	5.2
Cell division protein FtsZ homolog 1, chloroplastic	FTSZ1	0	0	3	3	-4.34294e-08	0.196964	0	0.493535	NaN	NaN	NaN	NaN	NaN	NaN	28.2974	25.6268	26.1939	28.1155	27.1594	26.3238				45.564	70.094	59007000	0	0	1	0	0	1	3	5	2	2	4	4	0	0	3.2	0	0	3.2	9.7	15	5.1	5.1
SAL1 phosphatase	SAL1	0	0	1	0	-4.34294e-08	0	0	NaN	NaN	NaN	NaN	NaN	NaN	NaN	24.2166	NaN	NaN	NaN	NaN	NaN				37.564	6.6402	6008200	0	0	1	0	0	0	1	0	0	1	0	1	0	0	2.8	0	0	0	2.8	0	0	2.8
Aconitate hydratase 1	ACO1	1	0	3	3	0	0.259027	NaN	0.471498	NaN	NaN	28.0728	NaN	NaN	NaN	28.4122	26.934	27.7299	29.2686	27.2758	27.9463				98.151	68.418	52481000	0	0	4	0	0	0	7	7	6	6	6	9	0	0	4	0	0	0	7.2	7.7	7	7
L-ascorbate peroxidase 3, peroxisomal	APX3	0	0	1	2	-4.34294e-08	0	0	0.962026	NaN	NaN	NaN	NaN	NaN	NaN	NaN	25.601	NaN	NaN	25.4311	27.6949				31.571	32.4	31190000	0	0	1	0	0	1	0	3	0	1	4	4	0	0	4.9	0	0	4.5	0	11.1	0	4.9
Non-specific lipid-transfer protein 1	LTP1	1	1	3	2	0	0.499694	-1.42761	2.26582	NaN	NaN	27.092	NaN	NaN	25.6644	24.7044	24.6705	25.0664	NaN	24.5547	29.6045				11.755	39.73	282370000	0	0	2	0	0	2	2	2	2	0	2	3	0	0	22.9	0	0	22.9	14.4	14.4	22.9	0
Carbamoyl-phosphate synthase large chain, chloroplastic	CARB	0	1	3	2	0	0.286801	NaN	-0.246987	NaN	NaN	NaN	NaN	27.1797	NaN	27.9063	27.2098	27.4473	NaN	26.993	27.5553				129.96	83.232	22118000	0	1	0	0	2	0	5	7	5	1	4	6	0	1.4	0	0	1.7	0	4.8	7.6	6	1.3
Glutamine synthetase, chloroplastic/mitochondrial	GLN2	3	2	3	3	0.301004	0.201234	1.05853	0.257508	29.0339	28.2572	31.5231	29.9306	NaN	31.396	30.7071	30.8514	30.9001	30.6161	30.559	32.056				47.41	276.42	1275900000	5	6	7	9	1	8	10	13	9	8	13	14	11.2	13	10.5	24	2.3	13	15.3	27.9	19.3	16.3
60S ribosomal protein L37-2	RPL37B	3	3	3	3	0.111371	0.438655	0.183173	-1.56011	31.2778	30.7252	29.6249	31.4076	30.2963	30.4735	30.624	31.3922	30.6125	26.5059	31.6467	29.7959				10.84	94.404	6481600000	7	6	5	6	4	4	7	11	12	3	10	8	41.1	33.7	32.6	33.7	25.3	31.6	49.5	58.9	69.5	21.1
Porphobilinogen deaminase, chloroplastic	HEMC	1	1	3	3	0	0.0426954	-0.546936	0.149135	NaN	NaN	29.5294	NaN	NaN	28.9824	29.0252	28.8325	28.1423	27.529	27.7872	31.1313				41.043	120.94	302650000	0	0	4	0	0	3	9	10	5	2	10	12	0	0	11	0	0	8.6	23.6	26.7	12.6	5.8
Glucose-6-phosphate 1-dehydrogenase 1, chloroplastic	APG1	0	0	0	1	-4.34294e-08	0	0	NaN	NaN	NaN	NaN	NaN	NaN	NaN	NaN	NaN	NaN	NaN	NaN	24.1893				65.427	7.1387	1346900	0	0	0	0	0	0	0	0	0	0	1	1	0	0	0	0	0	0	0	0	0	0
ATP sulfurylase 2	APS2	1	2	3	3	0	0.128225	-0.0171089	-0.273127	NaN	NaN	27.6133	NaN	28.5582	26.6342	29.1013	27.2581	27.0298	28.1758	26.7249	27.6691				53.638	70.922	75753000	2	1	3	1	2	2	8	7	7	5	5	7	3.6	1.5	6.5	1.9	4.2	4.2	16	13.9	14.1	9.7
	bZIP16	0	0	1	0	-4.34294e-08	0	0	NaN	NaN	NaN	NaN	NaN	NaN	NaN	NaN	NaN	23.6902	NaN	NaN	NaN				43.109	7.1238	9257800	0	0	0	0	0	0	1	1	1	0	1	1	0	0	0	0	0	0	3.4	3.4	3.4	0
Flotillin-like protein 1	FLOT1	0	0	1	3	-4.34294e-08	0	0	0.575942	NaN	NaN	NaN	NaN	NaN	NaN	26.9435	NaN	NaN	27.5596	28.0674	26.9312				52.309	30.352	30189000	0	0	1	0	0	0	3	1	3	4	3	4	0	0	2.3	0	0	0	8.1	4	8.5	10.4
	At1g52370	0	0	1	0	-4.34294e-08	0	0	NaN	NaN	NaN	NaN	NaN	NaN	NaN	NaN	NaN	23.1797	NaN	NaN	NaN				30.156	6.7697	8528700	0	0	0	0	0	0	1	1	1	0	1	0	0	0	0	0	0	0	3.7	3.7	3.7	0
3-ketoacyl-CoA thiolase 2, peroxisomal	PED1	0	0	1	1	-4.34294e-08	0	0	1.93649	NaN	NaN	NaN	NaN	NaN	NaN	NaN	24.6285	NaN	NaN	NaN	26.565				48.578	25.067	9904600	0	0	0	0	0	0	0	1	1	0	0	1	0	0	0	0	0	0	0	5.6	5.6	0
Histone deacetylase HDT2	HDT2	2	2	3	3	0.162651	0.0879037	-0.473995	-0.137791	30.2375	29.5475	NaN	30.3776	NaN	28.4594	30.4842	30.4683	30.5635	30.7515	31.0796	29.2715				32.348	124.83	999530000	7	3	1	7	1	2	5	10	9	4	7	5	29.7	13.7	3.3	26.5	4.2	6.2	13.7	36.3	36.3	13.1
Patellin-1	PATL1	0	1	3	3	0	0.153676	NaN	0.238089	NaN	NaN	NaN	NaN	NaN	27.96	28.5283	27.5943	26.5365	27.9186	27.7103	27.7445				64.046	65.521	55729000	0	0	1	0	0	2	4	5	6	4	5	6	0	0	1.7	0	0	4.2	8.2	9.9	11.7	7.3
DEAD-box ATP-dependent RNA helicase 39	RH39	1	0	2	2	0	2.44358	NaN	0.375375	NaN	28.0972	NaN	NaN	NaN	NaN	NaN	25.9367	25.9137	NaN	26.32	26.2811				68.923	34.303	26591000	1	2	0	1	0	1	3	4	3	1	5	3	1.3	4	0	2.1	0	1.9	5.3	6.8	5.3	1.9
	At1g77122	0	0	1	0	-4.34294e-08	0	0	NaN	NaN	NaN	NaN	NaN	NaN	NaN	NaN	24.9194	NaN	NaN	NaN	NaN				36.876	6.3109	8520700	0	0	0	0	0	0	1	1	0	0	1	1	0	0	0	0	0	0	2.5	2.5	0	0
Serine--glyoxylate aminotransferase	AGT1	2	2	3	3	0.0949456	0.190536	-0.0812702	0.329794	29.85	29.3956	NaN	29.3662	NaN	29.7168	30.1081	28.916	28.7948	29.0199	29.1621	30.6264				44.207	160.19	456160000	8	5	1	6	1	4	4	10	7	2	6	12	24.4	16.5	2.5	17.5	2.5	9	10.5	28.9	18.5	5.5
Aldehyde dehydrogenase family 2 member C4	ALDH2C4	0	0	2	3	-4.34294e-08	0.688745	0	1.01143	NaN	NaN	NaN	NaN	NaN	NaN	25.528	25.4912	NaN	26.2988	25.8144	27.4499				54.36	36.144	15907000	0	0	0	0	0	0	2	4	1	2	3	5	0	0	0	0	0	0	4.6	9.8	2.4	4.6
Tubulin beta-3 chain	TUBB3	3	3	3	3	0.39174	1.31617	-0.499381	-0.615445	31.9881	32.3932	31.7825	32.4565	30.7018	31.5074	33.5834	32.8441	33.2656	32.5347	32.6935	32.6185				50.733	323.31	4901700000	18	15	7	18	5	8	14	20	24	13	14	24	55.6	44.4	16.2	47.8	10.4	18.7	34	44.2	64.4	30.7
3-ketoacyl-CoA synthase 10	FDH	0	0	1	1	-4.34294e-08	0	0	0.986965	NaN	NaN	NaN	NaN	NaN	NaN	NaN	NaN	26.4261	27.413	NaN	NaN				61.96	27.066	13516000	0	0	0	0	0	0	1	2	2	2	1	1	0	0	0	0	0	0	3.1	4.4	3.8	3.8
Pentatricopeptide repeat-containing protein At3g18110, chloroplastic	EMB1270	0	0	0	1	-4.34294e-08	0	0	NaN	NaN	NaN	NaN	NaN	NaN	NaN	NaN	NaN	NaN	25.1855	NaN	NaN				162.34	10.536	287130	0	0	0	1	0	0	0	0	1	2	0	0	0	0	0	0.7	0	0	0	0	0.7	1.5
Phosphoenolpyruvate carboxylase 2	PPC2	0	0	3	3	-4.34294e-08	0.412415	0	-0.47747	NaN	NaN	NaN	NaN	NaN	NaN	28.767	29.6367	29.7193	28.4547	28.5687	29.6672				109.75	195.88	97937000	0	0	1	0	0	1	7	17	12	5	13	17	0	0	1.3	0	0	1.1	7.2	19	14.8	5.4
Dihydrolipoyllysine-residue acetyltransferase component 3 of pyruvate dehydrogenase complex, mitochondrial		0	0	3	3	-4.34294e-08	0.674211	0	-1.95029	NaN	NaN	NaN	NaN	NaN	NaN	27.1098	29.7271	31.1876	27.5248	28.2693	26.3795				58.467	135.71	169880000	0	0	0	0	0	0	6	12	15	4	9	7	0	0	0	0	0	0	11.5	27.1	36.2	8.2
Probable serine/threonine protein phosphatase 2A regulatory subunit Bgamma	BGAMMA	0	0	2	3	-4.34294e-08	0.230986	0	0.266199	NaN	NaN	NaN	NaN	NaN	NaN	26.5237	27.4486	NaN	26.8332	27.5076	27.4162				62.018	31.172	44110000	2	0	0	0	1	0	3	4	2	2	3	3	6.2	0	0	0	1.5	0	5	6.3	6.2	3.7
Probable glycerol-3-phosphate acyltransferase 8	GPAT8	0	0	3	2	-4.34294e-08	0.0309934	0	0.0573727	NaN	NaN	NaN	NaN	NaN	NaN	28.1088	26.6333	27.1703	NaN	27.0232	27.6998				55.867	40.925	32832000	0	0	0	0	0	1	4	4	3	2	4	5	0	0	0	0	0	2.2	8.2	10.2	6.4	4.4
Magnesium-chelatase subunit ChlI-2, chloroplastic	CHLI2	0	0	1	1	-4.34294e-08	0	0	-1.31149	NaN	NaN	NaN	NaN	NaN	NaN	28.0196	NaN	NaN	NaN	26.7081	NaN				46.097	24.532	32788000	7	6	3	7	3	0	9	8	5	4	8	9	20.3	17.7	7.2	19.1	7.2	0	19.1	17.2	15.3	10.8
Clathrin interactor EPSIN 2	EPSIN2	1	0	0	0	0	-4.34294e-08	NaN	0	NaN	NaN	24.7199	NaN	NaN	NaN	NaN	NaN	NaN	NaN	NaN	NaN				95.477	7.473	996340	0	0	1	0	0	0	0	0	0	0	0	0	0	0	1.2	0	0	0	0	0	0	0
Haloacid dehalogenase-like hydrolase domain-containing protein At4g39970		0	0	1	0	-4.34294e-08	0	0	NaN	NaN	NaN	NaN	NaN	NaN	NaN	NaN	NaN	24.2393	NaN	NaN	NaN				34.655	7.6031	23767000	0	0	0	0	0	0	1	1	1	1	1	1	0	0	0	0	0	0	3.8	3.8	3.8	3.8
40S ribosomal protein S29	RPS29A	3	2	3	3	0.391131	0.367006	0.633072	-0.999113	29.5513	29.0254	27.9589	29.8226	NaN	29.1338	28.3786	31.0785	29.9559	27.5694	30.3717	28.4746				6.4294	62.619	4178300000	3	4	3	4	1	3	5	5	7	2	5	4	32.1	51.8	50	51.8	12.5	51.8	64.3	64.3	76.8	37.5
		1	3	2	2	0	0.188256	0.149137	-0.111124	27.4284	NaN	NaN	27.6865	27.9542	27.0919	27.7381	27.5229	NaN	NaN	27.6987	27.3401				19.949	63.399	202390000	3	2	2	2	2	2	3	3	5	3	3	5	17.3	12.3	12.3	10.6	9.5	9.5	16.2	16.2	24	17.3
Root phototropism protein 2	RPT2	0	0	1	0	-4.34294e-08	0	0	NaN	NaN	NaN	NaN	NaN	NaN	NaN	23.8157	NaN	NaN	NaN	NaN	NaN				65.854	13.747	524440	0	0	0	0	0	0	2	0	0	1	0	0	0	0	0	0	0	0	4.6	0	0	2.2
DNA repair protein XRCC4	XRCC4	0	0	1	1	-4.34294e-08	0	0	-1.0325	NaN	NaN	NaN	NaN	NaN	NaN	NaN	25.1634	NaN	NaN	NaN	24.1309				29.854	13.273	8285200	0	0	0	0	0	0	0	2	0	0	1	2	0	0	0	0	0	0	0	9.5	0	0
ATP-dependent helicase BRM	BRM	0	0	2	1	-4.34294e-08	0	0	0.110043	NaN	NaN	NaN	NaN	NaN	NaN	25.8839	26.3352	NaN	NaN	26.2196	NaN				245.47	57.363	4394900	0	0	1	0	1	0	4	6	1	0	5	5	0	0	0.5	0	0.5	0	2.3	3.7	0.9	0
	At1g64880	0	0	1	0	-4.34294e-08	0	0	NaN	NaN	NaN	NaN	NaN	NaN	NaN	25.9961	NaN	NaN	NaN	NaN	NaN				60.235	11.96	11519000	0	0	0	1	0	1	2	1	1	1	2	2	0	0	0	1.7	0	1.7	3.3	1.6	1.7	1.7
Nascent polypeptide-associated complex subunit alpha-like protein 3		2	1	3	2	0	0.215581	1.13934	-0.585293	29.5382	28.0165	NaN	29.9167	NaN	NaN	28.5298	30.2388	30.791	NaN	29.982	28.5539				22.057	154.4	1405800000	6	3	0	5	0	0	2	6	8	1	3	5	34.3	16.7	0	27	0	0	5.4	27.9	42.6	7.4
	At1g29530	1	0	0	0	0	-4.34294e-08	NaN	0	NaN	NaN	24.507	NaN	NaN	NaN	NaN	NaN	NaN	NaN	NaN	NaN				24.886	6.3655	5871900	0	0	1	0	0	0	0	0	0	0	1	1	0	0	5.1	0	0	0	0	0	0	0
Structural maintenance of chromosomes protein 1	SMC1	0	0	1	0	-4.34294e-08	0	0	NaN	NaN	NaN	NaN	NaN	NaN	NaN	23.9189	NaN	NaN	NaN	NaN	NaN				140.91	14.477	1437400	0	0	1	0	0	0	2	1	1	0	2	1	0	0	0.7	0	0	0	1.6	0.7	0.7	0
Fe-S cluster assembly factor HCF101, chloroplastic	HCF101	0	0	3	3	-4.34294e-08	0.228263	0	0.431	NaN	NaN	NaN	NaN	NaN	NaN	26.8617	25.2893	26.26	27.7283	25.962	26.0138				57.764	39.92	20622000	0	0	0	0	0	0	3	5	4	3	5	5	0	0	0	0	0	0	6	10.9	8.1	6
26S proteasome non-ATPase regulatory subunit 2 homolog B	RPN1B	0	0	1	0	-4.34294e-08	0	0	NaN	NaN	NaN	NaN	NaN	NaN	NaN	NaN	NaN	24.1377	NaN	NaN	NaN				97.953	8.1496	1088000	1	0	2	1	2	0	7	7	5	2	8	9	1.7	0	2.7	1.7	2.8	0	8.2	8.2	7.2	2.6
Aldehyde dehydrogenase family 3 member F1	ALDH3F1	0	0	3	3	-4.34294e-08	0.275624	0	0.448179	NaN	NaN	NaN	NaN	NaN	NaN	26.5483	25.2859	26.536	27.506	25.7919	26.4169				53.615	33.628	24422000	0	0	0	0	0	0	2	5	3	3	4	4	0	0	0	0	0	0	4.5	11	6.4	6.4
Proteasome subunit beta type-4	PBG1	0	0	1	0	-4.34294e-08	0	0	NaN	NaN	NaN	NaN	NaN	NaN	NaN	NaN	24.7188	NaN	NaN	NaN	NaN				27.651	15.888	24818000	0	0	0	0	0	1	0	1	0	1	1	1	0	0	0	0	0	6.1	0	6.1	0	6.1
UBA and UBX domain-containing protein At4g15410		0	0	1	1	-4.34294e-08	0	0	-0.608055	NaN	NaN	NaN	NaN	NaN	NaN	NaN	26.1568	NaN	NaN	NaN	25.5487				44.996	22.871	13106000	1	0	0	0	0	0	1	3	1	0	1	3	3.8	0	0	0	0	0	2.9	10.5	3.8	0
	At5g01590	3	2	3	3	1.12339	2.00611	-0.909947	-0.850414	29.995	29.391	29.3716	28.963	NaN	28.3888	29.5642	29.8297	29.948	28.839	29.2138	28.7378				61.624	188.7	317150000	8	5	3	5	0	5	5	10	12	5	9	7	18.6	12	5.5	10.4	0	10.6	9.3	20.9	26.2	11.2
	At5g63550	1	3	1	2	0	0	0.416637	-0.507457	NaN	26.5076	NaN	26.6914	27.602	26.4792	NaN	NaN	26.1405	24.8115	NaN	26.4546				59.427	47.076	29445000	1	2	2	2	2	2	2	2	2	3	1	3	2.3	4	3.8	4	3.8	4	3.8	4	5.1	5.5
SWI/SNF complex subunit SWI3B	SWI3B	0	0	1	0	-4.34294e-08	0	0	NaN	NaN	NaN	NaN	NaN	NaN	NaN	NaN	24.3264	NaN	NaN	NaN	NaN				52.41	14.9	4433700	0	0	0	1	1	0	0	1	0	0	1	1	0	0	0	3	3	0	0	3	0	0
	At1g70200	1	1	3	3	0	0.957111	-0.672092	-0.755826	28.2674	NaN	NaN	27.5953	NaN	NaN	27.2104	27.5562	28.3824	26.8452	27.2116	26.8247				60.337	65.26	100330000	3	2	1	2	1	0	5	7	6	3	4	5	5.6	4.3	1.7	3.9	1.9	0	9.9	13.2	11.7	5.6
Coatomer subunit zeta-1		0	0	1	0	-4.34294e-08	0	0	NaN	NaN	NaN	NaN	NaN	NaN	NaN	NaN	NaN	24.8202	NaN	NaN	NaN				19.615	7.2414	51182000	0	0	0	0	0	0	1	1	1	1	1	1	0	0	0	0	0	0	5.6	5.6	5.6	5.6
Actin-related protein 4	ARP4	1	1	3	3	0	0.0219416	-0.343576	-0.0270316	NaN	NaN	27.8173	NaN	NaN	27.4737	27.979	27.8194	27.5766	28.0383	28.268	26.9876				48.936	109.91	98471000	1	1	3	1	1	3	3	8	6	3	7	8	2.3	2.3	7.3	2.3	2.3	7	6.3	23.4	16.3	5.9
Dynamin-like protein ARC5	ARC5	0	0	1	0	-4.34294e-08	0	0	NaN	NaN	NaN	NaN	NaN	NaN	NaN	NaN	27.1588	NaN	NaN	NaN	NaN				87.17	38.427	18863000	0	1	0	0	1	0	2	5	2	3	5	4	0	1.2	0	0	1.3	0	2.6	6.4	2.3	3.5
4-coumarate--CoA ligase-like 9	4CLL9	0	0	0	1	-4.34294e-08	0	0	NaN	NaN	NaN	NaN	NaN	NaN	NaN	NaN	NaN	NaN	24.9482	NaN	NaN				61.277	6.1997	342890	0	0	0	0	0	0	0	0	0	1	0	0	0	0	0	0	0	0	0	0	0	2.3
DUF21 domain-containing protein At1g55930, chloroplastic	CBSDUFCH2	0	0	1	0	-4.34294e-08	0	0	NaN	NaN	NaN	NaN	NaN	NaN	NaN	NaN	24.025	NaN	NaN	NaN	NaN				72.928	7.0616	2483400	3	2	1	1	2	0	1	2	0	0	2	3	4.6	2.9	1.8	1.8	2.9	0	1.8	3.5	0	0
	At2g37690	0	0	1	0	-4.34294e-08	0	0	NaN	NaN	NaN	NaN	NaN	NaN	NaN	NaN	NaN	25.1716	NaN	NaN	NaN				69.751	6.3716	3645900	0	0	0	0	0	0	1	1	1	1	1	0	0	0	0	0	0	0	1.9	1.9	1.9	1.9
CBL-interacting serine/threonine-protein kinase 26	CIPK26	0	0	0	1	-4.34294e-08	0	0	NaN	NaN	NaN	NaN	NaN	NaN	NaN	NaN	NaN	NaN	NaN	NaN	25.1856				49.628	18.714	3336200	0	0	0	0	0	0	1	1	0	1	1	2	0	0	0	0	0	0	2.3	2.3	0	2.5
	At4g16450	0	0	1	0	-4.34294e-08	0	0	NaN	NaN	NaN	NaN	NaN	NaN	NaN	NaN	NaN	24.2185	NaN	NaN	NaN				11.345	7.5815	15110000	0	0	0	0	0	0	0	1	1	1	0	1	0	0	0	0	0	0	0	11.3	11.3	11.3
	emb2746	3	3	3	3	0.307474	0.0580658	0.160779	0.0534725	28.5419	28.7788	28.3286	28.4605	29.0322	28.6389	28.2827	27.976	27.4543	28.1159	28.211	27.5466				100.55	154.96	82800000	10	6	3	5	2	3	9	15	9	3	12	11	13.7	7.9	3	6	1.9	3.3	10.2	18.4	9.9	3.3
DEAD-box ATP-dependent RNA helicase 37	RH37	0	1	2	2	0	0.177288	NaN	-0.177458	NaN	NaN	NaN	NaN	NaN	26.4786	27.4023	27.1291	NaN	NaN	27.4134	26.7631				67.625	50.212	35485000	1	1	1	1	1	2	2	4	1	1	2	5	1.4	1.4	1.4	1.4	1.4	3.8	3.3	7.4	1.4	1.4
Elongation factor 1-beta 1		1	1	3	3	0	0.319818	0.448277	-0.630533	28.2692	NaN	NaN	28.7175	NaN	NaN	28.1054	30.1812	30.6647	28.6361	29.2113	29.2122				24.788	79.913	884680000	4	2	0	3	0	1	6	10	9	6	9	10	21.5	11.8	0	19.7	0	6.1	22.4	48.2	42.5	27.2
	At5g14720	0	0	1	0	-4.34294e-08	0	0	NaN	NaN	NaN	NaN	NaN	NaN	NaN	NaN	NaN	25.3793	NaN	NaN	NaN				75.363	9.1072	4817800	0	0	0	0	0	0	0	1	1	0	0	1	0	0	0	0	0	0	0	2.2	2.2	0
ATP-dependent zinc metalloprotease FTSH 3, mitochondrial	FTSH3	0	0	2	2	-4.34294e-08	0.287527	0	1.5482	NaN	NaN	NaN	NaN	NaN	NaN	NaN	24.5579	26.3065	28.7549	25.2059	NaN				89.352	23.152	15363000	0	0	0	0	0	1	0	4	3	2	3	3	0	0	0	0	0	1.4	0	4.6	3.2	1.9
T-complex protein 1 subunit gamma	At5g26360	0	0	3	3	-4.34294e-08	1.08936	0	0.739998	NaN	NaN	NaN	NaN	NaN	NaN	27.4531	26.7183	27.0569	28.2435	27.786	27.4188				60.339	62.015	31318000	0	0	0	0	0	0	4	6	6	6	6	4	0	0	0	0	0	0	6.7	10.8	10.6	11.4
Monothiol glutaredoxin-S14, chloroplastic	GRXS14	0	0	1	0	-4.34294e-08	0	0	NaN	NaN	NaN	NaN	NaN	NaN	NaN	NaN	25.3389	NaN	NaN	NaN	NaN				19.309	8.9049	27472000	0	0	1	0	0	0	1	1	0	0	1	0	0	0	5.8	0	0	0	5.8	5.8	0	0
ATP phosphoribosyltransferase 2, chloroplastic	HISN1B	0	0	1	0	-4.34294e-08	0	0	NaN	NaN	NaN	NaN	NaN	NaN	NaN	NaN	NaN	22.85	NaN	NaN	NaN				44.756	7.1139	6967000	0	0	0	0	0	0	0	1	1	0	1	1	0	0	0	0	0	0	0	2.4	2.4	0
DEAD-box ATP-dependent RNA helicase 50	RH50	1	0	2	3	0	0.0989841	NaN	-0.166215	26.9697	NaN	NaN	NaN	NaN	NaN	NaN	26.2237	26.8415	27.2065	25.9538	25.9389				87.428	69.162	27794000	2	1	0	0	1	0	4	7	5	3	6	5	2.2	1	0	0	1.5	0	5.1	11	7	3.8
Eukaryotic translation initiation factor 3 subunit B	EIF3B-2	0	0	1	0	-4.34294e-08	0	0	NaN	NaN	NaN	NaN	NaN	NaN	NaN	22.7525	NaN	NaN	NaN	NaN	NaN				82.176	6.7779	172690	5	4	0	7	1	2	8	14	12	8	13	11	8.7	6.7	0	11.3	1.3	2.5	12.3	21.6	19.5	11.5
Heat shock 70 kDa protein 9, mitochondrial	HSP70-9	2	2	3	3	0.450606	0.665282	0.76674	0.632702	NaN	27.867	29.1065	NaN	29.0892	29.4178	28.1145	27.0281	28.3671	28.6803	28.4982	28.2294				73.074	132.7	106340000	3	4	11	3	6	10	13	15	12	10	17	13	3.8	5.6	14.1	3.7	8.7	15.2	17.3	22.3	20.8	16.6
	HIT3	0	0	0	1	-4.34294e-08	0	0	NaN	NaN	NaN	NaN	NaN	NaN	NaN	NaN	NaN	NaN	26.8554	NaN	NaN				16	19.176	26064000	0	0	0	0	0	0	0	1	1	2	1	1	0	0	0	0	0	0	0	11.6	6.8	18.4
	HSBP	0	0	1	1	-4.34294e-08	0	0	-0.202349	NaN	NaN	NaN	NaN	NaN	NaN	NaN	27.9926	NaN	NaN	27.7903	NaN				9.3472	21.925	316000000	1	0	0	1	1	0	1	2	1	1	2	1	14	0	0	14	12.8	0	12.8	26.7	12.8	12.8
Clp protease-related protein At4g12060, chloroplastic		0	0	1	1	-4.34294e-08	0	0	2.03913	NaN	NaN	NaN	NaN	NaN	NaN	NaN	24.9491	NaN	NaN	NaN	26.9883				26.56	23.789	24724000	0	0	0	0	0	0	0	2	1	0	1	3	0	0	0	0	0	0	0	9.1	4.6	0
	At2g21530	0	0	0	1	-4.34294e-08	0	0	NaN	NaN	NaN	NaN	NaN	NaN	NaN	NaN	NaN	NaN	NaN	NaN	27.7628				22.675	19.189	38630000	0	0	0	0	0	1	0	1	2	0	1	3	0	0	0	0	0	7.2	0	10.5	17.7	0
	GFA2	0	0	1	0	-4.34294e-08	0	0	NaN	NaN	NaN	NaN	NaN	NaN	NaN	NaN	21.698	NaN	NaN	NaN	NaN				49.437	6.6054	760200	0	0	0	0	0	0	0	1	0	1	0	0	0	0	0	0	0	0	0	3.1	0	3.1
		0	1	0	0	0	-4.34294e-08	NaN	0	NaN	NaN	NaN	NaN	NaN	24.231	NaN	NaN	NaN	NaN	NaN	NaN				19.087	12.172	18264000	0	1	0	0	0	1	1	0	0	1	1	1	0	6.3	0	0	0	5.7	6.3	0	0	5.7
		0	0	1	0	-4.34294e-08	0	0	NaN	NaN	NaN	NaN	NaN	NaN	NaN	NaN	23.9001	NaN	NaN	NaN	NaN				28.677	7.5175	7160200	0	0	0	1	0	1	1	1	0	0	1	1	0	0	0	3.9	0	3.9	3.9	3.9	0	0
	TGH	0	0	1	0	-4.34294e-08	0	0	NaN	NaN	NaN	NaN	NaN	NaN	NaN	NaN	22.4446	NaN	NaN	NaN	NaN				104.93	7.7833	983350	0	0	1	0	0	0	1	1	0	0	1	1	0	0	1.6	0	0	0	1.6	1.6	0	0
		0	0	0	1	-4.34294e-08	0	0	NaN	NaN	NaN	NaN	NaN	NaN	NaN	NaN	NaN	NaN	NaN	25.4573	NaN				22.829	11.654	13817000	0	0	1	0	0	0	1	1	0	0	2	1	0	0	6	0	0	0	6	9.5	0	0
		0	0	1	0	-4.34294e-08	0	0	NaN	NaN	NaN	NaN	NaN	NaN	NaN	NaN	25.4599	NaN	NaN	NaN	NaN				10.35	14.736	48640000	0	0	0	0	0	0	0	1	0	0	1	0	0	0	0	0	0	0	0	27.2	0	0
E3 ubiquitin-protein ligase UPL1	UPL1	0	0	1	0	-4.34294e-08	0	0	NaN	NaN	NaN	NaN	NaN	NaN	NaN	NaN	24.9366	NaN	NaN	NaN	NaN				404.99	13.202	868510	6	3	3	3	4	3	12	17	15	10	14	13	1.7	0.7	0.7	0.7	1	1	2.9	4.8	4.1	2.5
	IQD28	0	0	1	0	-4.34294e-08	0	0	NaN	NaN	NaN	NaN	NaN	NaN	NaN	NaN	24.642	NaN	NaN	NaN	NaN				72.848	18.66	3581000	0	0	0	0	0	0	2	2	0	1	0	1	0	0	0	0	0	0	3.8	5	0	1.8
Polyribonucleotide nucleotidyltransferase 1, chloroplastic	PNP1	1	1	3	3	0	0.736982	0.0538483	-1.81959	27.8763	NaN	NaN	27.9302	NaN	NaN	28.4811	30.509	31.1888	26.7418	29.4089	28.5695				99.565	216.73	231380000	4	2	1	3	0	0	7	19	16	2	13	12	4.6	2.4	1.2	3.8	0	0	7.7	23.8	19.7	1.6
E3 ubiquitin-protein ligase UPL2	UPL2	3	3	3	3	0.528881	0.491273	-0.388964	-0.27548	28.762	28.5773	28.5637	28.2129	28.8106	27.7125	29.349	29.0526	29.1988	28.9562	29.3045	28.5134				403.61	217.68	37735000	8	4	3	3	5	3	16	21	21	13	18	15	2.6	1	0.7	0.7	1.3	1	4.2	6.5	6.3	3.5
Transportin-1	TRN1	0	0	2	2	-4.34294e-08	0.535502	0	-0.525134	NaN	NaN	NaN	NaN	NaN	NaN	26.9837	27.3833	NaN	NaN	26.9695	26.3472				99.108	36.832	24741000	1	0	0	0	1	0	5	5	3	1	5	5	1.2	0	0	0	1.2	0	6.1	6.1	3.6	1.2
Protein TIC 62, chloroplastic	TIC62	1	1	3	2	0	0.585412	-1.032	1.01524	NaN	NaN	27.0185	NaN	NaN	25.9865	25.8174	26.201	25.2926	NaN	25.9151	27.656				68.341	47.517	26891000	0	0	2	1	0	2	2	3	3	0	3	4	0	0	3.6	2.7	0	3.6	3.6	6.2	6.2	0
DEAD-box ATP-dependent RNA helicase 42	RH42	3	1	3	2	0	0.0495489	-0.135493	-0.043513	27.0676	26.7864	26.1686	26.5387	NaN	NaN	26.6536	26.5542	26.0626	NaN	26.6182	26.1417				133.03	50.492	19566000	4	1	1	3	3	1	4	4	5	2	5	4	3.5	0.9	0.9	2.9	2.8	1.2	3.8	3.6	4.9	2.1
	OCP3	0	0	1	0	-4.34294e-08	0	0	NaN	NaN	NaN	NaN	NaN	NaN	NaN	NaN	NaN	25.9873	NaN	NaN	NaN				39.111	10.88	9156800	0	0	0	1	0	0	0	1	1	0	0	0	0	0	0	2.8	0	0	0	2.8	2	0
Cysteine proteinase inhibitor 6	CYS6	0	0	1	1	-4.34294e-08	0	0	-0.0980225	NaN	NaN	NaN	NaN	NaN	NaN	NaN	25.2532	NaN	NaN	25.1552	NaN				26.294	13.216	23672000	0	0	0	0	0	0	1	2	1	0	2	1	0	0	0	0	0	0	3.8	13.2	3.8	0
Outer envelope pore protein 24B, chloroplastic	OEP24B	0	0	1	0	-4.34294e-08	0	0	NaN	NaN	NaN	NaN	NaN	NaN	NaN	NaN	26.6385	NaN	NaN	NaN	NaN				23.41	20.743	41268000	0	0	0	0	0	1	0	2	1	1	2	2	0	0	0	0	0	5.6	0	10.3	5.6	7
Dihydrolipoyllysine-residue succinyltransferase component of 2-oxoglutarate dehydrogenase complex 2, mitochondrial		0	0	2	2	-4.34294e-08	0.00462072	0	0.00538445	NaN	NaN	NaN	NaN	NaN	NaN	NaN	25.1093	24.6248	24.6065	NaN	25.1384				50.059	43.404	8193400	0	0	0	1	1	3	5	5	5	3	5	6	0	0	0	1.5	2.4	5.2	10.3	8.8	8.2	6.5
PGR5-like protein 1A, chloroplastic	PGRL1A	1	0	3	3	0	0.0491992	NaN	-0.0668907	NaN	NaN	27.9744	NaN	NaN	NaN	28.8635	27.9129	27.3676	28.3051	27.8473	27.791				35.721	82.294	172220000	0	1	2	1	0	1	4	5	2	2	6	6	0	3.7	8.3	3.7	0	3.7	15.1	23.5	7.1	11.4
Uncharacterized protein At2g34460, chloroplastic		0	1	0	0	0	-4.34294e-08	NaN	0	NaN	NaN	NaN	NaN	NaN	25.0642	NaN	NaN	NaN	NaN	NaN	NaN				30.471	6.9161	3812400	0	0	1	0	0	1	0	0	0	0	0	0	0	0	4.3	0	0	4.3	0	0	0	0
DEAD-box ATP-dependent RNA helicase 14	RH14	0	0	0	1	-4.34294e-08	0	0	NaN	NaN	NaN	NaN	NaN	NaN	NaN	NaN	NaN	NaN	NaN	26.52	NaN				67.727	27.234	6947700	0	0	1	0	0	1	1	2	0	0	3	2	0	0	1.9	0	0	1.9	1.9	3.7	0	0
Thiol protease aleurain	ALEU	0	0	1	1	-4.34294e-08	0	0	-0.0606117	NaN	NaN	NaN	NaN	NaN	NaN	NaN	25.7333	NaN	NaN	NaN	25.6727				38.959	22.82	19761000	0	0	0	0	0	0	3	2	1	1	2	2	0	0	0	0	0	0	10.3	6.1	3.4	3.4
Pyruvate dehydrogenase E1 component subunit alpha-2, mitochondrial	IAR4	0	0	2	3	-4.34294e-08	0.258233	0	-0.623723	NaN	NaN	NaN	NaN	NaN	NaN	NaN	26.3396	28.6772	27.2455	27.0272	26.3813				43.358	55.23	50723000	0	0	0	0	0	0	2	4	4	4	5	4	0	0	0	0	0	0	4.8	10.9	10.7	10.7
Monothiol glutaredoxin-S16, chloroplastic	GRXS16	0	0	3	3	-4.34294e-08	0.317634	0	-0.311069	NaN	NaN	NaN	NaN	NaN	NaN	27.2979	26.1497	26.1277	26.2842	26.0036	26.3542				32.205	18.246	39725000	0	0	1	0	1	1	2	2	2	3	2	2	0	0	3.1	0	3.1	3.1	6.5	6.5	6.5	10.2
Probable calcium-binding protein CML41	CML41	0	0	0	1	-4.34294e-08	0	0	NaN	NaN	NaN	NaN	NaN	NaN	NaN	NaN	NaN	NaN	NaN	22.6063	NaN				23.044	10.879	3080400	1	0	0	0	0	0	0	1	0	0	2	0	3.4	0	0	0	0	0	0	4.9	0	0
	At2g45010	0	0	1	0	-4.34294e-08	0	0	NaN	NaN	NaN	NaN	NaN	NaN	NaN	NaN	NaN	24.8068	NaN	NaN	NaN				27.264	9.5152	5412900	0	0	0	0	0	0	0	0	1	1	0	0	0	0	0	0	0	0	0	0	4.5	4.5
Nuclear transcription factor Y subunit C-3	NFYC3	0	0	1	0	-4.34294e-08	0	0	NaN	NaN	NaN	NaN	NaN	NaN	NaN	NaN	25.1375	NaN	NaN	NaN	NaN				24.312	12.888	37903000	0	0	0	0	0	0	0	1	1	0	1	1	0	0	0	0	0	0	0	5.5	3.7	0
Protein IQ-DOMAIN 31	IQD31	0	0	1	0	-4.34294e-08	0	0	NaN	NaN	NaN	NaN	NaN	NaN	NaN	NaN	25.8818	NaN	NaN	NaN	NaN				65.199	18.714	13121000	0	0	0	0	1	0	1	3	1	1	2	1	0	0	0	0	1.9	0	1.9	5.6	1.7	1.7
	PHOS34	0	0	1	0	-4.34294e-08	0	0	NaN	NaN	NaN	NaN	NaN	NaN	NaN	NaN	25.4503	NaN	NaN	NaN	NaN				28.106	23.211	14752000	1	0	1	0	0	0	1	3	1	0	2	1	5.4	0	5.8	0	0	0	5	16.2	5.4	0
	At5g25070	0	0	0	1	-4.34294e-08	0	0	NaN	NaN	NaN	NaN	NaN	NaN	NaN	NaN	NaN	NaN	NaN	25.1293	NaN				82.14	18.416	6610900	0	0	0	0	0	0	0	2	1	0	3	0	0	0	0	0	0	0	0	3.7	1.5	0
	At2g15860	0	0	1	0	-4.34294e-08	0	0	NaN	NaN	NaN	NaN	NaN	NaN	NaN	NaN	NaN	27.0814	NaN	NaN	NaN				55.574	32.275	9987200	0	0	0	1	0	1	1	1	2	0	1	1	0	0	0	2.3	0	2.3	2.3	2.3	6.2	0
Actin-related protein 7	ARP7	0	1	2	2	0	0.229275	NaN	-0.147399	NaN	NaN	NaN	NaN	27.234	NaN	27.5353	27.1421	NaN	NaN	27.314	27.0687				39.904	38.76	69400000	0	1	0	0	1	1	2	4	3	2	4	4	0	3	0	0	3	3	6.1	14.3	11.3	6.1
COP9 signalosome complex subunit 4	CSN4	0	0	2	3	-4.34294e-08	1.3651	0	-0.668152	NaN	NaN	NaN	NaN	NaN	NaN	NaN	27.2541	27.1002	26.4494	26.7874	26.2902				44.957	70.135	48309000	1	0	0	0	0	0	1	5	5	2	2	5	3.8	0	0	0	0	0	2.5	13.1	13.6	7.6
	EMB2765	0	0	1	0	-4.34294e-08	0	0	NaN	NaN	NaN	NaN	NaN	NaN	NaN	NaN	NaN	25.9989	NaN	NaN	NaN				173.02	42.855	3425500	0	0	0	0	0	0	1	1	3	1	2	2	0	0	0	0	0	0	0.8	0.7	3.2	0.8
Probable protein S-acyltransferase 19	PAT19	0	0	1	0	-4.34294e-08	0	0	NaN	NaN	NaN	NaN	NaN	NaN	NaN	NaN	NaN	23.6	NaN	NaN	NaN				78.737	6.2991	379420	0	0	0	0	0	0	0	0	1	0	0	0	0	0	0	0	0	0	0	0	1.7	0
Cullin-associated NEDD8-dissociated protein 1	CAND1	2	2	3	3	0.967667	0.816465	-0.397705	-0.678285	28.008	27.7278	NaN	27.4951	NaN	27.4453	28.0269	28.778	28.5459	27.4556	28.4001	27.4602				134.9	143.42	52738000	5	3	1	3	1	3	7	13	12	4	11	13	4.2	2.5	0.9	2.4	0.7	2.5	5.7	11.1	11	3.2
	At5g65840	0	0	1	0	-4.34294e-08	0	0	NaN	NaN	NaN	NaN	NaN	NaN	NaN	NaN	23.0882	NaN	NaN	NaN	NaN				29.883	12.622	6535200	0	0	0	0	0	0	1	1	1	1	1	1	0	0	0	0	0	0	4	4	3.3	3.3
		0	0	1	0	-4.34294e-08	0	0	NaN	NaN	NaN	NaN	NaN	NaN	NaN	NaN	NaN	26.024	NaN	NaN	NaN				65.305	7.2586	12379000	0	0	0	0	0	0	1	1	1	1	1	1	0	0	0	0	0	0	1.9	1.9	1.9	1.9
	At1g53210	0	0	3	3	-4.34294e-08	0.542898	0	1.45026	NaN	NaN	NaN	NaN	NaN	NaN	25.742	28.2796	24.75	26.6481	28.3896	28.0846				63.416	55.778	90290000	0	0	0	0	0	0	3	3	3	2	3	3	0	0	0	0	0	0	5.1	5.1	4.4	2.9
	At4g22290	0	0	1	0	-4.34294e-08	0	0	NaN	NaN	NaN	NaN	NaN	NaN	NaN	NaN	NaN	24.3136	NaN	NaN	NaN				47.536	7.02	4770000	0	0	0	0	0	0	1	1	1	1	1	0	0	0	0	0	0	0	2.7	2.7	2.7	2.7
		0	0	0	1	-4.34294e-08	0	0	NaN	NaN	NaN	NaN	NaN	NaN	NaN	NaN	NaN	NaN	NaN	NaN	25.3654				47.987	23.695	23442000	1	0	1	1	0	1	1	2	2	0	2	2	4.7	0	1.6	1.6	0	1.6	1.6	4.2	4.2	0
Splicing factor U2af large subunit B	U2AF65B	1	0	1	2	0	0	NaN	0.233949	27.6653	NaN	NaN	NaN	NaN	NaN	NaN	26.3006	NaN	26.6242	NaN	26.4448				66.315	33.864	61616000	2	1	0	2	0	1	1	3	3	2	1	5	2.9	1.2	0	5.3	0	1.2	1.2	7	7.8	3.7
THO complex subunit 4B	ALY2	0	0	0	1	-4.34294e-08	0	0	NaN	NaN	NaN	NaN	NaN	NaN	NaN	NaN	NaN	NaN	25.3178	NaN	NaN				30.78	7.4542	1087400	0	0	0	0	0	0	0	0	0	1	0	0	0	0	0	0	0	0	0	0	0	3.4
Cellulose synthase A catalytic subunit 5 [UDP-forming]	CESA5	0	0	2	1	-4.34294e-08	0	0	-0.765732	NaN	NaN	NaN	NaN	NaN	NaN	27.3398	NaN	28.3488	NaN	NaN	27.0786				120.86	48.395	26137000	0	0	0	1	0	0	2	1	5	1	1	2	0	0	0	0.9	0	0	1.6	0.9	5.6	0.9
Glycine--tRNA ligase 2, chloroplastic/mitochondrial	GLYRS-2	0	0	1	0	-4.34294e-08	0	0	NaN	NaN	NaN	NaN	NaN	NaN	NaN	NaN	26.4323	NaN	NaN	NaN	NaN				119.77	18.587	25348000	1	1	0	1	1	0	1	2	1	1	1	1	0.9	0.9	0	0.9	0.9	0	0.9	2.5	0.9	0.9
AP-4 complex subunit epsilon		0	0	2	1	-4.34294e-08	0	0	-0.276971	NaN	NaN	NaN	NaN	NaN	NaN	27.812	26.8394	NaN	NaN	27.0487	NaN				103.73	63.33	19093000	0	0	0	0	1	0	6	5	2	1	5	2	0	0	0	0	1.5	0	7.5	5.9	2.6	1
Glutathione S-transferase U20	GSTU20	1	0	3	3	0	1.3468	NaN	2.16981	NaN	NaN	29.647	NaN	NaN	NaN	26.8401	26.3426	27.3926	29.2936	27.7235	30.0677				25.006	61.885	211920000	0	0	2	1	0	1	3	6	6	5	4	5	0	0	10.1	4.6	0	5.5	15.7	28.1	28.1	23
60S ribosomal protein L18a-1	RPL18AA	0	0	1	1	-4.34294e-08	0	0	0.168585	NaN	NaN	NaN	NaN	NaN	NaN	NaN	26.9464	NaN	NaN	27.115	NaN				21.284	11.135	82936000	7	6	1	7	2	5	3	8	8	7	8	7	28.1	30.3	4.5	28.1	9	18.5	12.9	33.1	42.1	24.7
GTP-binding protein OBGC, chloroplastic	OBGL	1	0	3	3	0	0.580281	NaN	-0.385447	28.0154	NaN	NaN	NaN	NaN	NaN	27.5636	27.8251	28.532	27.7008	27.4821	27.5814				75.647	50.263	62377000	3	2	0	0	0	1	5	7	5	2	6	5	5.6	3.1	0	0	0	2.2	8.2	11.3	7.8	3.4
	F16B3.16	0	0	3	3	-4.34294e-08	0.381434	0	0.52994	NaN	NaN	NaN	NaN	NaN	NaN	28.2473	26.9094	27.3586	28.8791	27.7718	27.4542				58.949	57.126	58668000	0	1	1	1	1	0	3	4	4	6	4	4	0	2.1	2.1	2.1	2.1	0	5.6	7.1	7.5	10.7
DEAD-box ATP-dependent RNA helicase 3, chloroplastic	RH3	3	3	3	3	0.0272855	0.225026	0.022452	-0.219875	30.8845	31.021	30.3318	30.8121	31.0531	30.4395	31.0664	31.1084	30.9842	31.5906	30.5113	30.3975				81.155	294.88	658750000	14	13	9	14	5	7	12	19	20	11	16	18	22.1	18.2	12.8	22.1	6.8	9.6	17.9	27.4	27.5	18
Thioredoxin Y2, chloroplastic		0	0	0	1	-4.34294e-08	0	0	NaN	NaN	NaN	NaN	NaN	NaN	NaN	NaN	NaN	NaN	NaN	NaN	27.3791				18.592	21.622	39828000	0	0	1	0	0	0	0	2	2	2	1	3	0	0	5.4	0	0	0	0	9.6	9.6	9.6
	At4g18060	1	0	3	1	0	0	NaN	-0.22286	27.959	NaN	NaN	NaN	NaN	NaN	27.9759	27.4436	27.094	NaN	27.2816	NaN				39.533	47.576	69930000	2	0	1	0	0	0	5	5	4	1	6	3	7.7	0	4	0	0	0	18.8	18.5	14.2	3.4
	At1g18070	0	0	1	1	-4.34294e-08	0	0	-0.195707	NaN	NaN	NaN	NaN	NaN	NaN	NaN	25.7571	NaN	NaN	NaN	25.5614				59.242	17.065	12725000	0	0	0	0	0	0	2	3	2	1	2	2	0	0	0	0	0	0	3	4.9	3.2	1.3
Pentatricopeptide repeat-containing protein At5g42310, mitochondrial		0	0	2	1	-4.34294e-08	0	0	-0.734612	NaN	NaN	NaN	NaN	NaN	NaN	26.4083	25.9192	NaN	NaN	NaN	25.4291				80.002	25.476	9057900	0	0	0	0	0	1	2	3	0	0	0	2	0	0	0	0	0	1.6	2.7	4.4	0	0
40S ribosomal protein S2-2	RPS2B	2	1	3	3	0	0.0751128	-0.188514	0.116	31.0825	30.1171	NaN	30.4112	NaN	NaN	31.1011	30.0048	30.4011	31.2899	30.7693	29.7958				30.771	95.103	1035100000	11	12	6	11	6	8	10	17	22	15	11	16	39.8	41.9	15.1	39.4	15.1	20.1	27.1	56	63.7	42.6
CASP-like protein 1E1		0	0	1	0	-4.34294e-08	0	0	NaN	NaN	NaN	NaN	NaN	NaN	NaN	NaN	NaN	25.4115	NaN	NaN	NaN				20.109	6.155	29862000	0	0	0	0	0	0	0	1	1	0	0	1	0	0	0	0	0	0	0	7.9	7.9	0
Pyridoxal biosynthesis protein PDX1.3	PDX13	1	0	3	2	0	0.834812	NaN	-0.384357	27.0476	NaN	NaN	NaN	NaN	NaN	28.4835	28.448	28.3179	NaN	27.7824	28.2818				33.216	37.147	194170000	4	3	2	3	0	1	3	5	6	2	6	7	13.6	11.3	6.8	11.3	0	2.6	9.4	17.8	21.7	7.8
40S ribosomal protein S27-3	RPS27D	2	2	3	3	0.194424	1.03313	-0.346459	-0.853114	29.8214	30.1266	NaN	30.242	NaN	29.0131	29.9971	30.4283	30.9375	29.1048	30.0609	29.638				9.49	98.983	4730100000	3	3	0	3	2	2	3	5	3	2	4	5	47.6	47.6	0	47.6	10.7	26.2	13.1	47.6	50	16.7
50S ribosomal protein L21, mitochondrial	RPL21M	0	0	1	0	-4.34294e-08	0	0	NaN	NaN	NaN	NaN	NaN	NaN	NaN	NaN	NaN	25.1013	NaN	NaN	NaN				30.907	6.1502	12746000	0	0	0	0	0	0	1	1	1	0	1	0	0	0	0	0	0	0	3.7	3.7	3.7	0
Very-long-chain 3-oxoacyl-CoA reductase 1	KCR1	0	0	2	2	-4.34294e-08	0.0915125	0	0.213496	NaN	NaN	NaN	NaN	NaN	NaN	NaN	24.9728	25.9213	NaN	25.0412	26.2799				35.761	28.047	23851000	0	0	1	0	0	0	1	3	2	1	2	2	0	0	2.8	0	0	0	2.8	10.7	7.9	2.8
		0	0	1	0	-4.34294e-08	0	0	NaN	NaN	NaN	NaN	NaN	NaN	NaN	NaN	26.6137	NaN	NaN	NaN	NaN				15.698	10.975	30096000	0	0	0	0	0	0	0	2	1	0	0	0	0	0	0	0	0	0	0	11.6	5.1	0
DEAD-box ATP-dependent RNA helicase 11	RH11	0	0	1	0	-4.34294e-08	0	0	NaN	NaN	NaN	NaN	NaN	NaN	NaN	26.2932	NaN	NaN	NaN	NaN	NaN				66.025	18.81	11492000	0	1	1	1	0	0	3	3	0	1	1	4	0	1.5	1.5	1.5	0	0	5.9	5.2	0	1.5
PHD finger protein ALFIN-LIKE 7	AL7	0	0	1	0	-4.34294e-08	0	0	NaN	NaN	NaN	NaN	NaN	NaN	NaN	NaN	NaN	23.9308	NaN	NaN	NaN				28.285	6.9315	11798000	2	1	1	1	0	0	1	2	1	1	2	2	7.5	4	3.6	4	0	0	3.6	7.5	3.6	3.6
Probable aquaporin PIP1-5	PIP1-5	1	0	3	3	0	0.826092	NaN	-0.55441	26.6751	NaN	NaN	NaN	NaN	NaN	27.8128	28.7887	28.1641	27.5233	27.9388	27.6404				30.646	87.087	301470000	2	0	1	1	0	1	3	6	5	3	4	6	10.1	0	4.9	4.2	0	4.2	12.5	19.9	19.9	13.9
Pyridoxal biosynthesis protein PDX2	PDX2	0	0	0	1	-4.34294e-08	0	0	NaN	NaN	NaN	NaN	NaN	NaN	NaN	NaN	NaN	NaN	NaN	NaN	24.3351				27.438	11.017	12104000	1	0	0	0	1	0	1	0	0	0	0	1	7.1	0	0	0	3.9	0	3.9	0	0	0
	At5g57345	0	0	1	0	-4.34294e-08	0	0	NaN	NaN	NaN	NaN	NaN	NaN	NaN	NaN	NaN	22.8114	NaN	NaN	NaN				20.189	11.577	95060000	0	0	0	0	0	0	1	1	1	0	1	0	0	0	0	0	0	0	3.7	3.7	6.9	0
S-formylglutathione hydrolase	SFGH	0	0	2	3	-4.34294e-08	0.0107992	0	-0.0175823	NaN	NaN	NaN	NaN	NaN	NaN	NaN	25.6793	26.3093	26.2401	25.2559	26.4341				31.655	33.746	27060000	0	0	0	0	0	0	1	2	3	3	3	3	0	0	0	0	0	0	2.5	7.4	10.2	10.9
COP9 signalosome complex subunit 5b	CSN5B	0	0	3	2	-4.34294e-08	0.0894326	0	0.178556	NaN	NaN	NaN	NaN	NaN	NaN	26.2366	27.018	27.928	27.6308	26.848	NaN				39.731	52.111	67664000	1	0	1	0	0	1	3	6	5	2	5	2	3.4	0	2	0	0	3.4	9	18.8	17.9	5.9
ATP-dependent Clp protease proteolytic subunit-related protein 4, chloroplastic	CLPR4	1	0	0	0	0	-4.34294e-08	NaN	0	NaN	NaN	26.6155	NaN	NaN	NaN	NaN	NaN	NaN	NaN	NaN	NaN				33.44	16.594	23369000	0	0	2	0	0	1	1	1	1	1	1	1	0	0	7.5	0	0	4.3	3.3	3.3	3.3	4.3
GrpE protein homolog	AR192	3	2	3	2	0.464909	0.050093	-0.430781	0.082648	28.5155	27.7446	27.9246	27.3118	NaN	27.9498	27.9193	28.6077	27.321	NaN	28.4058	27.6581				36.116	90.833	165240000	3	2	2	2	1	4	6	6	7	1	6	6	9.2	10.4	8.3	6.7	2.4	16.2	23.5	21.7	25.4	4.6
Pre-mRNA-splicing factor 38	PRP38	0	0	0	1	-4.34294e-08	0	0	NaN	NaN	NaN	NaN	NaN	NaN	NaN	NaN	NaN	NaN	NaN	27.6725	NaN				43.172	10.656	51736000	1	0	0	0	1	0	0	1	1	0	2	1	3.7	0	0	0	2.8	0	0	2.8	3.7	0
60S ribosomal protein L5-1	ATL5	3	3	3	3	0.511905	0.478692	-1.29006	-1.56758	32.6501	32.1444	31.0451	32.1998	28.7894	30.9802	31.6518	32.9609	32.9964	28.2875	32.6032	32.0155				34.358	273.86	6748700000	10	10	5	10	2	5	11	17	17	7	13	14	32.2	32.2	18.6	34.2	6.6	18.9	34.6	44.9	44.9	26.6
40S ribosomal protein S24-2	RPS24B	2	2	3	3	0.256217	0.0336471	-1.21079	0.178968	31.5792	31.5823	NaN	32.0897	NaN	28.6501	26.7822	30.2838	31.6507	30.647	27.6366	30.97				15.419	97.579	5361400000	3	5	0	4	0	3	3	6	7	4	4	5	26.3	39.1	0	32.3	0	21.8	21.1	45.1	48.9	31.6
Protein CURVATURE THYLAKOID 1B, chloroplastic	CURT1B	0	0	2	1	-4.34294e-08	0	0	0.563996	NaN	NaN	NaN	NaN	NaN	NaN	NaN	28.0521	28.5117	NaN	NaN	28.8459				18.482	48.854	338520000	0	0	1	1	0	1	1	3	2	0	2	3	0	0	4.6	14.4	0	4.6	4.6	23.6	19	0
60S ribosomal protein L27-2	RPL27B	3	3	3	3	0.247869	0.0202038	-0.480553	0.0312036	32.8315	32.5854	30.9092	32.3415	31.8105	30.7325	31.1195	32.2046	31.0404	30.988	32.1649	31.3052				15.614	109.83	8347300000	5	5	3	7	3	5	5	7	9	6	6	7	34.1	33.3	20	39.3	20.7	34.1	35.6	44.4	49.6	27.4
Thioredoxin-like 2-2, chloroplastic		0	0	3	3	-4.34294e-08	0.457105	0	0.674664	NaN	NaN	NaN	NaN	NaN	NaN	25.2804	25.1298	26.0655	27.2947	25.6981	25.5069				26.337	26.602	32950000	0	0	0	0	0	0	1	1	1	1	2	1	0	0	0	0	0	0	5.1	5.1	5.1	5.1
60S acidic ribosomal protein P1-1	RPP1A	2	1	2	3	0	0.0905469	-0.43479	0.335392	30.5266	30.6834	NaN	30.1702	NaN	NaN	NaN	28.2744	31.3451	30.1939	29.3208	30.9208				11.162	152.12	4196200000	2	2	0	2	0	0	1	3	3	2	2	3	50	58.9	0	50	0	0	14.3	73.2	73.2	37.5
40S ribosomal protein S7-3	RPS7C	2	3	3	3	0.292279	0.433606	-0.764989	-0.82478	30.2017	29.5957	NaN	30.6317	28.0358	28.7338	29.1719	31.072	31.6475	29.8989	30.3112	29.2069				22.06	126.67	2146500000	8	4	1	6	2	1	4	8	8	5	8	9	48.9	14.7	5.3	35.8	5.3	5.3	13.7	37.4	46.3	18.9
	At5g09770	1	0	2	1	0	0	NaN	-0.212458	NaN	25.2107	NaN	NaN	NaN	NaN	23.8253	NaN	23.8241	NaN	23.6122	NaN				18.445	12.751	8681500	0	2	0	0	0	0	2	0	2	1	2	1	0	12.5	0	0	0	0	12.5	0	12.5	6.2
Thioredoxin X, chloroplastic	ATHX	0	0	1	0	-4.34294e-08	0	0	NaN	NaN	NaN	NaN	NaN	NaN	NaN	NaN	NaN	23.4156	NaN	NaN	NaN				19.648	11.423	3747300	0	0	0	0	0	0	0	0	1	0	0	1	0	0	0	0	0	0	0	0	7.1	0
	At1g67700	0	0	2	1	-4.34294e-08	0	0	2.13172	NaN	NaN	NaN	NaN	NaN	NaN	NaN	25.2308	24.9798	NaN	NaN	27.237				26.081	45.069	26672000	0	0	0	0	0	0	0	2	2	0	1	2	0	0	0	0	0	0	0	12.6	12.6	0
	At5g24165	0	0	1	0	-4.34294e-08	0	0	NaN	NaN	NaN	NaN	NaN	NaN	NaN	NaN	NaN	24.5366	NaN	NaN	NaN				7.7558	6.2504	57332000	0	0	1	0	0	0	1	1	1	1	1	1	0	0	17.3	0	0	0	17.3	17.3	17.3	17.3
	At1g48440	0	0	1	0	-4.34294e-08	0	0	NaN	NaN	NaN	NaN	NaN	NaN	NaN	NaN	23.355	NaN	NaN	NaN	NaN				14.978	7.1389	16809000	0	0	0	0	0	0	1	1	0	0	1	1	0	0	0	0	0	0	10.1	10.1	0	0
Uncharacterized protein At4g13200, chloroplastic		1	0	3	2	0	0.258535	NaN	-0.503867	28.9329	NaN	NaN	NaN	NaN	NaN	27.7204	29.5004	29.0868	NaN	28.6571	27.8736				20.429	98.715	396130000	3	0	0	1	1	1	3	4	3	0	3	4	23.8	0	0	9.7	4.9	9.7	21.1	28.6	13	0
Glutathione S-transferase DHAR3, chloroplastic	DHAR3	0	0	1	1	-4.34294e-08	0	0	2.08926	NaN	NaN	NaN	NaN	NaN	NaN	NaN	NaN	26.0926	NaN	NaN	28.1819				28.514	35.827	32643000	0	0	0	0	0	0	1	1	4	0	0	5	0	0	0	0	0	0	4.3	4.3	19.8	0
	VPS46.1	0	0	1	0	-4.34294e-08	0	0	NaN	NaN	NaN	NaN	NaN	NaN	NaN	NaN	22.5839	NaN	NaN	NaN	NaN				22.763	10.892	6661500	0	0	0	0	0	0	2	2	2	2	2	0	0	0	0	0	0	0	7.9	9.9	7.9	9.9
60S acidic ribosomal protein P1-3	RPP1C	0	0	2	1	-4.34294e-08	0	0	0.576479	NaN	NaN	NaN	NaN	NaN	NaN	NaN	28.0965	30.995	NaN	NaN	30.1223				11.247	59.086	2254200000	1	2	0	1	0	0	0	3	3	1	2	3	36.3	59.3	0	36.3	0	0	0	73.5	73.5	23
Protein NUCLEAR FUSION DEFECTIVE 5, mitochondrial	NFD5	0	0	1	0	-4.34294e-08	0	0	NaN	NaN	NaN	NaN	NaN	NaN	NaN	NaN	NaN	25.48	NaN	NaN	NaN				43.11	23.442	17515000	0	1	0	0	1	0	1	1	2	1	1	1	0	1.9	0	0	1.9	0	1.9	1.9	6.2	3.2
Probable clathrin assembly protein At4g32285		0	0	2	3	-4.34294e-08	0.2109	0	0.455031	NaN	NaN	NaN	NaN	NaN	NaN	NaN	27.1363	27.264	28.9077	27.143	26.9149				70.554	21.865	34925000	1	0	0	1	1	0	1	2	2	2	2	2	2.4	0	0	2.4	1.6	0	1.6	3.9	3.9	3.9
Dynamin-related protein 1C	DRP1C	3	3	3	3	0.267742	0.102101	-0.247788	0.0988687	30.1679	30.1374	30.031	29.7197	29.3121	30.5612	30.2222	30.439	31.0602	30.3266	31.1364	30.555				68.722	314.52	503480000	12	9	4	8	3	10	12	23	22	17	20	24	23.6	19.5	6.8	16.1	5.5	16.8	18.2	39.3	37.1	30.5
Probable xyloglucan endotransglucosylase/hydrolase protein 6	XTH6	0	0	1	0	-4.34294e-08	0	0	NaN	NaN	NaN	NaN	NaN	NaN	NaN	NaN	24.4536	NaN	NaN	NaN	NaN				33.692	6.5271	19262000	0	0	0	0	0	0	1	1	0	0	1	1	0	0	0	0	0	0	5.5	5.5	0	0
60S ribosomal protein L37-1	RPL37A	0	0	1	1	-4.34294e-08	0	0	-1.08897	NaN	NaN	NaN	NaN	NaN	NaN	NaN	NaN	24.7132	NaN	23.6242	NaN				10.816	14.832	14636000	5	4	3	4	2	2	5	9	11	3	9	7	28.4	21.1	20	21.1	12.6	18.9	40	49.5	62.1	23.2
Multifunctional methyltransferase subunit TRM112-like protein At1g22270		0	0	1	0	-4.34294e-08	0	0	NaN	NaN	NaN	NaN	NaN	NaN	NaN	NaN	NaN	24.6958	NaN	NaN	NaN				13.961	14.926	14448000	0	0	0	0	0	0	0	1	1	0	0	1	0	0	0	0	0	0	0	14.5	14.5	0
DNA-directed RNA polymerases II, IV and V subunit 10	NRPB10	0	0	1	1	-4.34294e-08	0	0	1.40892	NaN	NaN	NaN	NaN	NaN	NaN	NaN	NaN	26.9031	28.312	NaN	NaN				8.3146	14.763	84628000	0	0	0	0	0	0	0	0	2	2	0	0	0	0	0	0	0	0	0	0	29.6	29.6
Nascent polypeptide-associated complex subunit alpha-like protein 5		1	1	3	3	0	1.45667	0.0818501	-1.36723	28.2991	NaN	NaN	28.381	NaN	NaN	27.3393	27.72	28.6204	26.1212	26.6098	26.847				22.78	73.936	231690000	3	1	0	2	1	1	2	5	5	2	4	5	17.2	4.3	0	10.5	4.3	4.3	11.5	30.6	25.4	10.5
Peptidyl-prolyl cis-trans isomerase FKBP12	FKBP12	0	0	1	0	-4.34294e-08	0	0	NaN	NaN	NaN	NaN	NaN	NaN	NaN	NaN	25.0682	NaN	NaN	NaN	NaN				11.987	14.84	71432000	0	1	0	0	1	0	2	2	1	1	2	2	0	7.1	0	0	14.3	0	21.4	21.4	7.1	14.3
Nuclear pore complex protein Nup96 homolog	NUP96	0	0	0	1	-4.34294e-08	0	0	NaN	NaN	NaN	NaN	NaN	NaN	NaN	NaN	NaN	NaN	NaN	22.8975	NaN				119.15	20.381	326050	0	0	0	0	0	0	0	0	0	1	1	0	0	0	0	0	0	0	0	0	0	1.3
	At4g03020	0	0	1	0	-4.34294e-08	0	0	NaN	NaN	NaN	NaN	NaN	NaN	NaN	NaN	20.7407	NaN	NaN	NaN	NaN				55.412	14.671	508800	0	0	0	0	0	0	2	1	0	0	1	0	0	0	0	0	0	0	5.3	2.6	0	0
	At5g13980	0	0	2	2	-4.34294e-08	0.178277	0	0.5467	NaN	NaN	NaN	NaN	NaN	NaN	26.1179	NaN	24.8135	26.8747	25.1501	NaN				115.9	34.173	12422000	0	0	0	0	0	0	2	3	3	2	2	4	0	0	0	0	0	0	2	3.1	2.9	1.9
ABC transporter E family member 2	ABCE2	0	0	1	0	-4.34294e-08	0	0	NaN	NaN	NaN	NaN	NaN	NaN	NaN	NaN	25.0618	NaN	NaN	NaN	NaN				68.389	11.152	5481200	0	0	0	0	0	0	1	2	0	0	1	1	0	0	0	0	0	0	1.5	3.8	0	0
40S ribosomal protein S26-2	RPS26B	0	0	2	2	-4.34294e-08	0.387431	0	-1.30848	NaN	NaN	NaN	NaN	NaN	NaN	24.2843	26.7273	NaN	NaN	24.528	23.8666				14.841	53.123	54470000	5	3	1	3	1	3	5	8	2	0	8	5	34.6	29.3	6.8	29.3	6.8	29.3	43.6	54.9	21.8	0
ABC transporter B family member 2	ABCB2	0	0	1	2	-4.34294e-08	0	0	0.259233	NaN	NaN	NaN	NaN	NaN	NaN	26.0234	NaN	NaN	NaN	26.5066	26.0587				139.91	25.909	9800100	0	0	0	1	1	1	3	3	2	2	2	2	0	0	0	0.6	0.6	0.8	2.4	2.4	2.1	2.1
AP-2 complex subunit alpha-2	ALPHAC-AD	0	0	3	1	-4.34294e-08	0	0	-0.717389	NaN	NaN	NaN	NaN	NaN	NaN	27.05	25.5686	25.3473	NaN	25.2712	NaN				112.3	40.821	7364000	0	0	0	0	0	0	4	3	2	1	3	2	0	0	0	0	0	0	4	3.5	1.7	0.8
Potassium transporter 13	POT13	0	0	1	0	-4.34294e-08	0	0	NaN	NaN	NaN	NaN	NaN	NaN	NaN	NaN	NaN	24.758	NaN	NaN	NaN				94.737	19.254	10168000	0	0	0	0	0	0	1	2	2	0	1	1	0	0	0	0	0	0	0.9	2.5	2.5	0
	emb1211	3	3	3	3	0.00694533	0.599569	0.0139338	-0.515188	29.9143	29.5842	28.8093	28.9851	30.5865	28.778	29.7444	29.732	30.6713	29.6066	29.8845	29.1111				99.953	152.38	342640000	12	7	3	7	5	5	10	12	12	9	11	11	14.2	7.9	3.7	7.9	5.1	6.4	10.8	13.8	13.8	9.1
Protein TIC110, chloroplastic	TIC110	2	2	3	3	0.429138	1.02404	0.342012	-1.18323	29.6195	29.0275	NaN	29.6175	NaN	29.7136	30.8792	31.1526	31.8002	29.1817	30.7364	30.3642				112.12	323.31	404170000	9	5	2	8	1	5	16	25	23	13	18	24	10.7	6.1	2	9.7	1.3	6	18.3	30.1	28.1	15.5
Long chain acyl-CoA synthetase 6, peroxisomal	LACS6	0	0	1	0	-4.34294e-08	0	0	NaN	NaN	NaN	NaN	NaN	NaN	NaN	NaN	23.494	NaN	NaN	NaN	NaN				76.603	6.6976	2966600	0	0	0	0	0	0	1	1	0	0	0	1	0	0	0	0	0	0	1.4	1.4	0	0
Pentatricopeptide repeat-containing protein At1g02150		2	0	3	2	0	0.40734	NaN	-0.61592	27.5269	28.0388	NaN	NaN	NaN	NaN	28.1712	26.6966	27.8619	NaN	26.6786	27.2427				59.882	68.6	65119000	4	2	1	1	1	1	4	6	5	3	5	6	7.4	3.8	2.1	1.5	2.7	2.1	7.3	10.5	10.1	6.1
Cytosolic sulfotransferase 11	SOT11	0	0	0	1	-4.34294e-08	0	0	NaN	NaN	NaN	NaN	NaN	NaN	NaN	NaN	NaN	NaN	NaN	21.4697	NaN				40.837	16.403	4519200	0	0	0	0	0	0	0	0	0	2	1	1	0	0	0	0	0	0	0	0	0	6.6
Putative lipid-binding protein At4g00165		0	0	1	0	-4.34294e-08	0	0	NaN	NaN	NaN	NaN	NaN	NaN	NaN	NaN	NaN	27.7995	NaN	NaN	NaN				13.338	29.419	145420000	0	0	1	0	0	0	0	1	2	1	1	1	0	0	7.8	0	0	0	0	7.8	18.8	7.8
	At1g54520	0	0	1	0	-4.34294e-08	0	0	NaN	NaN	NaN	NaN	NaN	NaN	NaN	NaN	NaN	25.4363	NaN	NaN	NaN				42.843	7.1276	8196600	0	0	0	0	0	0	0	1	1	1	1	0	0	0	0	0	0	0	0	2.6	2.6	2.6
	At4g35780	0	0	0	1	-4.34294e-08	0	0	NaN	NaN	NaN	NaN	NaN	NaN	NaN	NaN	NaN	NaN	NaN	NaN	25.7393				64.696	11.056	12507000	0	0	0	0	0	1	1	1	1	1	2	2	0	0	0	0	0	1.2	1.2	1.2	1.2	1.2
Dihydrolipoyllysine-residue acetyltransferase component 2 of pyruvate dehydrogenase complex, mitochondrial		3	2	3	3	0.359804	0.348446	-0.910562	-1.32761	28.6151	26.4283	27.2042	27.3015	NaN	25.7092	29.5072	33.0892	33.707	29.5586	32.4985	30.2635				58.467	323.31	1457700000	5	2	3	3	1	2	10	22	25	9	16	20	11.5	4.6	7.8	6.9	2.4	5.4	15.6	34.9	48.4	21.7
	At1g31660	0	0	1	0	-4.34294e-08	0	0	NaN	NaN	NaN	NaN	NaN	NaN	NaN	NaN	24.2069	NaN	NaN	NaN	NaN				51.472	6.205	2230600	0	0	0	0	0	0	0	1	0	1	1	0	0	0	0	0	0	0	0	1.8	0	1.8
	At2g42710	0	0	1	0	-4.34294e-08	0	0	NaN	NaN	NaN	NaN	NaN	NaN	NaN	NaN	NaN	24.462	NaN	NaN	NaN				45.78	7.0212	4970900	0	0	0	0	0	0	1	1	1	0	1	0	0	0	0	0	0	0	3.1	3.1	3.1	0
	PUX4	1	0	3	3	0	0.416065	NaN	-0.496215	27.1916	NaN	NaN	NaN	NaN	NaN	27.1363	28.2311	27.1844	26.5589	27.7318	26.7725				32.896	51.833	120930000	3	0	0	2	0	1	2	3	6	2	4	4	11.2	0	0	6.3	0	3.3	7.9	12.9	20.5	8.3
	At5g08450	0	0	1	0	-4.34294e-08	0	0	NaN	NaN	NaN	NaN	NaN	NaN	NaN	NaN	27.1716	NaN	NaN	NaN	NaN				104.15	23.456	12913000	0	0	0	0	1	0	2	3	0	0	3	3	0	0	0	0	1.1	0	3.2	4.1	0	0
CLIP-associated protein	CLASP	0	0	1	0	-4.34294e-08	0	0	NaN	NaN	NaN	NaN	NaN	NaN	NaN	NaN	NaN	22.7925	NaN	NaN	NaN				158.95	13.928	1433900	0	0	0	0	0	0	1	1	1	1	0	0	0	0	0	0	0	0	0.8	0.8	0.8	0.8
G-type lectin S-receptor-like serine/threonine-protein kinase SD2-5	SD25	0	0	2	0	-4.34294e-08	0	0	NaN	NaN	NaN	NaN	NaN	NaN	NaN	NaN	25.9593	25.5799	NaN	NaN	NaN				89.739	13.143	7392300	0	0	0	0	0	0	0	2	2	0	1	1	0	0	0	0	0	0	0	2.4	2.4	0
	At5g06970	1	0	1	2	0	0	NaN	-0.321038	NaN	25.6961	NaN	NaN	NaN	NaN	NaN	26.268	NaN	NaN	26.2545	25.6394				124.52	19.796	9379900	0	2	1	1	1	1	1	3	1	1	2	3	0	1.7	0.8	0.8	0.8	0.8	0.8	2.6	0.8	0.9
	APG3	0	0	1	1	-4.34294e-08	0	0	-0.760046	NaN	NaN	NaN	NaN	NaN	NaN	NaN	25.4713	NaN	NaN	NaN	24.7113				47.529	18.509	8871600	0	0	0	1	1	1	1	2	1	0	1	2	0	0	0	2.8	2.8	2.8	2.8	5.7	2.8	0
	At3g17750	0	0	1	1	-4.34294e-08	0	0	0.61578	NaN	NaN	NaN	NaN	NaN	NaN	NaN	NaN	26.1323	26.748	NaN	NaN				127.24	53.843	7602000	0	0	1	0	0	0	1	4	4	2	2	3	0	0	1.2	0	0	0	1.4	3.6	4.5	1.8
4-alpha-glucanotransferase DPE2	DPE2	0	0	2	2	-4.34294e-08	0.141278	0	0.147615	NaN	NaN	NaN	NaN	NaN	NaN	26.0928	25.5894	NaN	NaN	25.7298	26.2476				109.78	26.543	9383600	0	0	0	0	0	0	2	3	2	2	3	3	0	0	0	0	0	0	2.5	3.8	2.1	2.1
Probable splicing factor 3A subunit 1		0	0	1	0	-4.34294e-08	0	0	NaN	NaN	NaN	NaN	NaN	NaN	NaN	NaN	NaN	25.5228	NaN	NaN	NaN				87.593	14.69	4673900	0	0	0	0	0	0	1	1	1	0	1	1	0	0	0	0	0	0	1	1	2.3	0
Mitogen-activated protein kinase kinase 5	MKK5	0	1	2	1	0	0	NaN	0.812543	NaN	NaN	NaN	NaN	27.3066	NaN	27.3758	NaN	25.2179	27.1094	NaN	NaN				38.329	20.823	20355000	1	0	0	0	2	0	2	0	2	3	1	1	3.2	0	0	0	6	0	6	0	6	8.9
ABC transporter G family member 11	ABCG11	0	0	1	0	-4.34294e-08	0	0	NaN	NaN	NaN	NaN	NaN	NaN	NaN	NaN	NaN	25.2145	NaN	NaN	NaN				78.412	12.415	5511000	0	0	1	0	0	0	1	1	1	0	1	0	0	0	1.7	0	0	0	1.4	1.4	1.4	0
Phosphoenolpyruvate/phosphate translocator 1, chloroplastic	PPT1	0	0	1	0	-4.34294e-08	0	0	NaN	NaN	NaN	NaN	NaN	NaN	NaN	NaN	NaN	25.7369	NaN	NaN	NaN				44.224	9.181	37321000	0	0	0	1	0	1	0	1	1	1	1	1	0	0	0	3.4	0	3.4	0	3.4	3.4	3.4
S-adenosyl-L-methionine-dependent tRNA 4-demethylwyosine synthase	TYW1	0	0	3	1	-4.34294e-08	0	0	-0.777082	NaN	NaN	NaN	NaN	NaN	NaN	26.5161	26.1919	25.7161	NaN	25.3643	NaN				72.079	18.373	13603000	0	0	1	0	1	0	2	2	3	1	3	2	0	0	1.7	0	1.7	0	3.1	3.1	4.8	1.4
	emb1220	0	0	1	0	-4.34294e-08	0	0	NaN	NaN	NaN	NaN	NaN	NaN	NaN	NaN	NaN	25.2991	NaN	NaN	NaN				52.644	11.351	2541100	0	0	0	0	0	0	0	0	1	0	0	1	0	0	0	0	0	0	0	0	3.9	0
	At1g71840	1	1	2	2	0	0.197563	-0.25001	-0.314	27.4632	NaN	NaN	NaN	27.2132	NaN	26.8483	25.8262	NaN	NaN	26.2653	25.7812				43.791	31.824	67471000	2	1	0	1	2	0	3	4	2	1	2	3	5.9	2.5	0	3.9	4.7	0	8.6	12	7.4	3.9
60S ribosomal protein L37a-2	RPL37AC	3	3	3	3	0.136774	0.52695	0.159875	-0.903345	31.1316	30.4947	29.9083	31.0847	30.702	30.2275	29.9534	31.6981	31.6673	29.9217	31.1501	29.537				10.241	55.3	6678200000	4	5	3	4	4	4	4	5	4	4	4	4	42.4	43.5	25	42.4	42.4	42.4	42.4	43.5	42.4	42.4
50S ribosomal protein L19-2, chloroplastic		3	3	3	3	0.519762	0.30087	0.661137	0.586563	30.5959	30.5886	30.5801	30.518	32.3465	30.8835	30.5422	31.4547	28.9297	31.3698	30.9401	30.3764				25.468	101.74	2853600000	7	4	3	6	3	4	4	7	10	4	6	8	25.3	18.8	10.9	21.8	10.9	17.5	15.3	22.3	28.4	10.9
	At5g20600	0	0	1	0	-4.34294e-08	0	0	NaN	NaN	NaN	NaN	NaN	NaN	NaN	NaN	NaN	22.4795	NaN	NaN	NaN				59.989	6.7129	1357600	0	0	0	0	0	1	1	1	1	0	0	0	0	0	0	0	0	3.2	3.2	3.2	3.2	0
Adenylosuccinate lyase	At4g18440	0	1	3	2	0	0.555111	NaN	1.18106	NaN	NaN	NaN	NaN	NaN	27.2368	25.333	25.9483	25.9295	NaN	25.7696	28.0664				59.757	59.198	32376000	0	0	1	1	0	2	3	7	2	1	6	8	0	0	2.4	1.5	0	4.3	5	14.2	2.6	1.3
Exocyst complex component SEC5A	SEC5A	3	3	3	3	0.702718	0.392571	-0.669516	-0.667304	27.392	27.523	26.4528	25.9224	26.8395	26.5973	29.7226	29.4113	27.6058	28.2258	28.7436	27.7684				121.9	194.67	75019000	5	3	2	2	3	2	14	18	10	5	13	18	5	2.9	2	2.2	3	2.1	13.4	17.7	8.8	5.1
Acetyl-CoA acetyltransferase, cytosolic 1	AAT1	0	0	1	0	-4.34294e-08	0	0	NaN	NaN	NaN	NaN	NaN	NaN	NaN	NaN	22.0736	NaN	NaN	NaN	NaN				41.411	13.744	4724600	0	0	1	0	0	1	1	1	1	1	1	1	0	0	2.5	0	0	2.5	2.5	2.5	1.7	1.7
	At2g25625	0	0	1	0	-4.34294e-08	0	0	NaN	NaN	NaN	NaN	NaN	NaN	NaN	NaN	25.9863	NaN	NaN	NaN	NaN				16.144	7.0179	31948000	0	0	0	0	0	0	0	1	0	0	0	1	0	0	0	0	0	0	0	6	0	0
Trigger factor-like protein TIG, Chloroplastic	TIG	0	1	3	3	0	0.371216	NaN	-0.478701	NaN	NaN	NaN	NaN	NaN	28.1512	27.8269	28.7807	28.6974	27.5744	27.45	28.8445				61.733	80.928	88438000	0	0	1	1	1	3	5	8	6	3	6	9	0	0	2.2	2.2	2.2	7.1	10.6	17	12.6	6.9
	SPK1	0	0	1	0	-4.34294e-08	0	0	NaN	NaN	NaN	NaN	NaN	NaN	NaN	NaN	24.4765	NaN	NaN	NaN	NaN				206.83	11.96	754430	0	0	0	0	0	0	0	1	0	0	1	0	0	0	0	0	0	0	0	0.8	0	0
	At4g34660	0	0	0	1	-4.34294e-08	0	0	NaN	NaN	NaN	NaN	NaN	NaN	NaN	NaN	NaN	NaN	NaN	NaN	23.911				40.925	6.2102	1274100	0	0	0	0	0	0	0	0	0	0	0	1	0	0	0	0	0	0	0	0	0	0
Alpha-galactosidase	At3g56310	0	0	0	1	-4.34294e-08	0	0	NaN	NaN	NaN	NaN	NaN	NaN	NaN	NaN	NaN	NaN	NaN	NaN	23.3344				48.362	6.2389	691630	0	0	0	0	0	0	0	0	0	0	0	1	0	0	0	0	0	0	0	0	0	0
SWI/SNF complex subunit SWI3D	SWI3D	0	0	1	0	-4.34294e-08	0	0	NaN	NaN	NaN	NaN	NaN	NaN	NaN	NaN	24.7752	NaN	NaN	NaN	NaN				107.8	6.8753	4192400	0	0	1	0	0	0	1	1	0	0	1	1	0	0	0.8	0	0	0	0.8	0.8	0	0
	At2g20060	1	0	0	1	0	0	NaN	NaN	26.84	NaN	NaN	NaN	NaN	NaN	NaN	NaN	NaN	NaN	26.2106	NaN				33.263	12.172	38766000	2	0	1	1	0	0	1	2	1	1	2	0	8.7	0	4	4	0	0	4	8.7	4.7	4.7
	At1g62780	0	0	0	1	-4.34294e-08	0	0	NaN	NaN	NaN	NaN	NaN	NaN	NaN	NaN	NaN	NaN	NaN	NaN	25.9374				27.219	16.59	13706000	0	0	1	0	0	0	1	1	0	0	2	2	0	0	5.5	0	0	0	5.5	4.2	0	0
	At3g13180	0	0	1	0	-4.34294e-08	0	0	NaN	NaN	NaN	NaN	NaN	NaN	NaN	NaN	NaN	24.2244	NaN	NaN	NaN				58.345	7.0541	2468800	1	0	0	0	0	0	0	1	1	1	0	1	2.5	0	0	0	0	0	0	2.5	2.5	2.5
	At3g52150	3	3	3	3	0.166552	0.674816	0.271475	-0.735688	33.097	31.9788	31.5097	32.7005	33.003	31.6964	31.8499	32.8083	33.0905	31.5904	32.4884	31.4629				27.748	323.31	4602000000	15	13	9	13	8	13	12	16	19	10	13	14	48.6	47.8	32	41.5	26.1	45.8	39.9	52.2	54.2	33.2
	At1g57610	0	0	1	0	-4.34294e-08	0	0	NaN	NaN	NaN	NaN	NaN	NaN	NaN	NaN	NaN	20.2391	NaN	NaN	NaN				33.685	6.0737	242800	1	0	0	0	0	0	0	0	1	0	0	0	5.5	0	0	0	0	0	0	0	5.5	0
	At5g16210	0	0	1	0	-4.34294e-08	0	0	NaN	NaN	NaN	NaN	NaN	NaN	NaN	25.3313	NaN	NaN	NaN	NaN	NaN				132.31	12.993	1177900	0	0	0	0	0	0	1	0	1	0	1	0	0	0	0	0	0	0	0.9	0	1.1	0
	At2g43630	1	0	3	3	0	0.57484	NaN	-0.434984	28.0528	NaN	NaN	NaN	NaN	NaN	27.8673	28.0007	28.8348	28.0023	27.8836	27.5119				30.699	52.067	196280000	3	1	0	1	0	1	3	5	5	3	6	5	12.4	4.4	0	4	0	5.1	8	13.9	16.4	11.7
60S ribosomal protein L30-2	RPL30B	3	2	3	3	0.451852	0.194493	-0.423786	-0.149404	29.609	28.9252	28.8724	29.0287	NaN	28.3948	28.6047	28.4489	28.9406	28.8899	28.632	28.0241				12.29	52.358	1139200000	6	6	1	6	1	4	1	7	7	3	7	6	52.7	52.7	17	52.7	17	51.8	17	59.8	59.8	40.2
	At1g04420	0	0	0	1	-4.34294e-08	0	0	NaN	NaN	NaN	NaN	NaN	NaN	NaN	NaN	NaN	NaN	NaN	NaN	25.7672				46.427	13.731	7161400	0	0	1	1	0	1	1	0	0	0	1	2	0	0	2.4	2.4	0	2.4	2.4	0	0	0
	At1g04530	1	1	3	3	0	1.75583	-0.441038	-0.690023	28.9615	NaN	NaN	28.5205	NaN	NaN	28.4023	28.2101	28.5106	27.4515	27.9743	27.6271				34.553	107.73	178310000	4	1	1	2	0	1	2	9	7	2	6	7	15.5	5.5	3.9	7.7	0	5.5	6.1	35.5	26.8	4.5
Probable calcium-binding protein CML14	CML14	0	0	1	0	-4.34294e-08	0	0	NaN	NaN	NaN	NaN	NaN	NaN	NaN	NaN	NaN	26.2531	NaN	NaN	NaN				16.579	20.34	67449000	1	2	2	3	1	2	5	6	4	4	7	7	6.1	14.2	14.2	21.6	8.1	10.8	33.1	42.6	30.4	28.4
50S ribosomal protein L35	At2g24090	1	1	1	1	0	0	-2.84659	-2.16253	30.2313	NaN	NaN	27.3848	NaN	NaN	NaN	NaN	30.6509	NaN	NaN	28.4883				16.089	49.598	795830000	2	1	0	2	0	0	0	0	1	0	0	2	13.8	9.7	0	13.8	0	0	0	0	13.8	0
	K1F13.13	0	0	3	3	-4.34294e-08	1.24284	0	-0.348352	NaN	NaN	NaN	NaN	NaN	NaN	27.4938	27.0768	27.3525	26.9719	27.036	26.8702				48.931	53.165	42352000	0	0	0	0	0	1	5	4	3	2	5	4	0	0	0	0	0	1.9	13.1	11.2	8.4	5.2
Vesicle-associated protein 1-1	PVA11	0	0	2	1	-4.34294e-08	0	0	-0.312781	NaN	NaN	NaN	NaN	NaN	NaN	NaN	26.0285	26.7095	NaN	NaN	26.0562				28.472	39.523	33618000	2	0	0	0	0	0	1	4	3	1	2	2	7.8	0	0	0	0	0	2.7	18	14.8	5.1
60S ribosomal protein L10a-1	RPL10AA	3	3	3	3	0.197175	0.468706	-0.165023	-0.540873	32.2397	32.4404	31.6373	32.1776	32.1288	31.516	31.6803	32.0921	33.0325	31.7878	32.2126	31.1819				24.469	204.56	5534900000	11	10	5	9	3	7	8	12	13	10	12	13	46.8	45.4	25.5	45.8	10.6	35.2	37	51.9	53.7	42.1
Delta-1-pyrroline-5-carboxylate dehydrogenase 12A1, mitochondrial	ALDH12A1	0	1	0	0	0	-4.34294e-08	NaN	0	NaN	NaN	NaN	NaN	24.1633	NaN	NaN	NaN	NaN	NaN	NaN	NaN				61.772	11.498	1970200	0	0	0	0	1	1	0	0	0	0	0	1	0	0	0	0	1.6	1.4	0	0	0	0
Probable disease resistance protein At5g45510		1	0	2	3	0	0.0515551	NaN	0.0339518	28.0061	NaN	NaN	NaN	NaN	NaN	27.926	28.0235	NaN	28.3448	27.8792	27.8021				137.92	79.001	38148000	3	1	1	0	1	1	5	9	4	6	8	7	2.6	1	1	0	1	1	4.3	8.6	3.4	5.3
	RAP	0	0	1	1	-4.34294e-08	0	0	-1.93742	NaN	NaN	NaN	NaN	NaN	NaN	NaN	NaN	27.7462	NaN	NaN	25.8088				75.679	51.4	22823000	1	0	1	0	1	0	2	2	3	0	3	3	1.6	0	1.5	0	1.5	0	3.3	3.4	6.1	0
Probable glutamyl endopeptidase, chloroplastic	GEP	0	0	1	0	-4.34294e-08	0	0	NaN	NaN	NaN	NaN	NaN	NaN	NaN	NaN	24.1854	NaN	NaN	NaN	NaN				106.1	24.872	2853000	0	0	0	0	0	1	2	2	0	0	1	1	0	0	0	0	0	1.6	2.7	3.8	0	0
	Tudor1	3	3	3	3	0.0361407	0.286076	0.168264	0.304141	29.8214	28.753	26.1386	30.0329	28.9647	26.2202	30.0647	31.0072	30.3204	30.1226	31.0466	31.1356				108.23	323.31	315470000	13	6	2	14	5	3	18	23	21	14	21	26	15.1	7	1.9	16	4.6	3.5	17.9	25.6	24.1	14.5
Probable LRR receptor-like serine/threonine-protein kinase At4g08850		0	0	1	0	-4.34294e-08	0	0	NaN	NaN	NaN	NaN	NaN	NaN	NaN	NaN	NaN	24.9871	NaN	NaN	NaN				115.42	28.145	2554000	0	0	0	0	0	1	0	1	2	1	1	2	0	0	0	0	0	1.1	0	1.3	2.1	0.8
Calmodulin-binding receptor-like cytoplasmic kinase 2	CRCK2	0	0	1	0	-4.34294e-08	0	0	NaN	NaN	NaN	NaN	NaN	NaN	NaN	NaN	22.9733	NaN	NaN	NaN	NaN				46.174	6.4388	3748600	0	0	0	0	0	0	1	1	0	0	1	1	0	0	0	0	0	0	1.9	1.9	0	0
Putative H/ACA ribonucleoprotein complex subunit 1-like protein 1		2	2	2	3	1.02842	0.116188	-0.795679	0.350914	30.675	31.1707	NaN	30.213	NaN	30.0413	NaN	29.6453	30.8983	32.1203	29.8526	29.8953				20.982	47.491	1344200000	4	4	0	3	0	3	1	3	4	3	3	3	25.2	25.2	0	17.3	0	17.3	7.4	17.3	25.2	17.3
	NFD3	0	0	1	0	-4.34294e-08	0	0	NaN	NaN	NaN	NaN	NaN	NaN	NaN	NaN	NaN	25.1746	NaN	NaN	NaN				33.926	11.852	12743000	1	0	0	1	0	1	1	1	1	1	0	0	5.1	0	0	5.1	0	5.1	5.1	5.1	5.1	5.1
	At2g44065	0	0	1	0	-4.34294e-08	0	0	NaN	NaN	NaN	NaN	NaN	NaN	NaN	NaN	NaN	25.9961	NaN	NaN	NaN				22.842	15.222	22953000	1	0	0	1	0	0	0	1	1	0	1	0	7.9	0	0	7.9	0	0	0	7.9	7.9	0
	PTAC7	0	0	1	0	-4.34294e-08	0	0	NaN	NaN	NaN	NaN	NaN	NaN	NaN	NaN	24.5792	NaN	NaN	NaN	NaN				18.732	13.892	28596000	1	0	0	1	1	0	0	1	1	1	1	1	8.1	0	0	6.2	6.2	0	0	6.2	8.1	8.1
	At3g08740	0	0	3	3	-4.34294e-08	0.827886	0	0.771728	NaN	NaN	NaN	NaN	NaN	NaN	27.5075	27.6777	27.333	27.7094	28.0253	29.0987				26.228	33.167	153290000	0	0	0	0	0	1	2	2	3	2	2	4	0	0	0	0	0	7.6	12.7	12.7	17.4	12.7
COP9 signalosome complex subunit 6a	CSN6A	0	0	1	0	-4.34294e-08	0	0	NaN	NaN	NaN	NaN	NaN	NaN	NaN	NaN	25.4726	NaN	NaN	NaN	NaN				35.658	7.0379	10071000	0	0	0	0	0	0	0	1	0	0	1	1	0	0	0	0	0	0	0	3.5	0	0
COP9 signalosome complex subunit 2	CSN2	0	0	1	1	-4.34294e-08	0	0	-0.157074	NaN	NaN	NaN	NaN	NaN	NaN	NaN	26.2825	NaN	NaN	26.1254	NaN				51.186	18.368	18020000	0	0	0	0	0	0	0	2	1	1	2	0	0	0	0	0	0	0	0	4.1	1.8	1.8
	ULI3	0	0	1	0	-4.34294e-08	0	0	NaN	NaN	NaN	NaN	NaN	NaN	NaN	NaN	25.2268	NaN	NaN	NaN	NaN				79.915	12.581	6632300	0	0	0	0	0	0	1	2	1	1	2	0	0	0	0	0	0	0	1.8	3.8	1.8	2
50S ribosomal protein L19-1, chloroplastic		3	3	3	2	0.150017	0.298069	-0.337292	0.632908	30.4319	29.5962	28.292	30.1663	28.2618	28.8802	28.6851	29.9676	28.0289	NaN	30.0575	28.996				25.518	30.271	890730000	7	5	5	6	4	5	5	6	10	4	5	8	22.7	22.7	17.8	19.6	14.7	19.6	19.6	19.6	28.9	14.2
Ferredoxin--NADP reductase, leaf isozyme 2, chloroplastic	LFNR2	2	2	3	3	0.0668606	0.224204	0.293836	0.63339	27.2732	NaN	30.0372	28.5401	NaN	29.358	28.8373	29.3676	27.983	27.8344	28.9377	31.316				41.168	133.86	534200000	2	1	4	3	1	5	6	9	6	3	7	10	6.2	2.7	11.9	9.8	3.5	14.9	17.6	23.8	20.1	9.2
	F6F22.10	0	0	1	0	-4.34294e-08	0	0	NaN	NaN	NaN	NaN	NaN	NaN	NaN	NaN	NaN	26.9932	NaN	NaN	NaN				65.559	10.222	6019000	0	0	0	1	0	0	0	0	1	1	0	0	0	0	0	2	0	0	0	0	2.2	2.2
	T29A15.130	2	3	3	3	0.0320312	0.655866	0.048878	-0.292838	27.3961	27.6861	NaN	27.1894	28.3528	27.2278	28.1917	27.8265	27.9716	28.0474	27.521	27.5429				115.23	111.5	55013000	3	3	0	4	2	2	5	9	6	4	8	7	2.9	4.6	0	5.2	2	2.2	4.5	10	7.1	4.3
	T20K18.140	0	0	1	0	-4.34294e-08	0	0	NaN	NaN	NaN	NaN	NaN	NaN	NaN	NaN	NaN	24.8797	NaN	NaN	NaN				30.816	6.2634	6265600	0	0	0	0	0	0	1	0	1	0	1	1	0	0	0	0	0	0	3	0	3	0
FHA domain-containing protein DDL	DDL	2	0	2	2	0	0.219921	NaN	-0.232128	NaN	25.447	24.4744	NaN	NaN	NaN	25.1062	24.5242	NaN	NaN	24.826	24.3401				36.952	21.419	13675000	1	1	2	0	1	2	2	1	1	1	1	1	2.9	2.9	6.4	0	4.1	7	6.4	2.9	4.1	2.9
Inactive GDSL esterase/lipase-like protein 23	GLL23	3	2	3	3	0.430463	0.761437	-0.964188	1.74962	29.8833	30.026	30.126	30.2744	NaN	27.8207	30.1703	27.7456	29.7686	31.9605	29.5177	31.4552				43.143	262.64	730690000	7	4	2	7	0	2	6	5	6	5	5	12	27.5	15.3	6	26.7	0	6	17.4	17.9	17.9	14
	F28O9.3	1	0	1	1	0	0	NaN	0.66412	25.7745	NaN	NaN	NaN	NaN	NaN	NaN	25.5589	NaN	NaN	NaN	26.2231				73.086	43.33	18686000	2	1	1	1	0	0	2	4	4	1	2	4	2.3	1.2	2	1.2	0	0	2.3	5.6	6.1	1.1
Mitogen-activated protein kinase 16	MPK16	0	0	1	0	-4.34294e-08	0	0	NaN	NaN	NaN	NaN	NaN	NaN	NaN	24.3056	NaN	NaN	NaN	NaN	NaN				64.911	12.807	1282500	0	0	0	0	0	0	2	1	1	0	1	1	0	0	0	0	0	0	4.1	2.1	2.1	0
Disease resistance protein RPP8	RPP8	0	2	3	3	0	0.29858	NaN	0.443284	NaN	NaN	NaN	26.8819	27.767	NaN	27.4726	26.9054	27.2975	28.6696	26.6642	27.6716				104.68	55.755	33171000	1	0	0	2	2	0	3	6	5	4	6	5	1	0	0	2.1	2.1	0	3.3	7	5.6	4.1
	F6I1.13	0	0	1	0	-4.34294e-08	0	0	NaN	NaN	NaN	NaN	NaN	NaN	NaN	NaN	NaN	27.0752	NaN	NaN	NaN				53.783	38.915	36605000	1	1	1	1	2	0	3	3	4	3	3	4	3.5	3.5	2.1	2.3	3.3	0	5.6	8.5	10.8	5.8
Pyrophosphate--fructose 6-phosphate 1-phosphotransferase subunit beta 1	PFP-BETA1	0	0	0	1	-4.34294e-08	0	0	NaN	NaN	NaN	NaN	NaN	NaN	NaN	NaN	NaN	NaN	NaN	25.3911	NaN				61.459	15.251	4972800	0	0	1	0	0	0	3	0	2	2	3	4	0	0	2.1	0	0	0	7.6	0	4.2	5.3
	At4g24800	0	0	3	3	-4.34294e-08	0.040642	0	-0.0547174	NaN	NaN	NaN	NaN	NaN	NaN	25.1888	26.0941	25.6926	26.3395	25.3687	25.1033				77.435	50.949	13549000	1	0	1	1	1	1	2	3	3	2	2	3	1.7	0	1.7	1.7	1.4	1.7	3.1	5.7	5.7	3.1
V-type proton ATPase subunit a3	VHA-a3	0	0	3	3	-4.34294e-08	0.0737441	0	-0.123339	NaN	NaN	NaN	NaN	NaN	NaN	27.9669	28.9969	28.5575	27.3748	28.9427	28.8338				92.832	161.18	99979000	0	0	1	0	0	0	5	7	10	3	6	7	0	0	1.2	0	0	0	6.2	10.1	13.9	3.3
ATP-dependent zinc metalloprotease FTSH 8, chloroplastic	FTSH8	0	0	2	2	-4.34294e-08	0.303849	0	-0.624708	NaN	NaN	NaN	NaN	NaN	NaN	26.8991	25.4116	NaN	NaN	25.3816	25.6797				73.198	13.503	13913000	2	0	1	2	0	2	5	7	5	2	6	9	3.4	0	1.5	3.4	0	2.2	6.3	10.1	5.8	2.2
	QQT2	0	0	1	0	-4.34294e-08	0	0	NaN	NaN	NaN	NaN	NaN	NaN	NaN	NaN	NaN	24.0196	NaN	NaN	NaN				42.55	6.3946	5968200	0	0	0	0	0	0	0	1	1	0	0	1	0	0	0	0	0	0	0	2.6	2.6	0
Probable lactoylglutathione lyase, chloroplast		0	0	0	2	-4.34294e-08	0	0	NaN	NaN	NaN	NaN	NaN	NaN	NaN	NaN	NaN	NaN	NaN	24.2803	26.8409				39.167	17.375	17070000	0	0	0	0	0	2	1	2	2	0	2	3	0	0	0	0	0	6	2.6	4.9	4.9	0
	At3g57280	0	0	0	1	-4.34294e-08	0	0	NaN	NaN	NaN	NaN	NaN	NaN	NaN	NaN	NaN	NaN	NaN	NaN	25.1427				24.347	18.454	18340000	0	0	0	0	0	1	1	1	1	1	1	2	0	0	0	0	0	5.3	5.3	5.3	5.3	5.3
	At4g34180	0	0	1	0	-4.34294e-08	0	0	NaN	NaN	NaN	NaN	NaN	NaN	NaN	NaN	25.4176	NaN	NaN	NaN	NaN				28.384	6.4321	54450000	0	0	0	0	0	1	0	1	0	0	0	1	0	0	0	0	0	3.9	0	3.9	0	0
	At1g76010	1	1	2	3	0	0.536589	-0.547709	0.592434	28.7141	NaN	NaN	28.1664	NaN	NaN	NaN	28.2737	29.0602	29.7473	29.2448	28.786				37.382	35.74	227870000	3	1	1	3	1	1	3	5	3	2	3	4	8.9	2.6	3.1	8.9	3.1	3.1	8.3	14	8	4.9
	At2g40660	0	1	2	2	0	0.275013	NaN	0.42363	NaN	NaN	NaN	NaN	26.0855	NaN	26.6642	NaN	25.6644	26.8488	NaN	26.3271				42.088	27.075	15372000	0	0	0	0	2	0	3	1	3	3	1	2	0	0	0	0	4.9	0	8	2.1	7.5	7.5
	RPS1	3	3	3	3	0.00515508	0.62046	0.00550207	-0.779404	32.9314	32.2532	32.2923	32.3082	33.0341	32.1512	33.0835	33.2836	32.4596	31.2979	33.0544	32.1362				45.11	289.31	4446100000	15	12	7	14	9	11	13	16	21	11	15	15	36.5	32	16.8	38.2	17.1	28.6	29.6	37.3	36.8	25.5
	At1g02305	0	0	1	0	-4.34294e-08	0	0	NaN	NaN	NaN	NaN	NaN	NaN	NaN	NaN	NaN	24.3193	NaN	NaN	NaN				40.033	7.4915	9369100	0	0	1	0	0	1	1	1	1	1	1	1	0	0	3.6	0	0	3.6	3.6	3.6	3.6	3.6
40S ribosomal protein S8-1	RPS8A	3	3	3	3	0.0764446	0.682206	-0.121843	-0.745669	33.0637	32.7491	31.8697	33.2791	31.8433	32.1946	32.472	33.2739	32.5366	31.5244	32.862	31.6591				24.993	323.31	9525500000	11	11	4	13	2	9	10	15	17	9	15	16	53.6	49.1	20.7	46.4	10.4	35.6	46.4	50	60.8	48.2
60S ribosomal protein L17-1	RPL17A	0	0	1	0	-4.34294e-08	0	0	NaN	NaN	NaN	NaN	NaN	NaN	NaN	NaN	NaN	29.013	NaN	NaN	NaN				19.897	9.5849	558520000	10	6	5	8	2	4	6	11	12	3	8	10	55.7	34.1	19.9	39.8	11.4	15.3	23.9	49.4	46.6	17
	At5g14910	2	1	2	2	0	0.374904	0.102866	-0.728742	31.5772	30.3326	NaN	31.0578	NaN	NaN	NaN	30.0989	31.5108	30.2501	NaN	29.9021				18.956	119.46	2858300000	3	2	0	3	0	1	1	3	3	2	1	3	27.5	14.6	0	27.5	0	6.7	6.7	27.5	27.5	19.7
Eukaryotic translation initiation factor 5A-2	ELF5A-2	3	3	3	3	1.00757	0.204638	0.625937	-0.226732	27.6072	27.9094	28.2633	28.4857	28.207	28.9652	29.1768	29.5655	29.1718	28.4674	28.9157	29.8509				17.14	70.545	731380000	2	3	4	4	1	3	4	5	6	3	5	5	14.5	18.9	28.9	23.9	6.9	19.5	23.9	26.4	26.4	16.4
	At4g27585	3	3	3	3	0.154454	0.340761	0.326576	-0.52416	29.6805	30.088	31.5335	29.6599	31.4457	31.1761	31.2893	30.9073	30.5423	29.2818	31.3369	30.5478				45.02	155.64	948740000	3	6	8	4	6	8	11	14	14	8	13	13	8.5	15.6	20.4	10.5	13.4	18.7	27.5	36.3	33.1	21.9
Protein VACUOLELESS1	VCL1	0	0	3	3	-4.34294e-08	0.297275	0	-0.530897	NaN	NaN	NaN	NaN	NaN	NaN	27.6057	26.2593	27.7041	27.7602	25.9922	26.2241				96.631	54.858	21541000	0	0	0	0	1	0	5	5	5	5	5	4	0	0	0	0	1.2	0	6.6	6.9	6.3	6.3
GDP-mannose 3,5-epimerase		0	0	3	3	-4.34294e-08	0.649628	0	1.01617	NaN	NaN	NaN	NaN	NaN	NaN	28.2953	26.8558	27.967	29.7409	27.8221	28.6035				42.758	82.37	110440000	0	0	2	1	1	1	4	4	4	2	2	8	0	0	5	4	2.1	2.1	10.6	13	13.5	7.4
MLP-like protein 423	MLP423	0	0	1	2	-4.34294e-08	0	0	0.346283	NaN	NaN	NaN	NaN	NaN	NaN	27.6554	NaN	NaN	NaN	26.903	29.1004				17.054	30.247	104560000	0	0	0	0	1	1	3	1	0	0	3	3	0	0	0	0	5.8	10.3	23.9	7.7	0	0
	emb2734	3	3	3	3	0.19851	1.09819	-0.362164	-0.667286	31.6621	31.087	29.9478	31.0919	30.9565	29.5621	30.9723	31.5741	31.7632	30.5409	31.0711	30.6957				123.82	323.31	578050000	17	12	5	17	7	5	18	26	24	16	24	25	17.7	12.3	4.7	17.3	5.9	5.6	16.7	24.3	26.3	16.2
	At5g08540	2	1	3	3	0	0.417689	0.287854	-0.459561	27.7964	26.6776	NaN	27.5248	NaN	NaN	27.3244	28.1872	28.7396	27.8984	27.7928	27.1813				38.655	86.67	131960000	4	2	0	3	1	1	3	6	9	3	4	7	11.8	5.8	0	9.5	3.5	2.6	6.4	14.7	30.9	9.2
60S ribosomal protein L10-1	RPL10A	3	3	3	3	0.0399872	1.4952	0.0546945	-0.546493	32.2868	31.3805	31.0876	32.0992	31.7252	31.0945	31.983	32.0195	31.9463	31.5501	31.6532	31.1061				24.917	96.269	3842900000	12	11	8	12	6	7	12	15	16	10	13	11	46.4	39.5	33.2	51.8	25	30	42.7	50	69.5	43.6
		3	1	3	3	0	0.770409	0.215271	-0.785985	29.1504	28.5067	27.6825	28.6618	NaN	NaN	28.7257	30.0742	29.3192	28.5243	29.0685	28.1684				56.812	133.82	231970000	7	4	3	4	0	1	8	8	7	4	9	7	14.4	10.6	6.1	9.4	0	2.1	16.3	16.9	17.1	9.6
60S ribosomal protein L10-3	RPL10C	3	3	3	3	1.17487	0.368421	-0.927493	-0.503548	32.7482	32.8241	32.5119	32.4499	31.6189	31.2328	32.4522	32.8164	33.8514	32.9883	32.8586	31.7625				24.929	323.31	8576500000	14	12	9	12	7	7	15	18	16	11	18	15	56.1	43.9	38.9	55.7	25.3	29.4	52.5	59.7	69.7	53.8
Uncharacterized protein At4g15545		2	2	3	3	0.528992	1.46555	0.7819	-0.758122	28.9956	27.9451	NaN	29.0655	29.439	NaN	29.1108	29.3086	29.3574	28.4376	28.9233	28.1415				37.206	88.594	328530000	6	4	1	7	2	1	6	6	6	2	5	6	17.8	12.2	4.2	22	5.6	4.2	14.5	14.5	22	7.1
Polyadenylate-binding protein RBP45C	RBP45C	0	0	1	0	-4.34294e-08	0	0	NaN	NaN	NaN	NaN	NaN	NaN	NaN	NaN	23.3362	NaN	NaN	NaN	NaN				44.972	6.4958	7829500	0	0	0	0	0	0	1	1	1	1	1	1	0	0	0	0	0	0	2.2	2.2	2.4	2.4
	At3g62550	0	0	1	0	-4.34294e-08	0	0	NaN	NaN	NaN	NaN	NaN	NaN	NaN	NaN	NaN	24.4296	NaN	NaN	NaN				18.265	6.8812	11454000	0	0	0	0	0	0	0	0	1	1	0	1	0	0	0	0	0	0	0	0	5.6	5.6
	CJD1	0	0	1	0	-4.34294e-08	0	0	NaN	NaN	NaN	NaN	NaN	NaN	NaN	NaN	25.48	NaN	NaN	NaN	NaN				32.902	13.297	32569000	0	0	0	0	0	1	1	2	0	1	2	2	0	0	0	0	0	2.7	2.7	6.8	0	2.7
Rhodanese-like/PpiC domain-containing protein 12		0	0	3	2	-4.34294e-08	0.118732	0	0.139681	NaN	NaN	NaN	NaN	NaN	NaN	27.1528	26.35	26.2849	NaN	26.4486	27.0225				32.98	36.088	44761000	1	1	1	1	1	1	2	5	4	1	3	5	2.7	5	2.7	2.7	2.7	2.7	5	17.1	14.7	2.7
Probable monodehydroascorbate reductase, cytoplasmic isoform 4		0	0	0	1	-4.34294e-08	0	0	NaN	NaN	NaN	NaN	NaN	NaN	NaN	NaN	NaN	NaN	NaN	NaN	26.6938				47.479	11.561	6347200	0	0	0	0	0	0	0	1	0	0	1	2	0	0	0	0	0	0	0	3.9	0	0
	At4g25370	0	0	0	1	-4.34294e-08	0	0	NaN	NaN	NaN	NaN	NaN	NaN	NaN	NaN	NaN	NaN	NaN	NaN	26.824				26.05	12.127	17268000	0	0	1	0	0	0	1	1	0	0	1	1	0	0	3.8	0	0	0	3.8	4.6	0	0
Selenium-binding protein 2	SBP2	0	0	0	1	-4.34294e-08	0	0	NaN	NaN	NaN	NaN	NaN	NaN	NaN	NaN	NaN	NaN	NaN	NaN	26.614				53.937	16.388	14028000	0	0	1	0	0	1	1	1	1	2	1	2	0	0	1.4	0	0	1.4	1.4	1.4	2.3	3.7
Mitochondrial carnitine/acylcarnitine carrier-like protein	BOU	0	1	3	3	0	0.081085	NaN	0.0851262	NaN	NaN	NaN	28.4406	NaN	NaN	29.145	28.2981	28.0945	28.3421	28.956	28.4948				31.022	100.79	218890000	1	0	1	2	0	1	5	7	8	7	6	7	2.7	0	4.7	12.3	0	3	17	26.7	27.3	20.7
C2 domain-containing protein At1g53590	NTMC2T6.1	0	0	1	0	-4.34294e-08	0	0	NaN	NaN	NaN	NaN	NaN	NaN	NaN	NaN	NaN	23.5001	NaN	NaN	NaN				84.9	7.6815	1193900	0	0	0	0	0	0	1	0	1	0	1	1	0	0	0	0	0	0	1.6	0	1.6	0
	MNC6.16	0	0	0	1	-4.34294e-08	0	0	NaN	NaN	NaN	NaN	NaN	NaN	NaN	NaN	NaN	NaN	25.3217	NaN	NaN				76.316	25.153	386880	0	0	0	0	0	0	0	0	0	1	0	0	0	0	0	0	0	0	0	0	0	4
Tetraspanin-18	TOM2AH2	0	0	1	0	-4.34294e-08	0	0	NaN	NaN	NaN	NaN	NaN	NaN	NaN	NaN	25.2065	NaN	NaN	NaN	NaN				29.721	13.799	14422000	0	0	0	0	0	0	1	1	0	1	1	0	0	0	0	0	0	0	4.4	4.4	0	4.4
	MXK3.17	0	0	1	1	-4.34294e-08	0	0	-3.53932	NaN	NaN	NaN	NaN	NaN	NaN	27.9931	NaN	NaN	NaN	24.4538	NaN				86.022	36.46	9212000	0	1	0	1	1	0	3	1	2	2	1	0	0	1.1	0	1.1	1.1	0	4.3	1.6	3.3	3.3
Coatomer subunit delta		0	0	3	3	-4.34294e-08	0.0608991	0	0.0593764	NaN	NaN	NaN	NaN	NaN	NaN	28.1104	26.981	27.3348	27.4833	27.6466	27.4743				57.718	58.527	67154000	0	0	0	0	0	0	3	7	5	5	7	5	0	0	0	0	0	0	4.2	15.4	11.6	11.6
	MYH9.9	1	0	2	2	0	0.670554	NaN	-0.504419	NaN	26.4461	NaN	NaN	NaN	NaN	26.4068	NaN	26.1246	NaN	26.0032	25.5193				59.38	36.392	32072000	1	2	1	1	1	1	2	2	2	1	3	2	3.6	5.9	3.6	3.6	3.6	3.6	5.9	5.5	5.9	3.6
26S proteasome non-ATPase regulatory subunit 6 homolog	RPN7	0	0	2	2	-4.34294e-08	0.150925	0	0.226871	NaN	NaN	NaN	NaN	NaN	NaN	NaN	25.527	26.3118	NaN	26.4911	25.8015				44.282	26.46	22445000	0	0	0	0	0	0	2	2	2	1	2	3	0	0	0	0	0	0	5.7	4.4	5.7	2.3
Oxysterol-binding protein-related protein 3C	ORP3C	0	0	0	2	-4.34294e-08	0	0	NaN	NaN	NaN	NaN	NaN	NaN	NaN	NaN	NaN	NaN	26.1232	NaN	26.2495				51.966	13.335	5982500	0	0	0	0	0	0	0	0	0	2	0	2	0	0	0	0	0	0	0	0	0	5
Regulatory-associated protein of TOR 1	RAPTOR1	0	0	0	1	-4.34294e-08	0	0	NaN	NaN	NaN	NaN	NaN	NaN	NaN	NaN	NaN	NaN	26.9311	NaN	NaN				147.96	15.074	7212300	0	0	0	0	0	0	1	1	1	2	1	1	0	0	0	0	0	0	1.1	1.1	0.9	2
FAM10 family protein At4g22670		3	3	3	3	0.0529767	1.43064	0.0571925	-1.00513	29.0698	28.0509	28.2544	28.8383	28.5676	28.1407	28.8385	29.6342	29.7754	28.2073	28.6978	28.3275				46.621	112.25	380200000	3	3	4	4	2	3	7	8	8	6	9	8	8.2	8.4	10.4	11.8	3.9	7.3	14.7	21.1	21.8	16.1
ABC transporter G family member 22	ABCG22	0	0	3	2	-4.34294e-08	0.308582	0	0.285248	NaN	NaN	NaN	NaN	NaN	NaN	26.8691	26.4566	27.3486	NaN	27.3777	26.9757				82.93	71.413	25412000	0	0	0	0	0	0	4	5	7	3	3	6	0	0	0	0	0	0	5.7	7.1	10.9	4.7
Exocyst complex component SEC8	SEC8	2	1	3	3	0	0.669386	0.601475	-0.409066	28.0441	27.9569	NaN	NaN	28.6019	NaN	29.0599	28.797	28.5838	28.6847	28.6033	27.9256				116.6	163.2	70291000	4	2	1	1	2	0	11	15	10	9	11	12	4.8	2.4	0.9	0.9	2.4	0	11	16.4	12.1	10.3
Acetolactate synthase small subunit 2, chloroplastic		0	0	0	1	-4.34294e-08	0	0	NaN	NaN	NaN	NaN	NaN	NaN	NaN	NaN	NaN	NaN	NaN	26.3327	NaN				53.872	30.091	12003000	0	0	0	0	0	0	1	2	2	1	3	3	0	0	0	0	0	0	3.1	3.7	5.9	3.1
Uroporphyrinogen decarboxylase 1, chloroplastic	HEME1	0	0	1	1	-4.34294e-08	0	0	1.63429	NaN	NaN	NaN	NaN	NaN	NaN	NaN	24.717	NaN	NaN	NaN	26.3513				46.254	18.853	9262700	0	0	0	0	0	0	0	2	0	0	0	2	0	0	0	0	0	0	0	7.4	0	0
Allene oxide cyclase 4, chloroplastic	AOC4	0	0	0	1	-4.34294e-08	0	0	NaN	NaN	NaN	NaN	NaN	NaN	NaN	NaN	NaN	NaN	NaN	NaN	24.3776				27.809	16.013	2137900	0	0	0	0	0	0	0	0	0	0	0	1	0	0	0	0	0	0	0	0	0	0
Stromal cell-derived factor 2-like protein	SDF2	0	0	1	2	-4.34294e-08	0	0	-0.0845385	NaN	NaN	NaN	NaN	NaN	NaN	NaN	27.485	NaN	NaN	27.4057	27.3953				23.935	51.861	285330000	1	1	1	1	1	1	2	2	4	3	3	3	5.5	5.5	5.5	5.5	5.5	5.5	9.2	11	20.6	14.2
DEAD-box ATP-dependent RNA helicase 38	RH38	0	0	3	3	-4.34294e-08	0.668862	0	-0.838982	NaN	NaN	NaN	NaN	NaN	NaN	27.8216	28.541	29.5882	27.3994	28.2515	27.7831				55.383	103.69	101860000	1	0	0	0	0	0	3	9	7	4	6	9	5.2	0	0	0	0	0	5.8	21.2	15.5	6.5
	iqd2	0	0	0	2	-4.34294e-08	0	0	NaN	NaN	NaN	NaN	NaN	NaN	NaN	NaN	NaN	NaN	NaN	26.5685	26.2695				50.462	12.665	20150000	0	0	0	0	0	0	1	1	0	0	2	2	0	0	0	0	0	0	1.7	1.7	0	0
		0	0	3	2	-4.34294e-08	0.10014	0	0.136772	NaN	NaN	NaN	NaN	NaN	NaN	28.0825	27.2561	26.8299	NaN	27.4344	27.6182				86.737	10.795	40445000	1	1	1	1	1	1	2	2	2	1	2	2	0.9	0.9	0.9	0.9	0.9	0.9	1.8	1.8	1.8	0.9
	ATSYTF	0	0	1	0	-4.34294e-08	0	0	NaN	NaN	NaN	NaN	NaN	NaN	NaN	NaN	NaN	26.0328	NaN	NaN	NaN				91.131	30.243	7976500	0	0	0	0	0	0	1	2	2	0	2	2	0	0	0	0	0	0	1.5	2.6	3.8	0
Chaperonin CPN60-like 2, mitochondrial		0	0	3	3	-4.34294e-08	0.392347	0	0.29585	NaN	NaN	NaN	NaN	NaN	NaN	27.4455	26.8483	27.4283	27.0533	27.8927	27.6636				60.466	73.531	35653000	0	0	0	0	0	0	4	6	6	4	7	7	0	0	0	0	0	0	7.7	13.1	12.8	7.5
	At4g12830	0	0	1	0	-4.34294e-08	0	0	NaN	NaN	NaN	NaN	NaN	NaN	NaN	24.3206	NaN	NaN	NaN	NaN	NaN				43.762	6.3464	2756700	0	0	0	0	0	0	1	0	0	1	1	0	0	0	0	0	0	0	3.3	0	0	3.3
LL-diaminopimelate aminotransferase, chloroplastic	DAP	0	0	0	1	-4.34294e-08	0	0	NaN	NaN	NaN	NaN	NaN	NaN	NaN	NaN	NaN	NaN	NaN	NaN	28.0685				50.396	26.913	27217000	0	0	0	0	0	0	1	2	1	0	3	4	0	0	0	0	0	0	1.7	4.1	2.6	0
La protein 1	LA1	0	0	2	1	-4.34294e-08	0	0	0.308972	NaN	NaN	NaN	NaN	NaN	NaN	NaN	26.5578	26.216	NaN	26.6959	NaN				48.095	26.403	22041000	1	0	2	0	1	0	1	3	4	1	2	1	2.5	0	4.6	0	2.5	0	2.1	7.2	9.2	2.1
60S ribosomal protein L18-3	RPL18C	3	3	3	3	0.267645	0.520705	-1.15098	-1.49847	33.0124	31.4152	29.8421	32.4489	30.859	27.5089	31.533	33.102	32.5913	28.6396	32.5816	31.5097				20.967	264.64	6445500000	13	7	3	11	4	2	10	12	14	5	12	11	55.6	32.6	16.6	45.5	18.7	8	36.4	53.5	51.3	18.7
	MED24.18	0	0	2	2	-4.34294e-08	0.443734	0	-1.1818	NaN	NaN	NaN	NaN	NaN	NaN	27.368	25.5103	NaN	NaN	24.8784	25.6363				37.04	18.427	32695000	0	0	0	0	0	1	2	3	2	1	2	3	0	0	0	0	0	2.1	5.3	12.1	8.8	2.1
	At5g20890	0	0	1	2	-4.34294e-08	0	0	0.246768	NaN	NaN	NaN	NaN	NaN	NaN	NaN	NaN	28.4835	28.9114	28.5491	NaN				57.285	26.876	45253000	0	0	0	0	0	0	2	3	3	3	4	2	0	0	0	0	0	0	4.2	6.5	7	7
	At2g01970	0	0	1	0	-4.34294e-08	0	0	NaN	NaN	NaN	NaN	NaN	NaN	NaN	NaN	NaN	22.9113	NaN	NaN	NaN				68.048	10.607	2643000	0	0	0	0	0	0	1	0	1	0	0	1	0	0	0	0	0	0	2	0	2	0
	At4g39960	2	1	3	3	0	0.882472	-0.131599	-0.500678	27.9147	27.6649	NaN	27.6582	NaN	NaN	29.6292	29.1826	29.6664	29.419	28.7599	28.7973				48.031	129.57	211900000	5	2	2	4	0	1	9	9	10	11	10	8	11	4.9	5.8	10.5	0	3.4	20.4	21	24.6	26.2
	At3g16060	0	0	0	1	-4.34294e-08	0	0	NaN	NaN	NaN	NaN	NaN	NaN	NaN	NaN	NaN	NaN	NaN	NaN	22.2772				76.771	11.175	2172000	0	0	0	0	0	0	0	1	1	0	1	1	0	0	0	0	0	0	0	1.5	1.5	0
Pentatricopeptide repeat-containing protein At1g19525		0	0	1	0	-4.34294e-08	0	0	NaN	NaN	NaN	NaN	NaN	NaN	NaN	NaN	24.1341	NaN	NaN	NaN	NaN				35.252	16.781	13470000	0	0	0	0	1	0	1	1	1	1	1	0	0	0	0	0	2.8	0	2.2	2.2	4.7	4.7
Cellulose synthase A catalytic subunit 3 [UDP-forming]	CESA3	0	1	3	2	0	0.893945	NaN	-0.929522	NaN	NaN	NaN	25.7551	NaN	NaN	27.7025	27.1052	26.5849	NaN	26.4087	25.994				119.68	52.094	21857000	0	1	1	2	1	1	3	6	4	1	3	4	0	1.2	1.2	2.4	1.2	1.2	3.3	7.2	4.8	1
Signal recognition particle 19 kDa protein	SRP19	0	0	1	0	-4.34294e-08	0	0	NaN	NaN	NaN	NaN	NaN	NaN	NaN	NaN	NaN	26.1089	NaN	NaN	NaN				16.274	11.671	30169000	0	0	0	0	0	0	1	1	2	0	1	1	0	0	0	0	0	0	4.8	4.8	15.2	0
	At1g20220	0	0	1	1	-4.34294e-08	0	0	-0.93647	NaN	NaN	NaN	NaN	NaN	NaN	NaN	26.3133	NaN	NaN	25.3768	NaN				33.763	12.448	35730000	1	0	0	1	0	0	0	3	2	2	2	3	3.5	0	0	3.5	0	0	0	8.6	6.3	5.1
Sucrose nonfermenting 4-like protein	SNF4	0	0	2	2	-4.34294e-08	0.500659	0	-0.709496	NaN	NaN	NaN	NaN	NaN	NaN	27.3634	26.8934	NaN	NaN	26.8992	25.9387				53.466	56.247	30957000	0	0	0	0	1	1	4	4	2	1	3	4	0	0	0	0	2.3	2.3	7.4	9	4.7	2.3
Probable fructose-bisphosphate aldolase 2, chloroplastic	FBA2	3	3	3	3	0.29007	0.333627	0.711418	0.580945	30.3923	29.8487	32.7565	31.1539	31.4166	32.5612	31.7062	32.6078	31.0747	31.56	32.1134	33.4582				42.987	267.18	2725200000	7	6	9	8	5	12	10	12	15	9	12	17	22.1	17.3	24.9	25.6	13.1	33.4	24.9	33.4	38.4	29.6
Phosphomethylethanolamine N-methyltransferase	NMT2	0	0	3	3	-4.34294e-08	0.783396	0	0.383774	NaN	NaN	NaN	NaN	NaN	NaN	28.1116	27.9499	27.622	27.9802	28.2713	28.5833				56.045	80.804	79379000	0	1	0	0	1	1	3	7	8	3	5	7	0	1.6	0	0	1.6	1.6	5.7	15.7	16.7	6.7
Dolichyl-diphosphooligosaccharide--protein glycosyltransferase 48 kDa subunit	OST48	0	0	1	0	-4.34294e-08	0	0	NaN	NaN	NaN	NaN	NaN	NaN	NaN	NaN	NaN	24.3592	NaN	NaN	NaN				48.744	7.7609	5767900	0	0	0	0	0	0	1	1	1	1	1	1	0	0	0	0	0	0	3.7	3.7	3.7	3.7
Leucine aminopeptidase 3, chloroplastic	At2g24200	0	0	1	1	-4.34294e-08	0	0	2.57183	NaN	NaN	NaN	NaN	NaN	NaN	NaN	25.2397	NaN	NaN	NaN	27.8115				61.306	35.896	16307000	0	0	1	0	0	0	1	2	1	0	1	4	0	0	2.1	0	0	0	2.1	4.5	2.1	0
Isocitrate dehydrogenase [NAD] catalytic subunit 5, mitochondrial	IDH5	0	0	1	2	-4.34294e-08	0	0	0.905891	NaN	NaN	NaN	NaN	NaN	NaN	NaN	23.8434	NaN	NaN	24.2725	25.226				40.624	23.995	12602000	0	0	0	0	0	0	1	2	2	2	3	2	0	0	0	0	0	0	4.5	4.5	6.4	6.4
NADH dehydrogenase [ubiquinone] 1 beta subcomplex subunit 9	CIB22	0	0	1	0	-4.34294e-08	0	0	NaN	NaN	NaN	NaN	NaN	NaN	NaN	NaN	23.6709	NaN	NaN	NaN	NaN				13.616	6.699	20204000	0	0	1	0	0	0	1	1	0	0	1	1	0	0	9.4	0	0	0	9.4	9.4	0	0
	At5g50310	3	2	2	2	0.0715507	0.413973	0.0854766	0.0247002	26.9662	27.2953	27.6341	26.9474	27.8206	NaN	26.2847	26.2574	NaN	NaN	26.2779	26.3135				76.142	52.045	41007000	3	3	3	2	4	0	7	6	2	0	6	3	4.5	5.1	4.7	2.9	6.2	0	9.8	8.3	3.5	0
	At5g49210	0	0	1	1	-4.34294e-08	0	0	0.211754	NaN	NaN	NaN	NaN	NaN	NaN	NaN	NaN	26.2217	26.4335	NaN	NaN				23.504	11.636	19241000	0	0	0	0	1	0	0	0	1	1	0	0	0	0	0	0	5.1	0	0	0	5.1	5.1
Cysteine proteinase inhibitor 1	CYS1	0	0	1	2	-4.34294e-08	0	0	0.864861	NaN	NaN	NaN	NaN	NaN	NaN	NaN	25.1602	NaN	NaN	24.9879	27.0623				11.255	36.515	69075000	0	0	0	0	0	0	1	2	1	0	2	2	0	0	0	0	0	0	8.9	24.8	8.9	0
	RFC3	0	0	2	2	-4.34294e-08	0.562766	0	-0.609942	NaN	NaN	NaN	NaN	NaN	NaN	26.0123	26.7708	NaN	NaN	25.9324	25.6307				36.275	51.272	33671000	0	0	1	0	1	0	2	2	1	0	2	2	0	0	3.5	0	3.5	0	6.1	6.1	3.5	0
Pre-mRNA-splicing factor SPF27 homolog	MOS4	0	0	1	0	-4.34294e-08	0	0	NaN	NaN	NaN	NaN	NaN	NaN	NaN	22.9467	NaN	NaN	NaN	NaN	NaN				29.679	6.5161	2306400	0	0	1	0	0	0	1	0	0	0	0	1	0	0	4.3	0	0	0	4.3	0	0	0
Dihomomethionine N-hydroxylase	CYP79F1	0	0	0	2	-4.34294e-08	0	0	NaN	NaN	NaN	NaN	NaN	NaN	NaN	NaN	NaN	NaN	NaN	26.127	28.8067				61.695	46.979	24894000	0	0	0	0	0	0	1	1	0	2	3	6	0	0	0	0	0	0	2	2.6	0	4.3
Peroxiredoxin-2E, chloroplastic	PRXIIE	1	1	3	3	0	0.882507	0.0569344	0.758509	NaN	NaN	29.5922	NaN	NaN	29.6491	29.3083	28.5112	29.221	29.7423	29.2491	30.3245				24.684	149.94	445640000	0	0	1	1	0	4	4	8	8	5	5	9	0	0	5.1	7.3	0	13.7	13.7	36.3	36.8	13.7
	At4g31430	0	0	1	0	-4.34294e-08	0	0	NaN	NaN	NaN	NaN	NaN	NaN	NaN	NaN	NaN	22.9631	NaN	NaN	NaN				52.148	6.1304	577920	0	0	0	0	0	0	1	0	1	0	0	0	0	0	0	0	0	0	2.9	0	2.9	0
Diaminopimelate decarboxylase 1, chloroplastic	LYSA1	0	0	1	0	-4.34294e-08	0	0	NaN	NaN	NaN	NaN	NaN	NaN	NaN	26.8687	NaN	NaN	NaN	NaN	NaN				53.557	16.921	12557000	0	0	1	0	0	0	2	1	1	0	1	1	0	0	1.4	0	0	0	5.2	1.4	3.7	0
Multicopper oxidase LPR2	LPR2	0	0	3	3	-4.34294e-08	0.0789526	0	0.0819054	NaN	NaN	NaN	NaN	NaN	NaN	25.5103	26.0989	25.3412	26.2371	25.7072	25.2519				66.164	20.102	21035000	1	0	0	1	0	1	2	2	2	3	2	2	1.5	0	0	1.5	0	1.5	3.3	3.3	3.4	5.2
Coatomer subunit alpha-1		2	2	3	3	0.234885	1.53074	-0.240374	-0.797601	28.3012	28.8228	NaN	28.0597	28.5836	NaN	28.4208	28.4116	28.7829	27.4723	28.1481	27.6021				136.56	132.46	61866000	20	13	7	15	7	8	26	32	27	15	26	32	20.7	12.3	6.1	14.6	5	7.8	20.1	28.1	23.9	13
Alpha-amylase 3, chloroplastic	AMY3	0	0	2	0	-4.34294e-08	0	0	NaN	NaN	NaN	NaN	NaN	NaN	NaN	NaN	25.5128	25.4022	NaN	NaN	NaN				99.841	41.894	6900700	1	0	0	1	1	0	1	2	2	0	2	3	1.1	0	0	1.1	0.9	0	0.9	3.3	3.3	0
DEAD-box ATP-dependent RNA helicase 2	RH2	0	0	3	2	-4.34294e-08	0.364162	0	0.246665	NaN	NaN	NaN	NaN	NaN	NaN	27.1141	27.1569	26.978	NaN	27.6834	26.976				45.844	37.438	43818000	1	1	2	0	1	3	6	6	5	3	6	7	2.5	2.5	5.4	0	2.5	7.4	13.2	14.2	10.5	6.6
Rhodanese-like domain-containing protein 14, chloroplastic		0	0	1	1	-4.34294e-08	0	0	0.302099	NaN	NaN	NaN	NaN	NaN	NaN	NaN	NaN	27.8611	28.1632	NaN	NaN				24.872	56.974	89629000	0	1	0	0	0	1	3	4	4	2	3	3	0	3.1	0	0	0	5.4	14.3	17.4	21	13.8
Putative DNA-binding protein At1g48610	At1g48610	1	0	3	3	0	0.90648	NaN	-0.381651	27.0146	NaN	NaN	NaN	NaN	NaN	26.3658	26.5721	26.8348	26.235	26.4415	25.9514				21.674	21.271	96306000	3	0	1	1	1	2	3	3	2	2	2	2	17.9	0	5.2	7.1	5.2	12.3	17.9	17.9	12.3	12.3
Mediator of RNA polymerase II transcription subunit 36a	MED36A	3	3	3	3	0.505687	0.0429628	0.498719	0.0704638	28.6631	29.3954	29.6107	29.1262	29.8056	30.2335	29.7419	28.6856	28.4955	29.2324	29.6298	28.272				33.653	108.96	462650000	6	5	5	4	6	7	8	11	7	7	9	10	19.7	17.8	15.3	13.4	14.1	16.6	21.2	28.1	24.4	20.9
Exocyst complex component SEC6	SEC6	1	0	3	3	0	0.0258789	NaN	0.0211868	27.4354	NaN	NaN	NaN	NaN	NaN	28.0037	28.3262	28.8792	28.225	28.5239	28.5238				85.673	102.8	84104000	3	1	1	1	1	1	7	8	9	4	7	8	3.5	1.1	0.9	2	1.1	0.9	9	11	13.4	5.7
3-isopropylmalate dehydratase large subunit	IIL1	0	1	2	2	0	0.753934	NaN	0.697245	NaN	NaN	NaN	25.9842	NaN	NaN	NaN	26.3104	26.7115	27.4819	NaN	26.9345				55.013	24.565	33526000	1	0	0	2	0	0	1	2	3	2	1	3	2.2	0	0	4.9	0	0	2.2	4.9	7.3	4.9
Chaperone protein dnaJ 3	ATJ3	3	3	3	3	0.406932	0.94888	-0.20437	-0.641452	30.7196	30.7355	30.4479	30.277	30.8106	30.2023	31.3376	31.6379	32.0528	31.0768	31.4257	30.6014				46.444	323.31	1583000000	9	8	4	8	3	7	10	16	18	13	16	18	26.4	20	10.7	23.6	8.8	19.3	22.1	35	44.3	39.5
Probable calcium-binding protein CML13	CML13	3	2	3	3	0.195216	0.217353	-0.343703	0.337023	28.5229	29.6435	29.2062	29.4604	NaN	28.1006	29.2919	28.5704	29.6271	30.4552	28.6814	29.3639				16.517	122.89	649620000	2	4	3	6	1	3	5	7	5	4	6	8	14.2	33.1	22.3	48	8.1	18.9	33.1	50	37.8	28.4
	At2g45060	0	0	1	0	-4.34294e-08	0	0	NaN	NaN	NaN	NaN	NaN	NaN	NaN	NaN	NaN	24.5361	NaN	NaN	NaN				30.337	7.5337	8425300	0	0	0	0	0	0	0	1	1	0	1	1	0	0	0	0	0	0	0	5.1	5.1	0
4-hydroxy-3-methylbut-2-enyl diphosphate reductase, chloroplastic	ISPH	0	0	1	2	-4.34294e-08	0	0	0.627042	NaN	NaN	NaN	NaN	NaN	NaN	NaN	24.8339	NaN	NaN	24.7524	26.1695				52.78	12.441	8194800	0	0	0	0	0	0	1	2	0	0	2	2	0	0	0	0	0	0	1.7	4.1	0	0
Translation initiation factor IF-3	T10C21.40	0	0	1	1	-4.34294e-08	0	0	-0.96726	NaN	NaN	NaN	NaN	NaN	NaN	NaN	28.155	NaN	NaN	27.1877	NaN				31.823	50.192	79320000	3	1	0	2	0	0	3	6	3	0	4	3	12.8	2.8	0	7.5	0	0	12.1	20.3	12.8	0
ATP-dependent Clp protease proteolytic subunit 4, chloroplastic	CLPP4	0	0	3	2	-4.34294e-08	0.642026	0	0.483881	NaN	NaN	NaN	NaN	NaN	NaN	27.6132	26.8778	27.1551	NaN	27.483	27.9155				31.498	39.314	75172000	0	0	1	0	0	1	3	3	4	1	4	4	0	0	4.1	0	0	4.1	6.5	6.5	14	2.4
Glycine dehydrogenase (decarboxylating) 1, mitochondrial	GLDP1	2	2	3	3	0.0538307	0.522253	-0.226276	0.896985	27.7572	NaN	30.443	28.6399	NaN	29.1077	29.4283	29.6666	28.9405	29.7774	29.2869	31.662				112.92	192.88	279230000	2	0	4	4	1	4	10	18	14	9	12	20	3.8	0	4.3	5.7	1.2	4.9	10.2	23.9	18.1	10.5
	ZKT	0	0	3	2	-4.34294e-08	0.570058	0	0.763471	NaN	NaN	NaN	NaN	NaN	NaN	26.1897	25.9278	25.8275	NaN	26.0113	27.479				37.41	33.238	31794000	0	0	1	1	0	1	2	2	3	0	3	2	0	0	2.1	2.1	0	2.1	5.1	5.1	9.9	0
Sucrose-phosphate synthase 1	SPS1	3	3	3	3	0.161099	1.27239	0.360804	-1.22561	30.0656	29.9171	27.5495	29.5618	29.8863	29.1666	31.1912	30.5165	29.7597	28.9544	29.5855	29.2507				117.32	237.95	276920000	11	7	2	8	3	3	11	15	11	7	13	14	12.9	6.8	2.4	8.8	2.7	2.5	9.9	15	9.2	5.8
Copper transport protein ATX1	ATX1	0	0	3	2	-4.34294e-08	0.467996	0	0.791734	NaN	NaN	NaN	NaN	NaN	NaN	25.736	25.1946	25.9782	NaN	25.5785	27.2775				8.1584	14.756	95292000	0	0	0	0	0	0	2	2	2	1	2	2	0	0	0	0	0	0	34.2	34.2	34.2	17.1
DNA gyrase subunit B, mitochondrial	GYRBM	1	1	2	2	0	0.314398	1.68624	-0.837605	25.7012	NaN	NaN	NaN	27.3875	NaN	27.4807	25.5629	NaN	NaN	25.4572	25.9112				81.052	31.777	16885000	2	1	1	0	2	0	5	2	2	2	3	2	3.6	1.5	1.5	0	3.1	0	7.5	3.1	3.4	3.6
	At4g32330	0	0	1	0	-4.34294e-08	0	0	NaN	NaN	NaN	NaN	NaN	NaN	NaN	NaN	24.4413	NaN	NaN	NaN	NaN				47.542	12.325	7808500	0	0	0	0	0	0	2	2	1	0	2	2	0	0	0	0	0	0	5.9	5.9	2.7	0
Cold shock domain-containing protein 3	CSP3	0	1	2	2	0	0.287795	NaN	-0.243336	NaN	NaN	NaN	NaN	27.2894	NaN	25.9831	25.9935	NaN	NaN	26.0556	25.4344				29.564	20.052	30151000	2	1	1	1	3	0	3	3	1	0	3	2	7.3	4.3	4.3	3	13	0	13	13	3	0
Beta carbonic anhydrase 4	BCA4	0	0	2	3	-4.34294e-08	0.167055	0	0.159929	NaN	NaN	NaN	NaN	NaN	NaN	NaN	27.4526	27.8997	28.316	27.57	27.6222				30.836	40.279	84429000	1	0	1	0	0	1	1	4	5	3	3	4	3.2	0	2.5	0	0	2.5	2.5	13.6	18.6	9.3
	At5g12410	0	0	1	0	-4.34294e-08	0	0	NaN	NaN	NaN	NaN	NaN	NaN	NaN	NaN	NaN	24.5655	NaN	NaN	NaN				41.94	7.1228	5238400	1	0	0	0	0	0	1	1	1	0	1	1	3.7	0	0	0	0	0	3.7	3.7	3.7	0
Uncharacterized protein At5g02240		0	0	0	1	-4.34294e-08	0	0	NaN	NaN	NaN	NaN	NaN	NaN	NaN	NaN	NaN	NaN	NaN	25.7054	NaN				27.103	14.743	42972000	0	0	1	0	0	0	1	1	0	0	1	1	0	0	6.3	0	0	0	6.3	6.3	0	0
Phosphatase IMPL1, chloroplastic	IMPL1	0	0	0	1	-4.34294e-08	0	0	NaN	NaN	NaN	NaN	NaN	NaN	NaN	NaN	NaN	NaN	NaN	NaN	24.5094				40.445	6.3398	1822000	0	0	0	0	0	0	0	0	0	0	0	1	0	0	0	0	0	0	0	0	0	0
	At1g74730	0	0	1	0	-4.34294e-08	0	0	NaN	NaN	NaN	NaN	NaN	NaN	NaN	NaN	NaN	26.9029	NaN	NaN	NaN				20.735	11.242	113140000	0	0	0	0	0	0	0	1	1	1	1	1	0	0	0	0	0	0	0	6.6	6.6	6.6
	At5g25460	2	1	3	3	0	0.687572	0.713336	-0.498377	28.2755	NaN	28.6623	NaN	NaN	29.1822	28.6962	29.5954	29.4843	28.4335	29.0012	28.846				39.978	110.77	448150000	2	0	2	0	0	4	4	7	5	3	3	7	7.6	0	4.9	0	0	11.7	11.7	21.1	13.6	9.2
Probable histone H2A.5		0	0	1	0	-4.34294e-08	0	0	NaN	NaN	NaN	NaN	NaN	NaN	NaN	NaN	NaN	22.8019	NaN	NaN	NaN				15.908	15.285	113420000	2	1	2	2	1	2	2	2	2	1	2	2	14	6	14	14	8	14	14	14	14	6
	At1g07830	0	0	1	0	-4.34294e-08	0	0	NaN	NaN	NaN	NaN	NaN	NaN	NaN	NaN	23.9315	NaN	NaN	NaN	NaN				16.886	6.1528	6878300	0	0	0	0	1	0	0	1	0	0	0	0	0	0	0	0	9.7	0	0	9.7	0	0
Cytochrome b-c1 complex subunit Rieske, mitochondrial	At5g13430	0	0	1	0	-4.34294e-08	0	0	NaN	NaN	NaN	NaN	NaN	NaN	NaN	NaN	NaN	27.8021	NaN	NaN	NaN				29.607	67.8	53385000	0	0	0	0	0	1	1	1	2	1	1	1	0	0	0	0	0	7	7	7	14.7	7.7
	At3g27050	0	0	2	3	-4.34294e-08	0.743929	0	-1.1395	NaN	NaN	NaN	NaN	NaN	NaN	NaN	27.6602	28.993	27.623	27.4002	26.5381				20.611	50.696	130390000	1	0	0	0	0	0	1	2	4	4	2	2	6.6	0	0	0	0	0	6.6	14.3	25.3	25.3
	F14N23.8	0	0	1	2	-4.34294e-08	0	0	0.0138092	NaN	NaN	NaN	NaN	NaN	NaN	NaN	NaN	32.3102	35.3314	NaN	29.3165				21.04	33.019	2092500000	0	0	0	0	0	0	2	2	2	3	1	2	0	0	0	0	0	0	12.1	12.1	12.1	17.4
	F4F15.330	0	0	1	0	-4.34294e-08	0	0	NaN	NaN	NaN	NaN	NaN	NaN	NaN	NaN	NaN	25.1643	NaN	NaN	NaN				27.54	8.1443	4545900	0	0	0	0	0	0	1	0	1	0	0	0	0	0	0	0	0	0	6.8	0	6.8	0
	T11I18.7	0	0	3	3	-4.34294e-08	0.380781	0	0.348492	NaN	NaN	NaN	NaN	NaN	NaN	27.9897	27.851	28.8816	28.9714	28.5443	28.252				58.939	136.31	86251000	0	0	0	0	0	1	7	11	7	4	13	8	0	0	0	0	0	2.6	14.6	24.2	15.7	8.6
Nucleosome assembly protein 1	NAP1	0	0	2	3	-4.34294e-08	1.03492	0	-1.13333	NaN	NaN	NaN	NaN	NaN	NaN	NaN	28.2926	29.4801	27.7283	27.9511	27.5797				43.293	47.778	162400000	4	1	0	1	0	1	2	6	6	3	5	4	13.6	4.8	0	3.2	0	3.2	5.3	16.8	19.5	9.9
	At3g62530	2	3	3	3	1.57264	1.26731	1.24415	1.83984	26.7213	26.4825	NaN	27.3934	28.0872	28.0574	27.5839	25.7732	26.4624	29.1252	27.6475	28.5664				24.503	88.203	171420000	4	2	1	4	2	4	5	5	3	3	6	9	17.6	9.5	5.9	18.1	10.9	14.9	20.8	22.6	15.8	14
GrpE protein homolog	EMB1241	1	2	3	2	0	0.150761	-0.250687	0.2293	NaN	NaN	27.5225	27.2796	NaN	27.2641	26.3243	27.3842	27.0169	NaN	26.6253	27.6502				35.493	32.93	93198000	0	0	2	2	0	2	2	4	4	0	3	4	0	0	7.1	6.5	0	5.9	7.1	12.3	12.3	0
Haloacid dehalogenase-like hydrolase domain-containing protein At3g48420		0	0	1	2	-4.34294e-08	0	0	1.2379	NaN	NaN	NaN	NaN	NaN	NaN	25.8137	NaN	NaN	NaN	25.9886	28.1147				34.245	18.704	48657000	0	0	1	1	0	0	3	2	2	1	3	3	0	0	3.1	3.1	0	0	8.8	5.6	6.3	3.1
Phenylalanine--tRNA ligase, chloroplastic/mitochondrial		0	0	0	1	-4.34294e-08	0	0	NaN	NaN	NaN	NaN	NaN	NaN	NaN	NaN	NaN	NaN	NaN	NaN	27.2389				49.251	37.938	27922000	1	0	0	1	0	0	2	4	3	2	2	5	1.9	0	0	1.9	0	0	4.4	8.4	5.8	4.4
	T15B16.17a:T15B16.17b	0	0	1	0	-4.34294e-08	0	0	NaN	NaN	NaN	NaN	NaN	NaN	NaN	NaN	NaN	25.85	NaN	NaN	NaN				39.417	9.8292	17877000	0	0	1	0	0	0	1	1	1	1	1	1	0	0	2.8	0	0	0	2.8	2.8	2.8	2.8
	At5g24490	0	0	3	3	-4.34294e-08	1.17011	0	-1.00723	NaN	NaN	NaN	NaN	NaN	NaN	29.2162	29.7935	30.5349	29.0366	28.9037	28.5827				34.856	55.731	624660000	1	0	0	1	0	0	2	4	6	4	4	4	3.2	0	0	3.2	0	0	6.2	11.4	18.8	15.3
Vacuolar protein sorting-associated protein 52 A	VPS52	1	0	1	1	0	0	NaN	-0.0242214	25.646	NaN	NaN	NaN	NaN	NaN	NaN	26.2973	NaN	NaN	26.2731	NaN				80.937	15.282	11375000	2	1	0	1	0	0	1	2	1	1	2	1	3	1.7	0	1.7	0	0	1.3	3	1.7	1.3
Pyruvate kinase	At3g52990	0	0	0	1	-4.34294e-08	0	0	NaN	NaN	NaN	NaN	NaN	NaN	NaN	NaN	NaN	NaN	NaN	26.2664	NaN				57.495	24.351	12061000	0	0	0	0	0	0	3	1	1	2	3	1	0	0	0	0	0	0	5.5	2.1	1.5	3.6
NADH dehydrogenase [ubiquinone] iron-sulfur protein 3	NAD9	0	0	1	0	-4.34294e-08	0	0	NaN	NaN	NaN	NaN	NaN	NaN	NaN	NaN	25.3189	NaN	NaN	NaN	NaN				22.88	13.458	24880000	0	0	1	0	1	0	1	2	0	0	1	1	0	0	5.3	0	5.3	0	5.3	12.6	0	0
Allene oxide synthase, chloroplastic	CYP74A	0	1	2	2	0	0.0289436	NaN	0.0588474	NaN	NaN	NaN	NaN	NaN	27.3074	26.6213	26.5672	NaN	NaN	26.0096	27.2966				58.196	63.816	34178000	0	0	2	0	0	2	4	6	2	1	4	5	0	0	3.7	0	0	3.7	7.9	14.3	5.6	2.3
ATP synthase subunit gamma, mitochondrial	ATPC	2	3	3	3	0.0485281	0.0646104	0.103851	0.172468	NaN	28.7377	28.4293	27.9375	29.7583	28.3663	29.9723	28.0976	28.456	30.4385	28.5824	28.0224				35.448	55.625	265270000	1	4	3	2	3	3	6	6	4	3	6	5	2.5	11.1	8	6.2	8.3	8.3	18.8	17.8	12.9	10.5
ATP synthase subunit delta, mitochondrial		1	1	3	3	0	0.67888	-0.0669079	0.451595	NaN	NaN	27.9239	NaN	NaN	27.857	27.4954	27.7482	27.3776	27.8727	27.5746	28.5287				21.547	27.825	220070000	0	0	3	1	1	2	3	4	3	4	4	4	0	0	14.8	4.9	4.9	10.8	14.8	22.7	18.7	22.7
ATP synthase subunit epsilon, mitochondrial		0	0	0	1	-4.34294e-08	0	0	NaN	NaN	NaN	NaN	NaN	NaN	NaN	NaN	NaN	NaN	NaN	NaN	27.3419				7.8319	14.796	119760000	1	0	0	0	0	1	1	2	0	0	2	2	17.1	0	0	0	0	14.3	17.1	31.4	0	0
Plasma membrane-associated cation-binding protein 1	PCAP1	0	0	3	3	-4.34294e-08	0.999136	0	1.23032	NaN	NaN	NaN	NaN	NaN	NaN	26.5676	26.6863	26.9817	27.9724	26.9997	28.9545				24.584	26.782	112540000	0	0	0	1	0	1	3	3	2	2	3	4	0	0	0	4.4	0	4.4	11.1	13.8	8	10.2
Glutathione S-transferase F8, chloroplastic	GSTF8	3	3	3	3	0.80051	0.312296	0.396198	0.604833	29.6904	29.8389	29.7521	29.7559	30.181	30.533	30.7232	29.3133	30.4382	31.8895	29.5912	30.8085				29.231	149.5	1013200000	6	2	3	7	4	4	5	6	9	9	6	8	25.5	6.5	11	33.1	14.1	16.3	17.1	24	40.3	35.7
Monosaccharide-sensing protein 1	MSSP1	0	0	0	1	-4.34294e-08	0	0	NaN	NaN	NaN	NaN	NaN	NaN	NaN	NaN	NaN	NaN	NaN	NaN	26.0173				79.484	57.721	25632000	1	0	0	0	0	0	1	2	2	0	2	2	1.8	0	0	0	0	0	1.6	5	3.4	0
2-Cys peroxiredoxin BAS1, chloroplastic	BAS1	3	2	3	3	1.77027	0.152752	1.87791	-0.394757	28.988	28.7216	28.077	30.2424	NaN	30.7045	30.0567	31.1495	31.6394	29.1078	30.5219	32.0316				29.092	235.82	1457300000	4	4	2	7	1	5	6	7	10	6	6	10	20.3	20.3	3	29.3	2.6	14.3	18.8	25.2	39.5	20.3
Actin-2	ACT2	3	3	3	3	1.32366	0.736032	-0.348735	-0.555674	31.9697	31.9971	31.8997	31.3725	31.6798	31.768	32.9818	32.2794	31.8072	31.8765	31.6871	31.8378				41.876	323.31	2645200000	12	15	5	15	7	12	14	18	16	11	16	21	40.6	46.9	13.3	55.4	17.8	39.3	37.7	48.3	51.2	34.2
14-3-3-like protein GF14 nu	GRF7	0	0	1	0	-4.34294e-08	0	0	NaN	NaN	NaN	NaN	NaN	NaN	NaN	NaN	NaN	26.7391	NaN	NaN	NaN				29.824	7.0935	26999000	2	1	2	1	3	2	3	3	3	1	3	3	7.2	3.8	8.7	3.8	11.7	10.6	11.7	12.5	15.1	4.2
Importin subunit alpha-1	KAP1	0	1	2	2	0	0.0815121	NaN	-0.0794802	NaN	NaN	NaN	26.7227	NaN	NaN	27.3781	27.1923	NaN	27.5156	26.8957	NaN				58.644	46.499	50605000	4	2	1	5	1	3	5	8	6	4	8	5	8.8	3.9	1.9	10.2	1.9	6.4	9.4	16.7	14.1	8.3
	AtG2	3	3	3	3	0.243938	0.996534	-0.422487	-0.973965	30.0127	29.5623	29.4343	29.9232	29.8935	27.925	29.206	30.4312	30.077	28.5192	29.4618	28.8113				42.979	137.02	544590000	9	7	5	8	5	2	10	14	13	4	12	9	25.5	17.1	10.7	25	11.7	4.3	24.7	37.2	32.1	9.4
23.6 kDa heat shock protein, mitochondrial	HSP23.6	0	0	0	3	-4.34294e-08	0	0	NaN	NaN	NaN	NaN	NaN	NaN	NaN	NaN	NaN	NaN	28.0518	28.3941	30.1162				23.609	48.829	197540000	0	0	0	0	0	1	1	0	0	4	5	6	0	0	0	0	0	5.7	4.8	0	0	18.6
Cytochrome P450 71B7	CYP71B7	0	1	0	0	0	-4.34294e-08	NaN	0	NaN	NaN	NaN	NaN	NaN	22.9788	NaN	NaN	NaN	NaN	NaN	NaN				57.208	7.3132	600380	0	0	0	0	0	1	0	0	0	0	0	1	0	0	0	0	0	2.4	0	0	0	0
Peroxidase 12	PER12	3	3	3	3	0.698358	0.886651	-0.748452	1.11148	30.2668	30.9154	29.4874	29.5292	28.9975	29.8976	27.6287	29.0569	27.2643	29.3995	28.7051	29.1797				39.559	112.39	598580000	6	9	3	7	3	5	4	9	5	2	7	8	17.9	26	8.4	19.8	6.4	15.6	10.6	25.1	15.4	4.5
Adenylosuccinate synthetase, chloroplastic	PURA	0	0	1	0	-4.34294e-08	0	0	NaN	NaN	NaN	NaN	NaN	NaN	NaN	NaN	23.5939	NaN	NaN	NaN	NaN				52.964	14.416	12138000	0	0	1	0	0	0	1	2	0	0	2	2	0	0	2.9	0	0	0	2.9	4.5	0	0
Alcohol dehydrogenase class-3	ADH2	0	0	2	2	-4.34294e-08	0.464371	0	1.39532	NaN	NaN	NaN	NaN	NaN	NaN	NaN	27.0149	26.2515	NaN	26.9618	29.0952				40.698	55.957	71329000	0	0	1	1	0	0	1	3	5	3	4	6	0	0	2.9	4.2	0	0	2.4	7.1	17.2	9.5
	T6H22.13	3	3	3	3	0.62283	0.353795	-0.50622	0.381075	30.4256	30.6986	31.3015	30.285	29.864	30.758	32.0478	31.1169	31.4173	32.474	31.2566	31.9946				93.89	323.31	721090000	10	14	12	17	5	9	16	20	26	19	19	30	13	18.7	13.3	24.2	4.7	10.9	16.7	22.9	32.4	21.4
Probably inactive leucine-rich repeat receptor-like protein kinase At5g48380		0	0	0	1	-4.34294e-08	0	0	NaN	NaN	NaN	NaN	NaN	NaN	NaN	NaN	NaN	NaN	24.667	NaN	NaN				69.141	8.8398	253960	0	0	0	0	0	0	0	0	0	1	0	0	0	0	0	0	0	0	0	0	0	2.3
Peptidyl-prolyl cis-trans isomerase CYP20-2, chloroplastic	CYP20-2	1	0	0	0	0	-4.34294e-08	NaN	0	NaN	NaN	24.4331	NaN	NaN	NaN	NaN	NaN	NaN	NaN	NaN	NaN				28.306	6.0959	1197800	0	0	1	0	0	0	0	0	0	0	0	0	0	0	5.4	0	0	0	0	0	0	0
	At1g42440	0	0	1	0	-4.34294e-08	0	0	NaN	NaN	NaN	NaN	NaN	NaN	NaN	NaN	NaN	24.7011	NaN	NaN	NaN				89.455	26.961	2839000	0	0	0	1	0	0	0	1	1	1	1	1	0	0	0	2.5	0	0	0	2.5	2.5	2.5
30S ribosomal protein S20, chloroplastic	RPS20	3	2	3	3	0.174458	0.712724	-0.400322	-1.12894	31.8548	30.4621	30.4323	31.3126	NaN	29.7195	30.4957	31.6187	32.8247	30.1084	31.0202	30.4237				21.826	123.53	4542800000	7	5	2	7	0	3	5	6	7	3	5	7	30.7	29.7	7.4	30.7	0	10.4	17.3	30.2	31.2	10.4
	At4g00270	0	0	1	0	-4.34294e-08	0	0	NaN	NaN	NaN	NaN	NaN	NaN	NaN	NaN	NaN	23.7037	NaN	NaN	NaN				34.058	6.1143	4708500	0	0	0	0	0	0	1	1	1	0	1	1	0	0	0	0	0	0	4.3	4.3	4.3	0
Guanine nucleotide-binding protein subunit beta-like protein B	RACK1B	3	2	3	3	0.0277605	1.03679	-0.0550178	-0.993066	27.9569	27.9076	28.1723	27.0938	28.8208	NaN	29.6369	28.5239	28.7895	28.5116	27.9854	27.474				35.8	92.53	177490000	11	5	6	10	4	3	9	11	8	6	8	12	34.4	11.7	14.4	27.9	9.8	7.1	19.9	30.7	19	14.7
WPP domain-containing protein 1	WPP1	0	0	1	0	-4.34294e-08	0	0	NaN	NaN	NaN	NaN	NaN	NaN	NaN	NaN	24.9594	NaN	NaN	NaN	NaN				16.634	11.492	38720000	1	0	0	1	0	0	0	1	0	0	1	1	8.4	0	0	8.4	0	0	0	8.4	0	0
Eukaryotic translation initiation factor 5A-3	ELF5A-3	0	0	1	0	-4.34294e-08	0	0	NaN	NaN	NaN	NaN	NaN	NaN	NaN	NaN	NaN	24.0521	NaN	NaN	NaN				17.207	14.023	7098600	0	0	0	1	0	1	1	2	2	2	2	1	0	0	0	5.1	0	5.1	5.1	12.7	12.7	12.7
40S ribosomal protein S7-1	RPS7A	3	3	3	3	0.273736	0.372355	-0.407811	-0.445095	29.8191	29.5069	28.7628	29.7473	29.1123	28.0057	28.7152	29.7739	30.2983	28.9798	29.5188	28.9535				21.922	75.919	1187400000	2	2	2	4	2	3	3	4	6	2	4	5	8.4	8.4	8.4	17.3	8.4	13.1	12.6	17.3	32.5	8.4
ATP-citrate synthase beta chain protein 1	ACLB-1	1	1	3	3	0	0.0541886	-0.465069	0.140262	NaN	NaN	28.6486	NaN	28.1835	NaN	28.9718	27.8337	27.9562	29.8275	27.0015	28.3535				65.813	148.53	92462000	0	0	3	0	2	0	10	10	7	8	8	8	0	0	5.1	0	3.5	0	17.4	20.2	12.7	15.8
Beta-glucosidase 23	BGLU23	0	0	1	0	-4.34294e-08	0	0	NaN	NaN	NaN	NaN	NaN	NaN	NaN	23.8449	NaN	NaN	NaN	NaN	NaN				59.72	6.6019	8746100	1	1	3	1	1	1	3	1	1	1	2	2	1.3	1.3	3.2	1.3	1.3	1.3	3.2	1.3	1.3	1.3
DEAD-box ATP-dependent RNA helicase 5	RH5	2	1	2	1	0	0	0.308576	0.13411	NaN	27.4455	27.9289	NaN	27.9958	NaN	25.8076	25.2062	NaN	NaN	25.641	NaN				59.603	52.142	29930000	1	3	3	1	2	1	6	5	1	1	3	3	2.4	5.8	5.6	1.3	3.4	1.3	11.5	8.4	1.5	1.9
Myrosinase 2	TGG2	3	3	3	3	0.138148	0.0699425	0.263978	0.186876	28.661	29.2405	30.2344	28.5709	30.1378	30.219	29.425	29.4283	29.413	27.9958	29.5983	31.2328				62.731	163.37	479930000	5	3	3	5	2	4	6	10	9	4	7	10	8.2	4.9	6.2	8	3.5	6	10.8	17.2	16.8	8.2
Peptide methionine sulfoxide reductase B2, chloroplastic	MSRB2	0	0	1	0	-4.34294e-08	0	0	NaN	NaN	NaN	NaN	NaN	NaN	NaN	NaN	NaN	24.5121	NaN	NaN	NaN				21.968	6.608	3418600	0	0	1	0	0	0	0	0	1	0	0	0	0	0	5.9	0	0	0	0	0	5.9	0
CBS domain-containing protein CBSX2, chloroplastic	CBSX2	0	0	0	1	-4.34294e-08	0	0	NaN	NaN	NaN	NaN	NaN	NaN	NaN	NaN	NaN	NaN	NaN	NaN	25.997				25.955	20.329	10628000	0	0	1	0	0	1	0	2	0	0	0	2	0	0	4.2	0	0	4.2	0	10.1	0	0
Outer envelope protein 80, chloroplastic	OEP80	0	0	1	0	-4.34294e-08	0	0	NaN	NaN	NaN	NaN	NaN	NaN	NaN	NaN	25.254	NaN	NaN	NaN	NaN				79.935	17.819	4715200	1	0	0	0	0	0	0	2	2	0	1	2	1.9	0	0	0	0	0	0	3.1	2.7	0
Mitochondrial dicarboxylate/tricarboxylate transporter DTC	DTC	0	0	3	3	-4.34294e-08	0.653945	0	0.163948	NaN	NaN	NaN	NaN	NaN	NaN	28.8323	28.7263	28.7778	29.0728	28.7257	29.0297				31.912	98.121	233290000	1	1	0	1	0	1	6	10	7	6	10	10	2.7	2.7	0	2.7	0	4	17.8	35.6	26.5	22.1
Probable pectate lyase 18		0	0	1	0	-4.34294e-08	0	0	NaN	NaN	NaN	NaN	NaN	NaN	NaN	27.7802	NaN	NaN	NaN	NaN	NaN				45.013	32.046	43320000	0	0	0	0	0	1	3	2	2	0	2	1	0	0	0	0	0	2.2	9.3	7.6	7.6	0
2-Cys peroxiredoxin BAS1-like, chloroplastic		1	1	1	1	0	0	0.888071	1.08342	28.0127	NaN	NaN	28.9007	NaN	NaN	NaN	NaN	29.2836	NaN	NaN	30.367				29.78	69.628	268250000	4	2	0	6	0	3	5	4	10	4	5	9	22.7	8.4	0	31.1	0	11	17.9	15.4	44.3	16.8
26S protease regulatory subunit 8 homolog A	RPT6A	1	0	3	3	0	0.327563	NaN	-0.428956	28.9751	NaN	NaN	NaN	NaN	NaN	29.2921	29.0042	29.7438	29.8824	28.2528	28.6181				47.247	153.76	206800000	3	2	2	0	1	1	9	10	6	5	10	10	9.8	6.2	4.8	0	1.9	2.9	20	27.4	20	17.2
Tobamovirus multiplication protein 2A	TOM2A	1	0	2	2	0	0.109399	NaN	-0.292336	27.2311	NaN	NaN	NaN	NaN	NaN	26.7123	28.2095	NaN	NaN	27.6771	26.66				31.555	42.337	125780000	2	0	0	0	0	0	2	3	0	0	3	2	11.4	0	0	0	0	0	11.4	17.5	0	0
Phospholipase D delta	PLDDELTA	0	0	1	0	-4.34294e-08	0	0	NaN	NaN	NaN	NaN	NaN	NaN	NaN	NaN	25.177	NaN	NaN	NaN	NaN				98.916	17.556	3474000	0	0	0	0	0	0	1	3	2	1	1	0	0	0	0	0	0	0	1.2	4.7	3	1.2
Eukaryotic translation initiation factor 3 subunit H	TIF3H1	1	1	3	3	0	1.49363	-0.928959	-0.634715	27.6002	NaN	NaN	26.6713	NaN	NaN	28.1439	28.307	28.1873	27.2031	27.7057	27.8252				38.372	78.436	157740000	2	1	1	2	1	1	3	6	6	3	5	6	5.6	3	3.3	5.9	3.3	2.7	8.3	19.9	19	11.3
Eukaryotic translation initiation factor 3 subunit E	TIF3E1	1	0	3	3	0	0.914565	NaN	-0.666591	28.4167	NaN	NaN	NaN	NaN	NaN	28.5902	28.4109	29.4234	27.8743	28.3198	28.2306				51.749	145.36	134450000	5	2	1	1	0	1	6	11	7	4	9	6	14.5	6.8	2.7	2.3	0	2.7	15.6	32.4	23.6	10.9
	F23H24.6	0	0	0	1	-4.34294e-08	0	0	NaN	NaN	NaN	NaN	NaN	NaN	NaN	NaN	NaN	NaN	NaN	NaN	25.5475				24.161	28.261	12941000	0	0	0	0	0	0	0	2	1	1	1	2	0	0	0	0	0	0	0	14.2	4.7	4.7
Gamma carbonic anhydrase 2, mitochondrial	GAMMACA2	0	0	0	1	-4.34294e-08	0	0	NaN	NaN	NaN	NaN	NaN	NaN	NaN	NaN	NaN	NaN	NaN	26.104	NaN				30.065	28.374	20297000	0	0	0	0	0	0	1	2	1	0	4	3	0	0	0	0	0	0	4.7	7.6	5.4	0
Phosphoethanolamine N-methyltransferase 3	NMT3	0	0	1	3	-4.34294e-08	0	0	0.106668	NaN	NaN	NaN	NaN	NaN	NaN	NaN	27.2958	NaN	28.1567	26.7878	27.2628				56.367	46.858	48046000	1	1	0	1	0	0	2	8	5	4	6	7	2	2	0	2	0	0	3.7	16.7	9.4	8.4
Nucleolar GTP-binding protein 1		0	0	1	0	-4.34294e-08	0	0	NaN	NaN	NaN	NaN	NaN	NaN	NaN	27.1506	NaN	NaN	NaN	NaN	NaN				76.848	26.047	21432000	0	1	0	1	0	0	4	1	2	1	1	0	0	1.9	0	1.2	0	0	6.9	1.9	3.1	1.9
	F7O12.5	0	0	1	0	-4.34294e-08	0	0	NaN	NaN	NaN	NaN	NaN	NaN	NaN	NaN	NaN	24.8394	NaN	NaN	NaN				67.878	15.739	10217000	0	0	0	0	0	0	1	1	2	0	1	2	0	0	0	0	0	0	2	2	4	0
	T8G24.2	1	1	2	2	0	0.796061	0.0274315	0.760009	NaN	NaN	27.0941	NaN	NaN	27.1215	26.0496	25.9596	NaN	NaN	26.4205	27.1087				34.7	22.404	51537000	0	1	3	1	1	3	2	3	0	0	2	3	0	3.1	8.7	3.1	3.1	8.7	5.9	8.7	0	0
Secretory carrier-associated membrane protein 4	SCAMP4	0	0	1	0	-4.34294e-08	0	0	NaN	NaN	NaN	NaN	NaN	NaN	NaN	NaN	NaN	22.1583	NaN	NaN	NaN				30.06	7.2574	19177000	0	0	0	0	0	0	1	1	1	0	1	1	0	0	0	0	0	0	3.4	3.4	3.4	0
AP-3 complex subunit delta	DELTA-ADR	1	0	2	0	0	0	NaN	NaN	NaN	NaN	25.6072	NaN	NaN	NaN	24.4617	24.1994	NaN	NaN	NaN	NaN				97.153	14.454	2749200	0	0	2	0	0	0	2	2	0	0	1	0	0	0	2.6	0	0	0	2.6	2.6	0	0
Non-specific lipid transfer protein GPI-anchored 1	LTPG1	0	0	1	0	-4.34294e-08	0	0	NaN	NaN	NaN	NaN	NaN	NaN	NaN	NaN	NaN	25.7108	NaN	NaN	NaN				19.759	6.4372	12571000	0	0	0	0	0	0	0	0	1	1	0	1	0	0	0	0	0	0	0	0	5.7	5.7
GDSL esterase/lipase At1g29660		0	0	1	0	-4.34294e-08	0	0	NaN	NaN	NaN	NaN	NaN	NaN	NaN	NaN	NaN	25.2031	NaN	NaN	NaN				40.141	8.2949	23190000	0	0	0	0	0	0	1	1	1	0	1	1	0	0	0	0	0	0	3	3	3	0
	F13A11.2	0	0	1	1	-4.34294e-08	0	0	0.931835	NaN	NaN	NaN	NaN	NaN	NaN	NaN	25.7487	NaN	NaN	NaN	26.6806				17.829	28.622	36246000	0	0	0	0	0	0	0	2	1	0	0	2	0	0	0	0	0	0	0	13.7	9.5	0
	F15H21.4	0	0	3	3	-4.34294e-08	0.080599	0	-0.133574	NaN	NaN	NaN	NaN	NaN	NaN	27.5061	28.2507	29.1254	28.5241	28.4993	27.4581				64.494	76.451	80477000	0	1	1	1	0	1	5	6	7	5	5	4	0	1.6	1.6	1.6	0	1.6	10.3	13	13.7	11.2
Nuclear pore complex protein NUP160 homolog	NUP160	0	0	1	0	-4.34294e-08	0	0	NaN	NaN	NaN	NaN	NaN	NaN	NaN	NaN	24.0804	NaN	NaN	NaN	NaN				168.28	16.777	701880	0	0	0	0	0	0	1	1	0	0	0	0	0	0	0	0	0	0	1.2	1	0	0
Proline-rich receptor-like protein kinase PERK15	PERK15	0	0	1	3	-4.34294e-08	0	0	0.269247	NaN	NaN	NaN	NaN	NaN	NaN	NaN	NaN	25.9452	26.9587	25.0872	26.5975				55.658	16.813	16030000	0	0	0	0	0	0	2	1	3	3	3	2	0	0	0	0	0	0	4.3	2	6.3	6.3
Peptidyl-prolyl cis-trans isomerase CYP21-4	CYP21-4	0	0	1	0	-4.34294e-08	0	0	NaN	NaN	NaN	NaN	NaN	NaN	NaN	NaN	22.8223	NaN	NaN	NaN	NaN				26.427	9.2206	2148800	0	0	0	0	0	0	0	1	0	0	0	1	0	0	0	0	0	0	0	8.9	0	0
	T8E3.10	3	3	3	3	0.0431427	0.116641	0.0512301	0.140877	29.8914	30.8775	30.8758	30.1691	30.643	30.9863	30.577	29.8582	30.3668	30.9943	30.5448	29.6855				49.258	297.28	686690000	10	12	7	11	4	10	13	17	18	13	17	17	29.8	32.6	13.7	31	10	22.1	30.1	44.4	45.6	36
Probable thionin-2.4		0	0	0	1	-4.34294e-08	0	0	NaN	NaN	NaN	NaN	NaN	NaN	NaN	NaN	NaN	NaN	NaN	NaN	28.0853				14.147	49.286	92431000	0	0	0	0	0	1	1	1	0	0	1	2	0	0	0	0	0	10.4	10.4	10.4	0	0
Eukaryotic translation initiation factor 3 subunit J	F15E12.10	0	0	1	0	-4.34294e-08	0	0	NaN	NaN	NaN	NaN	NaN	NaN	NaN	NaN	26.8599	NaN	NaN	NaN	NaN				25.507	6.2586	27951000	0	0	0	0	0	0	1	1	1	0	1	0	0	0	0	0	0	0	3.5	3.5	3.5	0
	T8D8.2	2	2	3	3	0.397928	0.745766	0.73401	-0.791371	27.4033	NaN	26.047	27.3212	27.5971	NaN	27.6393	28.3115	28.8067	28.0071	27.5689	26.8073				93.874	103.35	52397000	4	0	2	4	2	0	7	10	11	4	7	10	4.9	0	2.1	4.2	2.1	0	7.8	12.5	12.8	4.5
Probable eukaryotic translation initiation factor 5-1		3	3	3	3	0.395266	0.388891	0.229294	-0.338347	27.8768	27.5509	27.4296	27.6441	28.2594	27.6416	27.6442	28.4002	28.3815	28.0408	28.1038	27.2663				48.622	123.48	139000000	5	2	3	2	3	3	4	5	9	6	6	7	12.5	5.5	7.1	4.6	7.1	8.2	10	13.7	23	17.8
CSC1-like protein ERD4	ERD4	2	3	3	3	0.0335839	0.121102	-0.0441844	0.180175	28.3379	NaN	27.8524	27.7523	28.6646	27.7362	29.3432	29.438	28.1401	28.4779	29.6261	29.3579				81.934	88.104	148920000	2	1	2	2	2	2	3	7	3	2	7	5	3.2	2.1	3.3	3.2	3.3	3.7	5	10.5	3.7	3.7
	F19C24.6	0	0	1	0	-4.34294e-08	0	0	NaN	NaN	NaN	NaN	NaN	NaN	NaN	NaN	25.2516	NaN	NaN	NaN	NaN				28.705	7.6994	17834000	0	1	1	0	0	0	1	1	0	0	1	1	0	5.6	5.6	0	0	0	5.6	5.6	0	0
ABC transporter G family member 12	ABCG12	0	0	2	2	-4.34294e-08	0.183008	0	0.233144	NaN	NaN	NaN	NaN	NaN	NaN	27.1217	26.5782	NaN	NaN	27.442	26.7242				76.45	29.831	25866000	0	0	0	0	0	0	3	4	3	1	4	4	0	0	0	0	0	0	4.7	6	6.3	1.3
	F22G10.8	0	0	1	0	-4.34294e-08	0	0	NaN	NaN	NaN	NaN	NaN	NaN	NaN	NaN	NaN	25.9077	NaN	NaN	NaN				56.918	26.872	11224000	0	0	0	0	0	0	1	2	3	0	2	2	0	0	0	0	0	0	2.7	4.6	5.5	0
Dihydrolipoyllysine-residue acetyltransferase component 5 of pyruvate dehydrogenase complex, chloroplastic	EMB3003	1	2	3	3	0	0.170391	-0.640893	0.133286	NaN	NaN	26.6388	NaN	25.8643	26.1315	26.6784	26.9969	26.0441	26.8114	26.7905	26.5173				48.306	49.866	49811000	0	0	1	0	1	1	3	6	4	2	4	6	0	0	3.2	0	3.2	3.2	7.5	15.9	11.6	4.9
Glycine-rich RNA-binding protein 5, mitochondrial	RBG5	0	1	2	2	0	1.31659	NaN	1.39521	NaN	NaN	NaN	NaN	NaN	27.239	25.8199	25.5506	NaN	NaN	27.3686	26.7923				28.728	12.388	129990000	0	1	1	1	1	2	2	2	1	1	2	2	0	3.1	3.1	3.1	3.1	5.9	5.9	5.9	2.8	2.8
60S ribosomal protein L35a-1	RPL35AA	0	0	1	0	-4.34294e-08	0	0	NaN	NaN	NaN	NaN	NaN	NaN	NaN	NaN	NaN	26.9826	NaN	NaN	NaN				12.848	24.372	119370000	4	4	2	6	2	3	4	5	6	4	4	4	26.8	26.8	17.9	33.9	17.9	25	31.2	33.9	38.4	28.6
	MJK13.12	0	0	1	0	-4.34294e-08	0	0	NaN	NaN	NaN	NaN	NaN	NaN	NaN	NaN	NaN	24.1229	NaN	NaN	NaN				36.35	6.6287	5257800	1	0	0	0	0	0	1	1	1	0	0	0	2.9	0	0	0	0	0	2.9	2.9	2.9	0
	T7P1.17	0	0	1	0	-4.34294e-08	0	0	NaN	NaN	NaN	NaN	NaN	NaN	NaN	NaN	NaN	24.5784	NaN	NaN	NaN				71.319	6.2519	2050300	0	0	0	0	0	0	1	0	1	0	1	1	0	0	0	0	0	0	2	0	2	0
Pentatricopeptide repeat-containing protein At1g80270, mitochondrial		0	0	3	2	-4.34294e-08	0.205746	0	-0.183424	NaN	NaN	NaN	NaN	NaN	NaN	26.645	26.769	27.0128	NaN	27.035	26.216				67.281	43.804	26241000	1	2	0	0	2	1	2	5	5	3	5	4	2.7	4	0	0	3	1.3	3	8.6	8.6	5
Serine protease SPPA, chloroplastic	SPPA	0	0	1	0	-4.34294e-08	0	0	NaN	NaN	NaN	NaN	NaN	NaN	NaN	NaN	NaN	24.3995	NaN	NaN	NaN				75.094	18.462	7506400	1	0	0	0	1	0	1	2	2	1	2	1	1.6	0	0	0	1.3	0	1.3	3	3.4	1.8
60S ribosomal protein L6-2	RPL6B	3	3	3	3	0.188708	0.485515	0.150684	-0.660695	33.2507	32.9798	32.818	33.2888	33.5758	32.6359	32.8071	33.8912	33.6689	32.0189	33.7045	32.6617				26.008	259.41	11056000000	18	14	9	16	9	11	18	19	22	14	17	17	58.8	42.1	30.9	54.1	24.9	35.2	52.4	47.2	58.4	44.6
Cytosolic sulfotransferase 17	SOT17	0	0	0	1	-4.34294e-08	0	0	NaN	NaN	NaN	NaN	NaN	NaN	NaN	NaN	NaN	NaN	NaN	NaN	25.3491				39.912	7.8712	2794900	0	0	0	0	0	0	0	0	0	0	0	1	0	0	0	0	0	0	0	0	0	0
	F26A9.12	0	1	3	3	0	0.259077	NaN	0.710781	NaN	NaN	NaN	NaN	NaN	29.0242	30.343	29.3586	26.9082	28.8586	30.1859	29.6976				31.727	176.2	421800000	1	2	0	1	0	2	4	8	6	3	6	9	5.2	9.1	0	5.2	0	10.8	13.6	32.4	25.4	12.5
	F4N21_18	0	0	1	0	-4.34294e-08	0	0	NaN	NaN	NaN	NaN	NaN	NaN	NaN	NaN	NaN	23.1916	NaN	NaN	NaN				39.229	9.9574	11413000	0	0	0	0	0	0	1	1	1	0	1	1	0	0	0	0	0	0	4.2	4.2	4.2	0
Protein PLASTID MOVEMENT IMPAIRED 2	PMI2	0	0	1	0	-4.34294e-08	0	0	NaN	NaN	NaN	NaN	NaN	NaN	NaN	NaN	26.4443	NaN	NaN	NaN	NaN				70.239	11.918	12988000	0	0	0	0	0	0	1	2	1	1	1	2	0	0	0	0	0	0	1.5	3	1.5	1.5
	F9E10.24	0	0	0	1	-4.34294e-08	0	0	NaN	NaN	NaN	NaN	NaN	NaN	NaN	NaN	NaN	NaN	24.8193	NaN	NaN				45.563	6.7803	338680	0	0	0	0	0	0	0	0	0	1	0	0	0	0	0	0	0	0	0	0	0	2.4
J domain-containing protein required for chloroplast accumulation response 1	JAC1	0	0	1	0	-4.34294e-08	0	0	NaN	NaN	NaN	NaN	NaN	NaN	NaN	NaN	NaN	23.2332	NaN	NaN	NaN				71.601	7.0397	1783200	0	0	0	0	0	0	0	1	1	0	1	0	0	0	0	0	0	0	0	2	2	0
Multifunctional methyltransferase subunit TRM112-like protein At1g78190		0	0	1	0	-4.34294e-08	0	0	NaN	NaN	NaN	NaN	NaN	NaN	NaN	NaN	24.6286	NaN	NaN	NaN	NaN				14.262	7.8428	16251000	0	0	0	0	0	0	0	1	0	0	1	1	0	0	0	0	0	0	0	8.1	0	0
BTB/POZ domain-containing protein At1g67900		0	0	2	1	-4.34294e-08	0	0	-0.231142	NaN	NaN	NaN	NaN	NaN	NaN	26.0932	26.0269	NaN	NaN	NaN	25.8289				70.314	26.278	11672000	0	0	0	0	0	0	3	2	1	0	1	2	0	0	0	0	0	0	5.7	4.1	2.5	0
Glycerate dehydrogenase HPR, peroxisomal	HPR	1	1	3	3	0	1.25934	0.0679245	1.52842	NaN	NaN	29.6542	NaN	NaN	29.7221	27.8942	28.3442	27.9013	29.6363	28.5935	30.4951				42.247	139	253100000	1	1	4	1	1	7	9	13	7	4	13	13	3.6	3.6	10.1	3.6	2.3	15.8	21	36.3	26.4	10.6
Small ribosomal subunit protein S13, mitochondrial	RPS13	0	0	1	0	-4.34294e-08	0	0	NaN	NaN	NaN	NaN	NaN	NaN	NaN	NaN	25.9911	NaN	NaN	NaN	NaN				17.272	14.447	43990000	0	0	0	0	1	1	2	2	0	0	2	2	0	0	0	0	8.4	7.1	15.6	15.6	0	0
	F14K14.10	0	0	3	1	-4.34294e-08	0	0	-0.266244	NaN	NaN	NaN	NaN	NaN	NaN	25.5574	25.2766	25.8828	NaN	25.306	NaN				127.2	12.203	5068800	0	0	0	0	0	0	2	2	2	1	2	0	0	0	0	0	0	0	1.6	1.6	1.6	0.7
NAP1-related protein 1	NRP1	1	1	3	2	0	0.671455	-0.499155	-0.564023	NaN	NaN	28.5563	NaN	NaN	28.0571	28.0072	28.8386	28.6227	NaN	28.1361	27.7148				29.416	41.257	343490000	1	0	2	1	0	2	5	5	4	1	5	4	4.3	0	8.6	4.3	0	8.6	19.5	19.5	15.2	4.3
Geranylgeranyl diphosphate reductase, chloroplastic	CHLP	2	2	3	3	1.41467	0.283312	-0.838721	0.357218	29.6542	29.7314	NaN	28.6891	NaN	29.0191	29.4943	29.348	30.5363	30.6614	29.4961	30.2929				51.837	139.86	424640000	8	5	0	2	0	4	10	12	15	7	10	13	18	10.7	0	4.3	0	8.8	22.7	30.6	35.8	15.6
	F5A18.6	0	0	1	0	-4.34294e-08	0	0	NaN	NaN	NaN	NaN	NaN	NaN	NaN	NaN	NaN	26.015	NaN	NaN	NaN				21.963	6.3939	48642000	0	0	0	0	0	0	1	1	1	1	1	0	0	0	0	0	0	0	6.8	6.8	6.8	6.8
	F24D7.15	0	0	1	0	-4.34294e-08	0	0	NaN	NaN	NaN	NaN	NaN	NaN	NaN	NaN	NaN	22.1735	NaN	NaN	NaN				59.314	12.523	1773900	0	0	0	0	0	0	0	1	1	0	1	1	0	0	0	0	0	0	0	1.9	2.1	0
Probable DNA gyrase subunit A, chloroplastic/mitochondrial	GYRA	0	0	2	2	-4.34294e-08	0.208665	0	-0.224998	NaN	NaN	NaN	NaN	NaN	NaN	27.5037	27.5592	NaN	27.6909	26.922	NaN				104.54	60.262	24653000	0	0	0	1	0	0	5	4	1	3	3	2	0	0	0	0.8	0	0	5.8	4.2	1.1	3.4
	F12B7.13	0	0	1	0	-4.34294e-08	0	0	NaN	NaN	NaN	NaN	NaN	NaN	NaN	NaN	23.581	NaN	NaN	NaN	NaN				85.25	11.714	763410	0	0	0	0	0	0	1	2	0	0	0	0	0	0	0	0	0	0	1.2	3.2	0	0
Casein kinase I isoform delta-like	F28P22.10	0	0	0	1	-4.34294e-08	0	0	NaN	NaN	NaN	NaN	NaN	NaN	NaN	NaN	NaN	NaN	NaN	NaN	25.0197				51.878	11.745	4684600	0	0	0	0	0	0	1	1	1	2	2	2	0	0	0	0	0	0	2.6	1.9	1.9	4.5
2-C-methyl-D-erythritol 2,4-cyclodiphosphate synthase, chloroplastic	ISPF	0	0	1	0	-4.34294e-08	0	0	NaN	NaN	NaN	NaN	NaN	NaN	NaN	NaN	NaN	24.7026	NaN	NaN	NaN				24.811	8.3103	38080000	0	0	0	1	0	1	0	1	1	1	1	1	0	0	0	5.2	0	5.2	0	5.2	5.2	5.2
Hypersensitive-induced response protein 2	HIR2	1	1	3	3	0	0.183665	0.477476	0.256456	27.2547	NaN	NaN	NaN	NaN	27.7321	28.0625	28.2365	28.5637	27.9066	29.556	28.1694				31.405	74.002	197220000	2	0	1	0	0	3	6	8	7	3	8	8	7	0	4.2	0	0	14.3	22.4	30.8	25.9	11.2
	T18K17.10	3	3	3	3	0.177569	0.432564	0.168961	-0.724399	29.9183	29.1766	28.9903	29.8199	29.6827	29.0895	28.5494	30.1899	30.4691	28.3723	29.7301	28.9328				18.004	117.85	1761800000	3	3	2	3	2	2	3	5	5	2	3	3	16.4	16.4	4.8	29.7	4.8	4.8	9.1	27.3	33.3	11.5
40S ribosomal protein S3a-1	RPS3AA	3	3	3	3	0.00886502	0.423451	-0.0137984	-0.439821	33.4664	32.9723	31.9438	33.2346	32.7223	32.3841	32.5848	33.6855	33.8731	33.0333	33.2091	32.5815				29.85	323.31	7837300000	17	15	8	17	5	11	11	19	21	12	15	18	61.5	53.8	25.6	64.1	13.7	32.8	30.2	60.3	70.2	45.8
	T9J14.12	0	0	1	2	-4.34294e-08	0	0	0.10149	NaN	NaN	NaN	NaN	NaN	NaN	NaN	24.8405	NaN	NaN	25.1814	24.7025				49.707	11.585	23419000	0	0	0	0	1	1	1	2	1	1	2	2	0	0	0	0	1.5	1.5	1.5	3.7	1.5	1.5
40S ribosomal protein S14-2	RPS14B	3	3	3	3	0.313315	0.465174	-0.444078	-0.689721	33.2093	32.4394	31.5477	32.6028	31.6161	31.6453	32.7768	33.1822	32.5629	30.9733	33.0469	32.4325				16.273	251.36	13565000000	8	6	6	6	3	5	6	9	10	7	9	10	50	40	34.7	46	21.3	32	35.3	56	58.7	46.7
Probable small nuclear ribonucleoprotein G	F24K9.17	1	2	1	2	0	0	-1.15826	0.384068	28.2422	NaN	NaN	27.4687	NaN	26.6992	NaN	27.0547	NaN	NaN	27.6034	27.2741				8.751	42.118	314380000	3	1	0	2	1	2	1	3	1	1	3	3	31.6	11.4	0	30.4	11.4	20.3	11.4	31.6	13.9	13.9
60S ribosomal protein L21-2	RPL21E	3	3	3	3	0.185897	0.698793	0.307116	-0.391069	32.7844	32.1012	31.0859	32.8609	32.4904	31.5416	31.4635	32.1014	32.1711	31.3356	31.7456	31.4816				18.709	113.5	7081500000	9	8	3	11	3	3	6	9	10	5	9	8	48.8	47.6	10.4	54.9	10.4	10.4	23.8	37.8	56.1	28
Potassium transporter 3	POT3	0	0	1	0	-4.34294e-08	0	0	NaN	NaN	NaN	NaN	NaN	NaN	NaN	NaN	NaN	25.5805	NaN	NaN	NaN				86.842	6.5125	12041000	0	0	0	0	0	0	0	1	1	1	1	1	0	0	0	0	0	0	0	1.3	1.3	1.3
60S ribosomal protein L22-3	RPL22C	3	2	3	3	0.00283331	0.935367	-0.0112057	-1.48039	32.1303	31.3359	29.1248	31.5328	NaN	30.1721	31.0744	32.709	32.7876	29.7703	31.3921	30.9675				14.047	109.23	7938100000	5	4	2	5	1	3	5	7	8	6	6	7	44.4	37.1	16.9	44.4	9.7	30.6	44.4	50.8	58.1	51.6
60S ribosomal protein L34-2	RPL34B	3	3	3	2	0.522992	0.230145	0.380928	-0.414538	32.8707	32.1358	32.1612	32.5651	33.192	32.5535	31.5001	32.2093	31.1411	NaN	31.9461	30.4585				13.65	84.837	13145000000	4	2	2	3	2	2	3	4	6	1	4	4	28.6	16.8	16.8	28.6	16.8	16	22.7	34.5	49.6	5.9
	EIF2 ALPHA	0	0	1	0	-4.34294e-08	0	0	NaN	NaN	NaN	NaN	NaN	NaN	NaN	NaN	NaN	25.3248	NaN	NaN	NaN				38.8	11.174	5964400	2	1	0	3	0	0	2	2	5	3	2	3	6.4	2	0	8.4	0	0	4.4	4.4	15.1	8.1
Glutamate--tRNA ligase, chloroplastic/mitochondrial		0	0	1	0	-4.34294e-08	0	0	NaN	NaN	NaN	NaN	NaN	NaN	NaN	NaN	24.2856	NaN	NaN	NaN	NaN				63.465	11.714	3946700	1	0	0	0	0	0	1	2	1	1	1	1	1.6	0	0	0	0	0	1.6	3.2	1.6	1.6
	T15K4.5	0	0	1	0	-4.34294e-08	0	0	NaN	NaN	NaN	NaN	NaN	NaN	NaN	NaN	25.4738	NaN	NaN	NaN	NaN				18.665	12.063	23003000	0	0	0	0	0	0	0	2	0	1	2	2	0	0	0	0	0	0	0	14.5	0	9.3
Probable mediator of RNA polymerase II transcription subunit 36b	MED36B	0	0	1	0	-4.34294e-08	0	0	NaN	NaN	NaN	NaN	NaN	NaN	NaN	NaN	NaN	26.5973	NaN	NaN	NaN				32.829	7.3088	29700000	7	6	5	4	6	7	9	11	6	7	10	9	23.7	21.8	15.9	14	14.6	17.2	25.3	29.2	21.8	21.8
Protein disulfide isomerase-like 1-4	PDIL1-4	1	2	3	3	0	0.617	-2.47742	-1.53226	28.775	NaN	NaN	26.849	NaN	25.7462	27.9535	30.6507	30.5584	27.0372	29.3924	28.1363				66.356	221.78	209570000	5	1	0	2	0	3	6	14	16	4	14	9	9	1.7	0	3.4	0	4.9	10.4	22.1	27.5	6.7
	SUN1	0	0	1	0	-4.34294e-08	0	0	NaN	NaN	NaN	NaN	NaN	NaN	NaN	NaN	23.9099	NaN	NaN	NaN	NaN				51.501	7.349	2814400	0	0	0	0	0	1	1	1	0	0	1	1	0	0	0	0	0	3.2	3.2	3.2	0	0
60S ribosomal protein L13-3	RPL13D	2	3	3	3	0.125357	0.578536	0.118926	-1.03043	30.1055	29.4087	NaN	30.2014	29.7951	29.6315	28.9771	29.9828	31.1831	28.1349	29.7507	29.1661				23.485	207.48	1191100000	10	9	2	8	2	6	8	11	13	9	11	10	54.4	48.1	7.3	38.3	8.7	20.4	32	41.7	60.7	43.7
	UQI3	0	0	0	1	-4.34294e-08	0	0	NaN	NaN	NaN	NaN	NaN	NaN	NaN	NaN	NaN	NaN	NaN	NaN	27.1558				17.907	11.977	60554000	0	0	1	0	0	0	1	1	1	0	1	2	0	0	6.1	0	0	0	6.1	6.1	6.1	0
Vacuolar protein sorting-associated protein 24 homolog 1	VPS24-1	0	0	1	0	-4.34294e-08	0	0	NaN	NaN	NaN	NaN	NaN	NaN	NaN	NaN	NaN	24.4009	NaN	NaN	NaN				25.996	9.0411	8459400	1	0	0	0	0	0	0	0	1	0	0	0	8.3	0	0	0	0	0	0	0	8.3	0
Histone H2B.10		3	2	3	3	0.0273598	0.423418	0.0244373	-0.258183	29.1967	29.3985	29.8616	29.3122	29.7078	NaN	29.9439	29.8204	29.2996	29.2566	29.7687	29.2641				15.732	56.544	1095400000	2	2	3	3	2	1	4	5	6	4	5	6	14.5	13.8	18.6	26.2	15.9	7.6	23.4	37.2	42.1	26.9
	UCH1	0	0	1	0	-4.34294e-08	0	0	NaN	NaN	NaN	NaN	NaN	NaN	NaN	NaN	25.1513	NaN	NaN	NaN	NaN				38.539	14.402	15711000	0	0	0	0	1	0	2	2	1	1	1	2	0	0	0	0	3.3	0	6.9	6.9	3.6	3.6
Fasciclin-like arabinogalactan protein 13	FLA13	0	0	2	2	-4.34294e-08	0.276099	0	0.854917	NaN	NaN	NaN	NaN	NaN	NaN	NaN	25.7311	26.0633	NaN	25.6305	27.8738				26.205	13.388	56623000	0	0	1	1	0	1	0	2	2	1	2	2	0	0	3.6	3.6	0	3.6	0	7.3	7.3	3.6
	CKL7	0	0	1	0	-4.34294e-08	0	0	NaN	NaN	NaN	NaN	NaN	NaN	NaN	NaN	21.2844	NaN	NaN	NaN	NaN				53.593	6.4756	611870	0	0	0	0	0	0	1	1	0	0	1	1	0	0	0	0	0	0	4	4	0	0
	ENH1	0	2	2	3	0	0.619521	NaN	0.780699	NaN	NaN	NaN	26.5501	NaN	28.3743	NaN	26.6258	26.8223	27.494	26.8	28.2201				28.458	64.309	115820000	0	0	1	2	1	2	1	4	3	2	3	4	0	0	6.6	12.5	6.6	12.5	6.6	25.5	18.8	13.3
Pyruvate kinase	At5g08570	0	0	1	0	-4.34294e-08	0	0	NaN	NaN	NaN	NaN	NaN	NaN	NaN	NaN	25.688	NaN	NaN	NaN	NaN				54.976	18.564	11820000	0	0	0	0	0	0	2	3	1	1	2	2	0	0	0	0	0	0	3.7	5.9	1.8	1.8
6-phosphogluconate dehydrogenase, decarboxylating 2, chloroplastic		0	0	2	2	-4.34294e-08	0.942331	0	0.222956	NaN	NaN	NaN	NaN	NaN	NaN	25.6213	25.7135	NaN	NaN	25.8218	25.9589				53.317	17.824	16190000	0	0	1	0	2	1	4	3	1	1	3	3	0	0	1.6	0	3.7	2.1	7.8	6.2	2.7	2.7
40S ribosomal protein S10-2	RPS10B	2	3	3	3	0.184295	0.0947571	-0.242874	-0.340372	28.7081	NaN	27.4968	28.1073	27.5964	27.8749	26.166	30.1971	28.8856	27.231	28.9221	28.0745				19.733	68.71	645860000	7	2	3	5	2	4	4	6	9	2	6	6	38.3	12.8	15.6	32.2	11.7	23.9	23.3	30	55.6	17.8
		2	1	3	3	0	0.182837	0.802117	-0.1377	27.8888	27.3295	NaN	NaN	28.4113	NaN	27.8332	27.5086	27.9995	27.5438	28.1134	27.2711				69.495	53.66	88614000	2	2	1	1	2	1	5	6	4	4	5	4	4.4	4.8	1.4	2.3	3.7	2.5	9	11.8	8.9	8.4
	ATO	0	0	1	1	-4.34294e-08	0	0	-0.587727	NaN	NaN	NaN	NaN	NaN	NaN	NaN	26.4125	NaN	NaN	25.8248	NaN				58.971	33.531	15834000	1	0	1	0	0	0	2	4	1	1	3	2	1.6	0	2.2	0	0	0	3.4	7.3	1.8	1.8
	OLI2	3	2	3	2	0.807318	0.215855	-0.796365	-0.469256	27.9304	29.053	28.4768	27.613	27.7677	NaN	28.6914	27.2508	26.5338	NaN	27.1269	26.9185				76.775	47.608	122910000	4	4	4	4	2	0	2	5	4	2	6	5	5.6	5.4	5.9	5.6	3.2	0	2.9	7	5.7	3.2
Zeaxanthin epoxidase, chloroplastic	ZEP	1	2	3	3	0	0.904923	1.02259	-0.477981	27.6268	NaN	NaN	27.9518	29.347	NaN	28.8499	29.4263	28.6152	28.444	28.5889	28.4246				73.841	74.393	136260000	2	0	0	2	3	0	7	10	8	6	9	8	2.7	0	0	3.7	4.5	0	10.6	15.7	13	11.1
	At5g64420	0	0	1	2	-4.34294e-08	0	0	0.838346	NaN	NaN	NaN	NaN	NaN	NaN	NaN	24.8581	NaN	26.2184	25.1746	NaN				146.11	25.054	3878400	0	0	0	0	0	0	0	3	2	2	3	2	0	0	0	0	0	0	0	2.3	1.7	1.6
	At5g58490	0	0	1	0	-4.34294e-08	0	0	NaN	NaN	NaN	NaN	NaN	NaN	NaN	27.6243	NaN	NaN	NaN	NaN	NaN				35.757	11.354	10165000	0	0	0	0	0	0	2	0	0	1	1	0	0	0	0	0	0	0	6.5	0	0	3.1
Exocyst complex component EXO70B1	EXO70B1	0	0	1	1	-4.34294e-08	0	0	0.523046	NaN	NaN	NaN	NaN	NaN	NaN	NaN	26.0364	NaN	NaN	26.5595	NaN				70.639	23.895	9880400	0	0	0	0	0	0	1	4	0	0	3	1	0	0	0	0	0	0	1.8	6.2	0	0
23.5 kDa heat shock protein, mitochondrial	HSP23.5	0	0	0	1	-4.34294e-08	0	0	NaN	NaN	NaN	NaN	NaN	NaN	NaN	NaN	NaN	NaN	NaN	NaN	25.7511				23.468	13.865	8307100	0	0	0	0	0	1	0	0	0	1	3	3	0	0	0	0	0	5.7	0	0	0	5.7
	CP31B	0	1	1	0	0	0	NaN	NaN	NaN	NaN	NaN	30.7561	NaN	NaN	NaN	25.6296	NaN	NaN	NaN	NaN				31.869	26.833	310030000	2	2	1	3	0	2	2	4	4	1	3	2	4.8	4.8	2.4	10.7	0	4.8	4.8	13.8	9	2.4
	K21L19.6	0	0	1	2	-4.34294e-08	0	0	1.58442	NaN	NaN	NaN	NaN	NaN	NaN	24.7252	NaN	NaN	NaN	25.3777	27.2415				21.434	14.735	56967000	0	0	1	0	0	1	2	1	1	0	2	2	0	0	5.4	0	0	5.4	10.8	5.4	5.4	0
ATP-citrate synthase beta chain protein 2	ACLB-2	0	0	1	0	-4.34294e-08	0	0	NaN	NaN	NaN	NaN	NaN	NaN	NaN	NaN	23.4559	NaN	NaN	NaN	NaN				65.827	6.1962	2839500	0	0	2	0	2	0	9	9	6	6	7	7	0	0	3.5	0	3.5	0	15.1	16.8	10.4	10.7
Peptide-N(4)-(N-acetyl-beta-glucosaminyl)asparagine amidase	PNG1	0	0	1	0	-4.34294e-08	0	0	NaN	NaN	NaN	NaN	NaN	NaN	NaN	24.1845	NaN	NaN	NaN	NaN	NaN				82.445	12.232	1210000	0	0	0	0	0	0	1	1	1	1	0	0	0	0	0	0	0	0	1.8	1.7	1.7	1.7
Ubiquitin-like protein 5	UBL5	0	0	1	0	-4.34294e-08	0	0	NaN	NaN	NaN	NaN	NaN	NaN	NaN	NaN	NaN	30.7404	NaN	NaN	NaN				8.5708	10.637	1138700000	0	1	0	0	0	0	1	1	2	0	1	1	0	15.1	0	0	0	0	15.1	15.1	31.5	0
ATP-dependent zinc metalloprotease FTSH 5, chloroplastic	FTSH5	2	3	3	3	0.964072	0.0899349	0.344604	0.10503	28.2901	NaN	28.4997	28.6829	28.5994	28.9362	29.9492	28.8277	29.0018	29.1714	29.1063	29.8161				75.231	188.56	240490000	2	1	2	5	3	5	9	11	7	4	11	10	3.1	1.1	3	8.1	4	8	12.8	19.5	12.8	5.5
Signal recognition particle subunit SRP68	At5g61970	3	3	3	3	0.731867	0.242782	-0.503109	-0.225958	29.0384	29.4217	28.6053	28.4957	28.8912	28.1692	28.5523	28.9078	28.3391	27.8162	28.9512	28.3539				68.832	130.62	172330000	6	5	6	5	4	4	11	11	11	5	11	9	10.4	7.8	10.1	8.9	6	6	19.2	21	19.2	7.4
B3 domain-containing protein At5g60140		0	0	1	0	-4.34294e-08	0	0	NaN	NaN	NaN	NaN	NaN	NaN	NaN	27.0234	NaN	NaN	NaN	NaN	NaN				37.083	6.1117	15406000	0	0	0	0	0	0	1	0	0	0	0	1	0	0	0	0	0	0	4.3	0	0	0
ABC transporter B family member 7	ABCB7	0	0	1	0	-4.34294e-08	0	0	NaN	NaN	NaN	NaN	NaN	NaN	NaN	NaN	24.1577	NaN	NaN	NaN	NaN				136.11	7.3797	2264700	0	0	0	0	0	0	1	1	0	0	1	0	0	0	0	0	0	0	0.7	0.7	0	0
60S ribosomal protein L32-2	RPL32B	3	2	3	3	0.120435	0.477764	0.271939	-1.3165	30.2643	29.8067	28.2261	29.5516	29.857	NaN	29.1902	30.5785	28.7803	26.2729	29.9502	28.3764				15.475	88.043	1633900000	9	5	5	9	5	5	8	10	12	8	10	10	49.6	42.1	35.3	49.6	40.6	31.6	48.9	56.4	66.2	51.9
	At5g46420	0	0	1	0	-4.34294e-08	0	0	NaN	NaN	NaN	NaN	NaN	NaN	NaN	NaN	NaN	25.2688	NaN	NaN	NaN				73.783	18.501	5658200	1	0	0	1	0	0	1	1	2	0	1	0	1.7	0	0	1.7	0	0	1.2	1.7	3.4	0
15.7 kDa heat shock protein, peroxisomal	HSP15.7	0	0	0	3	-4.34294e-08	0	0	NaN	NaN	NaN	NaN	NaN	NaN	NaN	NaN	NaN	NaN	27.5613	26.5478	26.8488				15.698	24.767	51758000	0	0	0	0	1	1	0	1	0	3	3	4	0	0	0	0	6.6	6.6	0	6.6	0	19.7
		0	0	1	2	-4.34294e-08	0	0	-1.48625	NaN	NaN	NaN	NaN	NaN	NaN	NaN	29.038	NaN	NaN	28.1745	26.9291				50.225	14.539	111770000	1	1	0	1	1	1	1	2	1	1	2	2	1.6	1.6	0	1.6	1.6	1.6	1.6	4.8	1.6	1.6
	At5g41950	0	0	2	1	-4.34294e-08	0	0	-0.568784	NaN	NaN	NaN	NaN	NaN	NaN	24.2607	25.4699	NaN	NaN	24.2965	NaN				62.397	11.794	6207500	0	0	0	0	0	0	2	2	0	0	2	1	0	0	0	0	0	0	3	3	0	0
	At5g51010	0	0	1	0	-4.34294e-08	0	0	NaN	NaN	NaN	NaN	NaN	NaN	NaN	NaN	NaN	22.5575	NaN	NaN	NaN				17.23	7.5269	26035000	1	0	1	0	0	1	1	1	1	1	1	1	7.1	0	7.1	0	0	7.1	7.1	7.1	7.1	7.1
Chaperone protein ClpC1, chloroplastic	CLPC1	3	3	3	3	0.0757729	0.350804	-0.0556037	-0.331444	32.0633	31.9667	32.3148	31.8258	32.5317	31.8204	33.1396	32.3244	31.8093	32.032	32.0275	32.2195				103.45	323.31	1556100000	23	16	14	23	8	17	29	32	36	18	32	40	25.4	20.8	14.5	28.3	8.6	19.5	26.5	35.3	39.4	21.2
Probable receptor-like protein kinase At5g38990		0	0	1	0	-4.34294e-08	0	0	NaN	NaN	NaN	NaN	NaN	NaN	NaN	NaN	24.966	NaN	NaN	NaN	NaN				97.952	15.994	6932400	0	0	0	0	0	0	1	1	0	1	1	1	0	0	0	0	0	0	1.7	1.7	0	1.2
	At5g57370	0	0	1	0	-4.34294e-08	0	0	NaN	NaN	NaN	NaN	NaN	NaN	NaN	NaN	25.8779	NaN	NaN	NaN	NaN				26.041	11.794	49329000	1	1	0	1	0	0	1	2	1	1	1	1	5.9	5.9	0	5.9	0	0	5.9	11.4	5.5	5.5
	At5g42390	2	2	3	3	0.399333	0.0323348	0.528934	0.0975151	NaN	27.7212	26.9333	27.5531	28.1592	NaN	29.0307	27.1311	27.2672	29.4503	26.6923	27.579				140.61	83.091	36370000	2	2	2	2	3	1	7	5	7	7	6	6	2.6	1.4	1.8	1.8	2.4	1	5.5	3.8	6.6	5.9
Respiratory burst oxidase homolog protein D	RBOHD	0	0	1	0	-4.34294e-08	0	0	NaN	NaN	NaN	NaN	NaN	NaN	NaN	NaN	23.6075	NaN	NaN	NaN	NaN				103.91	7.2709	1275600	0	0	0	0	0	0	0	1	0	0	1	1	0	0	0	0	0	0	0	1.5	0	0
	At5g47870	0	0	2	2	-4.34294e-08	0.491448	0	-1.30111	NaN	NaN	NaN	NaN	NaN	NaN	NaN	25.1458	26.8696	NaN	25.2114	24.2018				21.409	12.055	28053000	0	0	0	0	0	0	1	2	2	1	2	2	0	0	0	0	0	0	4	10.6	10.6	4
ATP-dependent zinc metalloprotease FTSH 9, chloroplastic	FTSH9	0	0	0	1	-4.34294e-08	0	0	NaN	NaN	NaN	NaN	NaN	NaN	NaN	NaN	NaN	NaN	NaN	NaN	21.8001				87.837	10.989	952810	1	0	0	0	0	0	0	1	0	1	0	1	1.2	0	0	0	0	0	0	1.2	0	1.2
	At5g54580	0	0	1	0	-4.34294e-08	0	0	NaN	NaN	NaN	NaN	NaN	NaN	NaN	23.8231	NaN	NaN	NaN	NaN	NaN				17.09	7.9667	6979400	0	0	0	0	0	0	1	0	0	1	1	1	0	0	0	0	0	0	7.1	0	0	7.1
Beta-glucosidase 42	BGLU42	0	0	1	0	-4.34294e-08	0	0	NaN	NaN	NaN	NaN	NaN	NaN	NaN	NaN	NaN	25.0976	NaN	NaN	NaN				56.076	6.6388	7568000	1	1	0	1	0	0	0	1	1	0	0	0	1.8	1.8	0	1.8	0	0	0	1.8	1.8	0
5-oxoprolinase	OXP1	0	0	1	0	-4.34294e-08	0	0	NaN	NaN	NaN	NaN	NaN	NaN	NaN	NaN	23.1359	NaN	NaN	NaN	NaN				137.53	6.8829	1021800	0	0	0	0	0	0	1	1	0	1	1	0	0	0	0	0	0	0	1	1	0	1
Sorbitol dehydrogenase	SDH	0	0	1	1	-4.34294e-08	0	0	1.80613	NaN	NaN	NaN	NaN	NaN	NaN	NaN	25.2228	NaN	NaN	NaN	27.029				39.255	18.985	15499000	0	0	0	0	0	0	1	3	0	0	1	3	0	0	0	0	0	0	2.5	9.3	0	0
40S ribosomal protein S3-3	RPS3C	3	3	3	3	0.151245	0.257238	0.12303	-0.269212	32.372	32.451	31.9335	32.2296	32.8753	32.0206	32.6894	32.3891	32.6928	32.9146	32.4991	31.5498				27.458	212.08	4682300000	14	16	10	17	7	11	16	18	20	16	16	17	54	53.2	34.3	63.3	23	42.3	53.6	63.7	64.1	54
	At4g27680	0	0	1	0	-4.34294e-08	0	0	NaN	NaN	NaN	NaN	NaN	NaN	NaN	NaN	NaN	24.574	NaN	NaN	NaN				44.201	10.846	4510300	1	1	1	0	0	1	1	2	2	1	1	2	3	3	3	0	0	3	3	7.8	7.8	3
	At5g53480	0	0	3	2	-4.34294e-08	0.209935	0	0.186226	NaN	NaN	NaN	NaN	NaN	NaN	26.9892	26.654	26.277	NaN	26.5532	27.0995				96.258	50.459	19694000	1	0	1	0	1	0	5	6	5	1	4	3	2.2	0	1	0	1	0	5.1	7.2	5.4	0.8
Probable histone H2A.7		0	0	1	0	-4.34294e-08	0	0	NaN	NaN	NaN	NaN	NaN	NaN	NaN	NaN	NaN	25.1883	NaN	NaN	NaN				15.966	14.707	9954600	1	1	1	1	0	1	1	1	3	2	1	1	6	6	6	6	0	6	6	6	23.3	14
ABC transporter F family member 1	ABCF1	2	0	3	3	0	0.640479	NaN	0.741928	24.9215	25.8882	NaN	NaN	NaN	NaN	27.0957	26.952	26.9814	28.7596	27.476	27.0194				66.885	44.549	42099000	1	2	0	0	0	0	4	2	1	3	4	3	1.8	3	0	0	0	0	6.1	3.4	1.8	5.2
Probable disease resistance RPP8-like protein 4	RPP8L4	0	0	0	1	-4.34294e-08	0	0	NaN	NaN	NaN	NaN	NaN	NaN	NaN	NaN	NaN	NaN	NaN	NaN	25.8735				104.45	12.589	3088600	1	0	0	2	2	0	3	4	5	4	6	5	1	0	0	2.1	2.1	0	3.3	4.4	5.6	4.1
Peptidyl-prolyl cis-trans isomerase FKBP65	FKBP65	0	0	0	2	-4.34294e-08	0	0	NaN	NaN	NaN	NaN	NaN	NaN	NaN	NaN	NaN	NaN	NaN	28.0913	26.2883				65.222	32.622	32308000	1	0	0	1	0	0	0	2	2	1	5	4	1.2	0	0	1.2	0	0	0	2.8	2.8	1.2
50S ribosomal protein L29, chloroplastic	RPL29	2	3	3	3	0.01065	0.985536	-0.011508	-0.876933	32.121	31.8449	NaN	32.2763	32.1804	31.4575	30.3477	31.455	31.6404	30.2012	30.4783	30.1328				19.377	131.42	4431400000	4	3	1	4	2	2	5	7	6	5	7	5	26.6	11	6.4	18.5	11	13.9	19.7	31.8	27.2	28.9
Regulator of nonsense transcripts 1 homolog	UPF1	1	0	3	3	0	0.265373	NaN	0.281087	NaN	NaN	26.5215	NaN	NaN	NaN	27.2636	27.0161	26.076	27.4153	27.1222	26.6614				136.87	47.916	19957000	1	0	2	0	1	1	6	7	5	3	5	4	1.4	0	1.6	0	0.7	0.7	4.7	6.1	4.4	2.2
	At5g67630	0	0	3	3	-4.34294e-08	0.265744	0	-0.269165	NaN	NaN	NaN	NaN	NaN	NaN	27.6389	27.4789	26.376	27.0262	26.7554	26.9046				52.113	43.585	39737000	0	0	0	0	1	0	6	6	4	5	5	4	0	0	0	0	1.9	0	13	13.4	9.2	11.5
60S ribosomal protein L26-2	RPL26B	0	0	2	2	-4.34294e-08	0.236708	0	-0.66678	NaN	NaN	NaN	NaN	NaN	NaN	NaN	28.141	26.6861	NaN	27.4592	26.0343				16.79	30.371	210020000	2	1	0	2	0	1	1	5	5	1	4	3	12.3	4.8	0	12.3	0	4.8	9.6	35.6	35.6	4.8
	At5g66420	0	0	3	3	-4.34294e-08	0.022192	0	0.0716343	NaN	NaN	NaN	NaN	NaN	NaN	30.9972	28.5867	27.7292	30.0654	28.5935	28.8691				80.718	115.43	128470000	1	0	1	1	1	0	10	11	8	5	8	13	2.1	0	1.3	2.8	0.9	0	11.8	16.2	10.9	6.9
Flavone 3-O-methyltransferase 1	OMT1	0	0	1	0	-4.34294e-08	0	0	NaN	NaN	NaN	NaN	NaN	NaN	NaN	NaN	24.0897	NaN	NaN	NaN	NaN				39.618	7.4998	4666400	0	0	1	0	0	0	1	1	0	0	0	0	0	0	3	0	0	0	3	3	0	0
Uncharacterized protein At5g39570		2	2	2	2	0.399003	0.168895	1.07751	-0.598943	27.7155	NaN	25.7197	27.9713	27.619	NaN	28.0774	30.267	NaN	NaN	29.1648	27.9817				43.526	107.64	221800000	2	0	2	2	2	1	6	9	0	0	8	5	6.8	0	20.2	6.8	6.8	3.4	23.1	40.4	0	0
BTB/POZ domain-containing protein At5g48800		0	0	1	0	-4.34294e-08	0	0	NaN	NaN	NaN	NaN	NaN	NaN	NaN	NaN	25.0844	NaN	NaN	NaN	NaN				69.548	10.266	5543100	0	0	0	0	0	0	1	2	0	0	2	1	0	0	0	0	0	0	2.3	3.4	0	0
60S ribosomal protein L13a-4	RPL13AD	0	0	0	1	-4.34294e-08	0	0	NaN	NaN	NaN	NaN	NaN	NaN	NaN	NaN	NaN	NaN	NaN	NaN	27.1934				23.59	34.09	76972000	7	4	2	6	0	1	7	9	10	3	8	10	29.1	20.4	7.3	24.8	0	6.8	27.2	38.8	48.1	13.1
	MXE10.5	0	0	2	2	-4.34294e-08	0.4287	0	-0.72851	NaN	NaN	NaN	NaN	NaN	NaN	27.5436	26.3089	NaN	NaN	26.3643	26.0312				21.714	22.699	94608000	1	1	1	1	1	0	2	2	2	1	2	3	5.7	5.7	5.7	5.7	5.7	0	12.5	12.5	12.5	5.7
	At5g57460	1	0	3	3	0	0.124728	NaN	-0.169702	27.3796	NaN	NaN	NaN	NaN	NaN	27.48	26.3751	27.0155	27.2954	27.0252	26.041				70.511	48.719	37235000	2	0	0	1	0	0	3	6	5	2	5	6	3.4	0	0	2.3	0	0	4.3	11	9	2.5
	At5g17910	0	0	2	2	-4.34294e-08	0.120795	0	0.223693	NaN	NaN	NaN	NaN	NaN	NaN	24.9799	25.6836	NaN	NaN	26.0804	25.0305				149.6	16.995	6555800	1	0	1	0	0	0	2	2	1	1	2	2	1	0	1	0	0	0	1.6	1.6	0.6	0.6
Uridine kinase-like protein 1, chloroplastic	UKL1	0	0	0	0	-4.34294e-08	-4.34294e-08	0	0	NaN	NaN	NaN	NaN	NaN	NaN	NaN	NaN	NaN	NaN	NaN	NaN				54.429	6.5031	0	0	0	0	0	0	0	0	1	0	0	0	0	0	0	0	0	0	0	0	2.7	0	0
Cytochrome c1 2, heme protein, mitochondrial	CYC12	0	0	0	1	-4.34294e-08	0	0	NaN	NaN	NaN	NaN	NaN	NaN	NaN	NaN	NaN	NaN	NaN	NaN	24.9758				33.69	46.287	12537000	1	0	0	0	0	0	0	1	1	0	0	2	7.8	0	0	0	0	0	0	5.2	7.8	0
Ferredoxin--NADP reductase, leaf isozyme 1, chloroplastic	LFNR1	1	2	3	3	0	0.529836	-0.359128	0.884029	NaN	NaN	29.8452	28.7488	NaN	30.2233	28.6127	29.6509	29.2395	29.8922	28.9795	31.2834				40.326	140.59	498290000	0	0	3	2	0	7	5	10	7	4	8	11	0	0	8.3	8.1	0	19.7	14.2	32.2	23.1	13.3
		0	1	2	2	0	0.261782	NaN	-0.314579	NaN	NaN	NaN	NaN	NaN	26.531	26.4879	26.3765	NaN	NaN	26.5522	25.683				27.336	28.59	57035000	0	0	1	0	1	2	2	4	1	1	2	2	0	0	5.2	0	5.2	8.4	8.4	18.9	5.2	3.2
Protease Do-like 9	DEGP9	1	0	1	0	0	0	NaN	NaN	NaN	NaN	24.0496	NaN	NaN	NaN	NaN	23.1953	NaN	NaN	NaN	NaN				65.152	18.005	3952100	0	0	1	0	0	0	1	2	1	0	1	1	0	0	2.5	0	0	0	2.5	5.1	2.5	0
	At5g07020	0	0	1	0	-4.34294e-08	0	0	NaN	NaN	NaN	NaN	NaN	NaN	NaN	NaN	NaN	26.2838	NaN	NaN	NaN				24.395	17.71	103530000	0	0	1	1	0	0	1	2	2	0	1	2	0	0	3.4	6.4	0	0	3.4	9.8	9.8	0
	T7M13.6	0	0	1	0	-4.34294e-08	0	0	NaN	NaN	NaN	NaN	NaN	NaN	NaN	NaN	NaN	24.8912	NaN	NaN	NaN				8.5049	11.589	108450000	0	0	0	0	0	1	0	1	1	1	1	1	0	0	0	0	0	16.7	0	16.7	16.7	16.7
40S ribosomal protein S9-2	RPS9C	0	0	1	0	-4.34294e-08	0	0	NaN	NaN	NaN	NaN	NaN	NaN	NaN	NaN	NaN	26.8299	NaN	NaN	NaN				23.16	9.8513	13526000	6	8	2	6	2	4	5	7	8	6	5	8	18.8	19.3	7.6	18.8	7.6	12.7	13.2	19.3	21.8	13.7
	At5g64670	1	0	3	0	0	0	NaN	NaN	NaN	26.0322	NaN	NaN	NaN	NaN	25.4456	25.972	25.6696	NaN	NaN	NaN				31.199	13.269	39590000	1	2	0	0	1	0	2	2	2	1	1	1	3.9	4.3	0	0	3.9	0	4.3	4.3	4.3	3.9
	SBT1.3	3	3	3	3	0.0484052	0.180193	-0.0913207	0.300041	31.1418	32.3364	30.5106	31.789	30.5538	31.3721	24.3462	23.2434	23.8066	25.1807	23.7041	23.4114				84.949	234.04	355040000	13	19	9	17	6	12	3	3	2	5	3	4	20.6	28.1	12.2	27.1	7.7	17.6	4.5	3.2	2.6	6.8
CDGSH iron-sulfur domain-containing protein NEET	NEET	0	0	0	2	-4.34294e-08	0	0	NaN	NaN	NaN	NaN	NaN	NaN	NaN	NaN	NaN	NaN	NaN	25.5799	27.2989				11.626	19.732	65803000	0	0	1	1	0	1	1	1	2	0	2	3	0	0	11.1	11.1	0	11.1	11.1	11.1	22.2	0
DNA-directed RNA polymerases II, IV and V subunit 12	NRPB12	0	0	1	0	-4.34294e-08	0	0	NaN	NaN	NaN	NaN	NaN	NaN	NaN	NaN	NaN	24.9796	NaN	NaN	NaN				5.8967	14.575	24875000	0	0	0	0	0	0	1	1	2	1	1	0	0	0	0	0	0	0	15.7	15.7	41.2	15.7
50S ribosomal protein L27, chloroplastic	RPL27	3	3	3	3	0.622422	0.455911	0.784294	-1.08478	31.0814	30.0833	29.1231	30.9573	30.8419	30.8415	30.1407	31.8857	31.2523	28.6532	31.6861	29.6849				21.737	151.12	3050400000	3	3	2	4	2	3	4	5	12	7	5	5	7.6	7.6	7.6	14.1	7.6	7.6	13.1	19.7	30.3	24.7
Small ubiquitin-related modifier 2	SUMO2	0	0	1	0	-4.34294e-08	0	0	NaN	NaN	NaN	NaN	NaN	NaN	NaN	21.7304	NaN	NaN	NaN	NaN	NaN				11.654	7.4151	12088000	2	1	0	2	2	1	2	2	0	2	3	2	17.5	9.7	0	17.5	17.5	9.7	18.4	17.5	0	11.7
Dihydrolipoyllysine-residue succinyltransferase component of 2-oxoglutarate dehydrogenase complex 1, mitochondrial		0	2	3	3	0	0.287327	NaN	0.394832	NaN	NaN	NaN	NaN	30.9838	31.2655	30.6436	31.3469	30.9345	32.3336	31.2075	30.5684				50.133	64.571	472760000	0	1	1	1	2	4	8	7	7	5	7	8	0	3.4	3.4	1.5	5.2	8.6	16.4	13.6	14	11.4
	Tudor2	1	1	3	2	0	0.193374	0.315159	-0.254191	27.2125	NaN	NaN	27.5277	NaN	NaN	27.4118	27.6589	28.4539	NaN	27.959	27.2158				107.74	109.91	41973000	7	4	0	7	3	1	11	16	14	7	15	15	8.6	4.7	0	8.6	2.9	1.4	11.1	18.3	19.1	6.9
Plastidial pyruvate kinase 2	PKP2	0	0	2	1	-4.34294e-08	0	0	0.398935	NaN	NaN	NaN	NaN	NaN	NaN	25.5463	25.5021	NaN	NaN	NaN	25.9231				63.521	15.03	10124000	0	0	1	0	1	0	2	2	1	1	1	2	0	0	1.7	0	1.7	0	3.8	3.8	1.7	1.7
Probable NADH dehydrogenase [ubiquinone] 1 alpha subcomplex subunit 5, mitochondrial		0	1	3	3	0	0.64186	NaN	0.333721	NaN	NaN	NaN	NaN	NaN	27.186	27.171	27.4061	27.9311	27.972	27.7744	27.7631				19.179	44.255	166230000	0	0	1	1	0	3	3	4	4	3	5	5	0	0	5.9	8.9	0	23.1	21.9	27.8	30.8	23.1
Hypersensitive-induced response protein 1	HIR1	0	0	1	0	-4.34294e-08	0	0	NaN	NaN	NaN	NaN	NaN	NaN	NaN	NaN	26.3039	NaN	NaN	NaN	NaN				31.431	10.724	16377000	2	1	1	2	1	1	3	5	4	2	5	3	7	3.8	3.8	7	3.8	3.8	9.8	16.1	13.3	7
Peroxisome biogenesis protein 5	PEX5	0	0	2	3	-4.34294e-08	0.160868	0	0.529134	NaN	NaN	NaN	NaN	NaN	NaN	24.6986	23.8669	NaN	26.613	23.8075	24.0151				80.911	10.624	4848200	0	0	0	0	0	0	1	1	1	1	1	1	0	0	0	0	0	0	1.6	1.6	1.6	1.6
Protein TIC 40, chloroplastic	TIC40	0	0	1	0	-4.34294e-08	0	0	NaN	NaN	NaN	NaN	NaN	NaN	NaN	NaN	NaN	21.4716	NaN	NaN	NaN				48.903	7.6657	1494800	0	0	1	0	0	0	1	1	1	0	1	1	0	0	3.4	0	0	0	3.4	3.4	3.4	0
Probable inactive receptor kinase At5g16590		0	0	2	2	-4.34294e-08	0.0960558	0	-0.105802	NaN	NaN	NaN	NaN	NaN	NaN	25.8317	25.3495	NaN	NaN	25.7648	25.2047				67.463	31.178	7185800	0	0	0	0	0	0	2	3	0	1	4	3	0	0	0	0	0	0	3.5	5.3	0	1.8
Pentatricopeptide repeat-containing protein PNM1, mitochondrial	PNM1	0	0	1	0	-4.34294e-08	0	0	NaN	NaN	NaN	NaN	NaN	NaN	NaN	NaN	26.3115	NaN	NaN	NaN	NaN				59.143	29.959	10156000	1	1	1	1	0	0	0	3	1	0	2	1	1.5	1.7	1.9	1.7	0	0	0	6.5	1.5	0
Root phototropism protein 3	RPT3	0	0	1	0	-4.34294e-08	0	0	NaN	NaN	NaN	NaN	NaN	NaN	NaN	NaN	NaN	24.32	NaN	NaN	NaN				81.872	22.215	3497400	0	0	0	1	1	0	2	0	1	1	1	0	0	0	0	1.5	1.5	0	3.2	0	2.5	1.5
Dicarboxylate transporter 2.1, chloroplastic	DIT2-1	0	1	3	2	0	0.73711	NaN	0.748585	NaN	NaN	NaN	NaN	NaN	26.6443	26.0958	26.715	25.8716	NaN	26.5906	27.3615				59.991	20.495	52578000	0	0	1	0	0	2	2	3	3	1	3	3	0	0	2.1	0	0	5.2	5.2	6.9	6.9	3
Serine/arginine-rich splicing factor SC35	SC35	1	0	1	2	0	0	NaN	0.509083	27.6392	NaN	NaN	NaN	NaN	NaN	NaN	26.5727	NaN	NaN	26.6967	27.4668				35.17	23.337	94830000	2	1	0	0	0	1	1	2	1	1	3	2	5.3	2.6	0	0	0	2.6	2.6	5.3	2.6	2.6
		0	0	1	1	-4.34294e-08	0	0	1.6541	NaN	NaN	NaN	NaN	NaN	NaN	23.4598	NaN	NaN	25.1139	NaN	NaN				51.203	17.758	1402200	0	0	0	0	0	0	2	0	1	2	1	0	0	0	0	0	0	0	5.6	0	2.4	5.6
	At5g64090	0	0	1	0	-4.34294e-08	0	0	NaN	NaN	NaN	NaN	NaN	NaN	NaN	NaN	NaN	24.6239	NaN	NaN	NaN				47.725	13.496	4726900	0	0	0	0	0	0	0	1	1	0	0	1	0	0	0	0	0	0	0	5.4	5.4	0
Histone deacetylase 6	HDA6	0	0	1	0	-4.34294e-08	0	0	NaN	NaN	NaN	NaN	NaN	NaN	NaN	NaN	23.5829	NaN	NaN	NaN	NaN				52.651	8.9129	1920300	0	0	0	0	0	0	0	1	0	0	1	0	0	0	0	0	0	0	0	3.8	0	0
	At5g12120	0	0	1	0	-4.34294e-08	0	0	NaN	NaN	NaN	NaN	NaN	NaN	NaN	NaN	24.8639	NaN	NaN	NaN	NaN				67.884	6.1039	2432900	0	0	0	0	0	0	0	1	0	0	0	0	0	0	0	0	0	0	0	1.5	0	0
RuvB-like protein 1	RIN1	0	1	2	3	0	0.37027	NaN	0.445596	NaN	NaN	NaN	NaN	NaN	26.7352	NaN	26.8115	27.1731	28.1602	27.0864	27.0671				50.323	62.139	50487000	0	0	0	0	0	3	3	5	4	3	3	5	0	0	0	0	0	7	6.8	12.9	10.9	7.4
SWI/SNF complex component SNF12 homolog		0	0	1	0	-4.34294e-08	0	0	NaN	NaN	NaN	NaN	NaN	NaN	NaN	NaN	25.3136	NaN	NaN	NaN	NaN				59.27	13.584	7077200	0	0	0	0	0	0	0	1	0	0	1	1	0	0	0	0	0	0	0	3	0	0
Mitochondrial phosphate carrier protein 3, mitochondrial	MPT3	3	1	3	3	0	0.129293	0.627595	0.169179	27.8511	27.722	27.3382	NaN	NaN	28.2647	28.8765	28.5908	29.1636	29.9407	28.7003	28.4973				40.089	64.537	192880000	2	4	2	2	1	4	4	8	9	6	6	9	5.3	10.9	5.9	8.3	2.4	10.4	10.4	20.8	22.9	15.7
CBS domain-containing protein CBSCBSPB1	CBSCBSPB1	0	0	3	2	-4.34294e-08	0.471809	0	0.484362	NaN	NaN	NaN	NaN	NaN	NaN	25.7113	25.5943	26.5282	NaN	26.6871	26.1708				59.434	46.816	22291000	0	0	0	0	0	0	3	2	3	1	2	2	0	0	0	0	0	0	7	5.9	8.1	2
Superoxide dismutase [Fe] 3, chloroplastic	FSD3	2	2	3	3	0.957441	1.08358	-0.33853	-0.327209	28.7152	28.5125	NaN	28.2059	NaN	28.3447	27.6979	27.7229	27.8483	27.642	27.4641	27.1814				30.36	40.657	222900000	6	3	1	4	1	2	3	3	3	2	3	4	24.3	12.2	3	12.9	3	6.1	11.8	9.5	12.2	6.5
Splicing factor U2af small subunit B	U2AF35B	0	0	1	0	-4.34294e-08	0	0	NaN	NaN	NaN	NaN	NaN	NaN	NaN	NaN	NaN	29.3847	NaN	NaN	NaN				33.232	26.734	220870000	0	1	0	0	0	0	0	1	2	1	2	1	0	3.5	0	0	0	0	0	4.2	7.8	4.2
Calcium sensing receptor, chloroplastic	CAS	3	3	3	3	0.313384	0.517456	0.335175	0.452057	29.4395	30.4406	29.6366	29.637	30.1675	30.7178	30.8276	30.1852	30.4574	31.6114	30.5739	30.641				41.285	295.49	850590000	7	9	2	8	3	8	13	14	15	12	14	17	24.8	24.5	5.7	28.4	8.3	24	33.9	34.4	39.3	29.7
	AtCDF1	0	0	1	0	-4.34294e-08	0	0	NaN	NaN	NaN	NaN	NaN	NaN	NaN	NaN	NaN	25.4561	NaN	NaN	NaN				28.815	6.8616	34107000	1	0	0	0	0	0	1	1	1	0	1	1	3.1	0	0	0	0	0	3.1	3.1	3.1	0
	EXO70H7	0	0	0	1	-4.34294e-08	0	0	NaN	NaN	NaN	NaN	NaN	NaN	NaN	NaN	NaN	NaN	NaN	NaN	24.7426				71.225	30.634	7935100	1	0	0	1	0	0	1	3	1	1	1	3	1.9	0	0	4.1	0	0	4.1	7.7	2.1	2.1
Magnesium-chelatase subunit ChlH, chloroplastic	CHLH	0	0	3	3	-4.34294e-08	2.14558	0	-0.750261	NaN	NaN	NaN	NaN	NaN	NaN	28.33	27.9198	27.894	27.261	27.3865	27.2455				153.57	106.88	25426000	0	1	0	0	0	0	9	9	5	3	3	8	0	0.8	0	0	0	0	7.2	7.8	4.6	2
		2	2	3	3	0.174994	0.111958	-0.166209	-0.309849	27.8502	27.4269	NaN	27.7312	NaN	27.2135	27.6654	28.2946	29.8777	26.7935	29.153	28.9616				31.056	83.061	260800000	2	2	1	2	0	2	5	8	4	2	8	10	7	7	2.6	7	0	7	18	30.1	13.6	7.4
Glutaredoxin-C2	GRXC2	0	0	0	1	-4.34294e-08	0	0	NaN	NaN	NaN	NaN	NaN	NaN	NaN	NaN	NaN	NaN	NaN	NaN	27.5108				11.756	26.214	50178000	0	0	0	0	1	0	0	0	1	1	1	4	0	0	0	0	8.1	0	0	0	8.1	8.1
	At5g40340	1	3	2	2	0	0.119345	0.00399081	-0.122582	NaN	NaN	26.4282	26.0823	27.0071	26.2072	26.2197	25.5215	NaN	NaN	25.721	25.775				114.24	38.063	12695000	1	1	3	3	2	3	4	4	1	2	6	2	1	1	2.8	3	1.8	3.1	3.8	3.9	1	1.9
Starch synthase 1, chloroplastic/amyloplastic	SS1	0	0	0	1	-4.34294e-08	0	0	NaN	NaN	NaN	NaN	NaN	NaN	NaN	NaN	NaN	NaN	NaN	NaN	23.7803				72.098	6.6089	599500	0	0	0	0	0	0	0	0	0	0	0	1	0	0	0	0	0	0	0	0	0	0
	NHL3	0	0	1	2	-4.34294e-08	0	0	-0.523177	NaN	NaN	NaN	NaN	NaN	NaN	NaN	27.8503	NaN	NaN	27.6045	27.0498				25.947	30.777	100680000	0	1	0	0	0	0	1	2	1	1	2	2	0	6.5	0	0	0	0	6.5	12.1	6.5	6.5
Translation factor GUF1 homolog, chloroplastic		0	0	3	3	-4.34294e-08	2.18095	0	-0.46685	NaN	NaN	NaN	NaN	NaN	NaN	27.9181	27.9142	27.9444	27.5088	27.2847	27.5826				75.436	45.79	44775000	0	0	0	0	0	0	5	2	5	5	3	5	0	0	0	0	0	0	6.8	2.8	7.2	7.2
DEAD-box ATP-dependent RNA helicase 26	RH26	3	3	3	2	1.1659	0.253013	0.935928	-0.375053	26.384	26.3393	26.2932	27.0423	28.0114	26.7706	27.1637	27.5537	26.5884	NaN	27.3201	26.1337				94.185	63.387	35796000	3	2	3	3	3	2	5	7	2	1	6	6	9.5	7.1	8.8	8.9	8.7	7.4	10.6	14.1	2.5	0.9
40S ribosomal protein S19-3	RPS19C	2	2	3	3	0.216477	0.0418856	-0.245977	-0.117359	29.7521	30.5548	NaN	29.8368	NaN	29.9781	27.7802	30.4282	30.2372	28.5472	29.9978	29.5485				15.697	71.276	1345500000	5	3	1	4	3	3	5	4	5	2	3	5	42	23.8	6.3	30.1	16.8	18.9	32.9	23.8	44.8	19.6
Dynamin-related protein 1E	DRP1E	3	2	3	3	0.0387787	0.192117	-0.0762959	-0.128544	29.3885	27.9877	29.2029	28.3448	NaN	29.222	29.4679	29.5283	29.2571	28.9263	29.7504	29.191				69.803	267.86	205040000	11	4	3	8	2	9	12	16	17	9	13	21	22.9	7.7	4.6	13.6	3.5	17.6	19.2	25.5	33.2	20
Protein DJ-1 homolog A	DJ1A	0	0	1	0	-4.34294e-08	0	0	NaN	NaN	NaN	NaN	NaN	NaN	NaN	NaN	24.0827	NaN	NaN	NaN	NaN				41.857	7.0853	5435300	0	0	0	0	0	0	0	1	0	1	0	1	0	0	0	0	0	0	0	3.1	0	3.1
		1	0	3	3	0	0.127474	NaN	0.146506	NaN	NaN	29.411	NaN	NaN	NaN	27.4095	26.8624	26.373	27.5412	26.5136	27.0296				13.378	48.262	363520000	0	0	2	0	0	2	2	4	3	3	3	2	0	0	10.9	0	0	22.5	10.9	31.8	31.8	31.8
Protein TONNEAU 1b	TON1B	0	0	1	0	-4.34294e-08	0	0	NaN	NaN	NaN	NaN	NaN	NaN	NaN	NaN	NaN	23.9083	NaN	NaN	NaN				29.185	8.5707	3550200	0	0	0	0	0	0	1	1	1	0	1	1	0	0	0	0	0	0	7	7	7	0
ATP synthase subunit d, mitochondrial	ATPQ	1	2	3	2	0	0.40788	-0.227921	0.289722	NaN	NaN	28.3608	28.0693	NaN	28.1965	28.0861	27.9551	27.4427	NaN	27.9295	28.3059				19.586	62.317	296180000	0	0	3	2	0	3	6	7	5	0	6	9	0	0	15.5	10.7	0	16.1	33.3	32.7	28	0
Alpha-galactosidase	F8L15_110	0	0	1	2	-4.34294e-08	0	0	0.56128	NaN	NaN	NaN	NaN	NaN	NaN	22.3368	NaN	NaN	NaN	23.303	22.4931				45.709	13.223	1820400	0	0	1	0	0	1	2	2	0	0	2	2	0	0	3.4	0	0	3.4	5.4	5.4	0	0
[truncated: 608 more rows]
[truncated: 9 more columns]

## Sheet: Summary
Raw file	MS	MS/MS	MS/MS Identified	MS/MS Identified [%]	Peptide Sequences Identified
[truncated: 12 more rows]

## Sheet: Parameter
Parameter	Value
Version	1.5.2.8
[truncated: 60 more rows]

## Sheet: Shared interactors-significance
Protein names	Gene names	# Values SKD1	# Values SKD1-heat	-Log Student's T-test p-value SKD1-heat_SKD1	Student's T-test q-value SKD1-heat_SKD1	Protein IDs
[truncated: 159 more rows]
