# Supplementary material for: Heat Stress-Dependent Association of Membrane Trafficking Proteins With mRNPs Is Selective
Source: Front Plant Sci. 2021 Jun 24;12:670499. doi: 10.3389/fpls.2021.670499 (PMC8264791; doi:10.3389/fpls.2021.670499)
Supplement: Supplementary Table 2 — List of filtered interactome candidates. Proteins that were identified in at least three replicates of one condition of the 35S::GFP-SKD1 samples and were not present in any of the 35S::YFP samples. Names, Protein IDs, and ATG gene identifier are given. Proteins of the “SKD1 control” class were present in three replicates of the untreated samples and in none or one of the heat-treated samples. Proteins in the “SKD1 Heat stress” class were present in none or one replicate of the untreated samples and in all three replicates of the heat-treated samples. Annotations and short descriptions are based on TAIR annotations and available literature. Proteins that are involved in membrane trafficking processes are labeled in orange, proteins that are involved in RNA-associated processes are labeled in lilac. The column “in other interactome” indicates, if an identified SKD1 interactor was found in an A. thaliana interactome of the SG proteins CML38 (Lokdarshi et al., 2016), RBP45B (Muthuramalingam et al., 2017), or the ESCRTIII protein VPS2.2 (Ibl et al., 2012). [file Table_2.XLSX]

## Sheet: Interactome candidates of SKD1
		SKD1 Control
		Proteins	Protein Identifier	AGI		Present in X SKD1 Control replicates	Present in X SKD1 Heat replicates	Annotations and descriptions	In other interactome
		V-type proton ATPase subunit B2	F4JTQ0	AT4G38510		3	1	vacuolar transporter
		AP-2 complex subunit alpha-2,ALPHAC-AD	Q8LPK4	AT5G22780		3	1	adaptor protein complex, endocytosis, vesicle transport
		Spactacsin carboxy terminus protein	F4JW21	AT4G39420		3	0	spatacsin carboxy-terminus protein
		eukaryotic translation initiation factor 4B1, EIF4B1	Q9LIN5	AT3G26400		3	0	translation initiation
		DNAJ heat shock N-terminal domain-containing protein	F4J6A8	AT3G11450		3	1	putative Hsp40
		Eukaryotic translation initiation factor 3 subunit M	F4J2B4	AT3G02200		3	1	proteasome family protein
		NAD(P)H-quinone oxidoreductase subunit M, chloroplastic, ndhM	Q2V2S7	AT4G37925		3	1	NADH dehydrogenase complex (plastoquinone) assembly
		S-adenosyl-L-methionine-dependent tRNA 4-demethylwyosine synthase	Q8RXN5	AT1G75200		3	1	tRNA processing, mitochondrion
		transcription elongation factor protein (computational), mRNA binding	F4J0L7	AT3G50370		3	1
		semialdehyde dehydrogenase family protein	Q8VYI4	AT1G14810		3	1	lysine and threonine/methionine biosynthesis
		Phosphatidylinositol 4-kinase alpha 1, PI4KA1	Q9SXA1	AT1G49340		3	1	phosphatidylinositol phosphorylation
		Phosphoglycerate kinase	F4I3L1	AT1G56190		3	1	glycolytic process
		LINC3 (LITTLE NUCLEI3)	Q9CA42	AT1G68790		3	1	nulcear lamina regulation
		Bidirectional sugar transporter SWEET11	Q9SMM5	AT3G48740		3	1	sugar transport at pm and tonoplast
		Kinesin-like protein KCA2	Q9FKP4	AT5G65460		3	0	motorprotein
		SKD1 Heat stress
		Flotillin-like protein 1, FLOT1	Q501E6	AT5G25250		1	3	hypoxia response, membrane invagination, endocytosis
		VPS46.2/CHMP1A	Q9SSM4	AT1G73030		1	3	Regulator of SKD1 activity, ESCRTIII associated component	VPS2.2
		RNA recognition motif (RRM)-containing protein	F4J5A9	AT3G23900		0	3	RNA binding
		Calmodulin-like protein 10, CML10	P30187	AT2G41090		0	3	calmodulin-like calcium-binding protein
		Peptidyl-prolyl cis-trans isomerase CYP18-4	Q42406	AT4G34870		1	3	cyclophilins, including roles as chaperones
		phosphatidylinositol 3-kinase complex, chloroplast	Q9LPK9	AT1G21500		1	3
		UDP-glycosyltransferase 85A2, UGT85A2	F4I1C6	AT1G22360		1	3	metabolic processes
		leucine-rich repeat protein kinase, putative	F4IB63	AT1G51805		1	3	kinase activity
		Jacalin-related lectin 34, JAL34	O04310	AT3G16460		1	3
		SAP domain-containing protein	O65655	AT4G39680		1	3	DNA binding
		Phosphoethanolamine N-methyltransferase 3, NMT3	Q9C6B9	AT1G73600		1	3	phosphatidylcholine biosynthetic process
		Proline-rich receptor-like protein kinase PERK15,	Q9C821	AT1G52290		1	3	protein kinase family protein, eIF2α phosphorylation
		fructose-bisphosphate aldolase, putative	Q9SJQ8	AT2G36460		1	3	gluconeogenesis
		17.6 kDa class II heat shock protein, HSP17.6	P29830	AT5G12020		0	3	chaperone
		15.7 kDa heat shock protein, peroxisomal, HSP15.7	Q9FHQ3	AT5G37670		0	3	HSP20-like chaperones superfamily protein, response to heat stress
		17.8 kDa class I heat shock protein, HSP17.8	Q9LNW0	AT1G07400		0	3	HSP20-like chaperones superfamily protein, response to heat stress
		23.6 kDa heat shock protein, mitochondrial, HSP23.6	Q96331	AT4G25200		0	3	chaperone
		Myosin-14, XI-H	F4JM19	AT4G28710		0	3	motor protein,
		SKD1 shared interactors
		myosin-related, SYP41 interactor, TNO1	F4I9A1	AT1G24460		3	3	putative tethering factor,interacts with SYP41, vacuolar trafficking/HOPS
		14-3-3-like protein GF14 mu, GRF9	F4IP53	AT2G42590		3	3	PIN polarity establishment
		Aquaporin PIP1-1	P61837	AT3G61430		3	3	transmembrane water transport at PM, transport ESCRT-dependent
		Aquaporin PIP1-3	Q08733	AT1G01620		3	3	transmembrane water transport at PM
		Serine/threonine-protein phosphatase regulatory subunit A alpha isoform, RCN1	Q38845	AT1G25490		3	3	role in PIN polarity by regulation vesicle trafficking of PIN
		V-type proton ATPase subunit a3, VHA-a3	Q8W4S4	AT4G39080		3	3	vacuolar proton transport
		Protein VACUOLELESS1, VCL1	Q93VQ0	AT2G38020		3	3	CORVET/HOPS complex, late endosome to tonoplast transport/fusion
		Coatomer subunit delta	Q93Y22	AT5G05010		3	3	protein transport, COPI vesicles
		V-type proton ATPase subunit d1,VHA-d1	Q9LJI5	AT3G28710		3	3	ATPase, V0/A0 complex, subunit C/D
		AP-4 complex subunit mu, AP4M	Q9SB50	AT4G24550		3	3	clathrin adaptor complex, vacuolar sorting of storage proteins
		ADP-ribosylation factor 2-A	Q9M1P5	AT3G62290		3	2	(ADP-RIBOSYLATION FACTOR A1E, ARF GTPase family,vesicle coating/ uncoting function
		VPS18 homolog	F4IDS7	AT1G12470		3	2	Vps18,CORVET/HOPS complex, endosome to vacuole fusion
		Reticulon-like protein B5, RTNLB5	O82352	AT2G46170		3	2	ER-Golgi trafficking, vesicle formation and membrane morphogenesis
		Vacuolar protein sorting-associated protein 41 homolog, VPS41	P93043	AT1G08190		3	2	Vps41,HOPS complex, endosome to vacuole fusion
		14-3-3-like protein GF14 omega, GRF2	Q01525	AT1G78300		3	2	Golgi apparatus, plasma membrane, vacuole
		SEC13A homolog	Q9SRI1	AT3G01340		3	2	COPII vesicle budding, protein transport
		ISTL1	Q9XIC8	AT1G34220		3	2	Regulator of SKD1 activity, ESCRTIII associated
		Probable clathrin assembly protein	Q8S9J8	AT4G32285		2	3	adaptor protein , membrane trafficking
		Ubiquitin carboxyl-terminal hydrolase, UBP12	F4K3X1	AT5G06600		3	3	deubiquitination, involved in JA signaling and circadian clock regulation
		Calmodulin-binding transcription activator 5, CMTA5	O23463	AT4G16150		3	3	Calcium transcription activator
		60S ribosomal protein L10a-3, RPL10AC	P59231	AT5G22440		3	3	60S ribosomal protein L10A
		DEAD-box ATP-dependent RNA helicase 38, LOS4	Q93ZG7	AT3G53110		3	3	DEAD-box RNA Helicase, nuclear envelope and cytosol,mRNA export from nucleus
		30S ribosomal protein, putative	Q94K97	AT5G24490		3	3	30S ribosomal protein, putative
		DNA helicase, putative	Q9FJW0	AT5G67630		3	3	transcription
		Enhancer of mRNA-decapping protein 4,VARICOSE, VCS	Q9LTT8	AT3G13300		3	3	P-body, decapping	CML38, RBP45b
		DEK domain-containing chromatin associated protein	Q9SMM8	AT3G48710		3	3	GTP binding / RNA binding
		Small nuclear ribonucleoprotein F, SMF, RUXF	F4JPK5	AT4G30220		3	2	mRNA splicing
		DEAD-box ATP-dependent RNA helicase 56 A, UAP56A	F4JWF3	AT5G11170		3	2	RNA helicase, interact with mRNA export factors	CML38
		nuclear transport factor 2 (NTF2) family protein	F4K1Y4	AT5G60980		3	2	(RRM)-containing protein, nucleocytoplasmic transport	RBP45b, VPS2.2
		DEAD-box ATP-dependent RNA helicase 2, eIF4AIII	Q94A52	AT3G19760		3	2	RNA helicase,
		importin beta , putative	Q9FJD4	AT5G53480		3	2	protein import to nucleus
		Nucleosome assembly protein 1;3, NAP1;3	Q94K07	AT5G56950		2	3	nucleosome assembly
		RAN GTPase-activating protein 1, RANGAP1	Q9LE82	AT3G63130		2	3	RAN GTPase activator, involved in nuclear import
		DNAJ heat shock protein, putative	Q0WN54	AT1G80030		3	3	Molecular chaperone Hsp40/DnaJ family protein
		DnaJ protein ERDJ2B	F4JIN3	AT4G21180		3	3	DNAJ heat shock N-terminal domain-containing protein, protein folding
		Heat shock 70 kDa protein 14, HSP70-14	Q9S7C0	AT1G79930		3	3	protein folding/chaperone
		Chaperonin CPN60-like 1, mitochondrial, HSP60-2	F4IVR2	AT2G33210		3	3
		T-complex protein 1 subunit epsilon	O04450	AT1G24510		3	3	TCP-1 chaperonine	RBP45b
		Chaperone protein dnaJ 2, ATJ2	P42825	AT5G22060		3	3	chaperone, protein folding, response to heat
		T-complex protein 1 subunit gamma	Q84WV1	AT5G26360		3	3	TCP-1 chaperonine	CML38
		TCP-1/cpn60 chaperonin family protein	Q9M888	AT3G02530		3	3	TCP-1 chaperonine	CML38, RBP45b
		TCP-1 chaperonine, putative	Q94K05	AT3G03960		3	3	TCP-1 chaperonine	RBP45b
		T-complex protein 1 subunit delta	Q9LV21	AT3G18190		3	3	TCP-1 chaperonine	CML38, RBP45b
		TCP-1/cpn60 chaperonin family protein	Q9SF16	AT3G11830		3	3	TCP-1 chaperonine	CML38
		Zinc-metallopeptidase, peroxisomal, PXM16	O22941	AT2G41790		3	3	peptidase M16 family protein
		26S proteasome non-ATPase regulatory subunit 4 homolog, RPN10	P55034	AT4G38630		3	3	proteasome subunit, autophagy
		26S proteasome non-ATPase regulatory subunit 3 homolog A, RPN3A	Q9LNU4	AT1G20200		3	3	26S proteasom component
		26S protease regulatory subunit S10B homolog B, RPT4B	Q9MAK9	AT1G45000		3	3	26S proteasom component
		haloacid dehalogenase-like hydrolase family protein, chloroplastic	Q8VZ10	AT1G56500		3	3	thylakoid membrane protein
		Organellar oligopeptidase A, chloroplastic/mitochondrial, OOP	Q94AM1	AT5G65620		3	3	metalloprotease
		threonyl-tRNA synthetase, mitochondrion and chloroplast, EMB2761	F4IFC5	AT2G04842		3	3
		Magnesium-protoporphyrin IX monomethyl ester cyclase, chloroplastic, CRD1	F4J0U9	AT3G56940		3	3
		Clustered mitochondria protein homolog	F4J5S0	AT3G52140		3	3	tetratricopeptide repeat (TPR)-containing protein,
		1-deoxy-D-xylulose 5-phosphate reductoisomerase, chloroplastic, DXR	F4K7T6	AT5G62790		3	3	isopentenyl diphosphate biosynthetic process
		Biotin carboxylase, chloroplastic, CAC2	O04983	AT5G35360		3	3	fatty acid biosynthetic process	CML38
		NADPH-dependent thioredoxin reductase 3, NTRC	O22229	AT2G41680		3	3	cell redox homeostasis, chloroplast
		Phosphomethylpyrimidine synthase, chloroplastic, THIC	O82392	AT2G29630		3	3	thiamine biosynthesis
		Phosphoglycolate phosphatase 1B, chloroplastic, PGLP1B	P0DKC4	AT5G36790		3	3	Haloacid dehalogenase-like hydrolase (HAD) superfamily protein
		Thylakoid lumenal 19 kDa protein, chloroplastic	P82658	AT3G63540		3	3	calcium-ion binding, thylakoid
		ATP synthase protein MI25, AtMg00640	Q04613	ATMG00640		3	3	itochondrial ATP synthase
		dihydrolipoamide S-acetyltransferase, putative, mitochondrial	Q5M729	AT1G54220		3	3	pyruvate dehydrogenase
		Fe-S cluster assembly factor HCF101, chloroplastic,HCF101	Q6STH5	AT3G24430		3	3	chloroplast scaffold protein
		Monothiol glutaredoxin-S16, chloroplastic, GRXS16	Q8H7F6	AT2G38270		3	3	calcium transporter chloroplast
		Thioredoxin-like 2-2, chloroplastic	Q8LCT3	AT4G29670		3	3	cell redox homeostasis
		elongation factor P (EF-P) family protein, chloroplast,	Q8VZW6	AT3G08740		3	3	elongation factor chloroplast
		Chaperonin CPN60-like 2, mitochondrial, HSP60-3A	Q93ZM7	AT3G13860		3	3	chaperonin, putative
		Mitochondrial dicarboxylate/tricarboxylate transporter DTC	Q9C5M0	AT5G19760		3	3	mitochondrial carrier protein
		TIM-barrel signal transduction protein,chloroplast	Q9FJZ7	AT5G66420		3	3
		Magnesium-chelatase subunit ChlH, chloroplastic, GUN5	Q9FNB0	AT5G13630		3	3	magnesium chelatase, plastid-to-nucleus signal transduction.
		Translation factor GUF1 homolog, chloroplastic	Q9FNM5	AT5G08650		3	3	translation elongation
		Chaperonin 60 subunit beta 2, chloroplastic, CPN60B2	Q9LJE4	AT3G13470		3	3	chaperonin, putative
		Serine/threonine-protein kinase STN7, chloroplastic, STN7	Q9S713	AT1G68830		3	3	kinase/ protein kinase
		Alpha-glucan water dikinase 1, chloroplastic, SEX1	Q9SAC6	AT1G10760		3	3	starch metabolism/degradation
		Elongation factor Tu, mitochondrial, TUFA	Q9ZT91	AT4G02930		3	3		CML38
		Glyoxylate/succinic semialdehyde reductase 1	Q9LSV0	AT3G25530		3	3	phosphogluconate dehydrogenase
		Probable UTP--glucose-1-phosphate uridylyltransferase 2	Q9M9P3	AT3G03250		3	3	UDP-glucose pyrophosphorylase
		disease resistance protein (TIR-NBS class), putative, RLM3	Q9FT77	AT4G16990		3	3
		DNA damage-binding protein 1a, DDB1A	Q9M0V3	AT4G05420		3	3	DNA damage repair
			F4HZS8	AT1G22060		3	3
		S-adenosyl-L-methionine-dependent methyltransferases superfamily protein	Q9ZVU4	AT1G55450		3	3
		Phosphoinositide phospholipase C, PLC2	F4IX90	AT3G08510		3	3	phospholipase C, ER stress response
		pleckstrin homology (PH) domain-containing protein	F4JNE4	AT4G17140		3	3
		Myosin-6, MYA2	F4K7C5	AT5G43900		3	3
		TRANSDUCIN/WD40-2 PROTEIN, TWD40-2	F4KIH8	AT5G24710		3	3
		KINESIN LIGHT CHAIN-RELATED 1, KLCR1,	O81629	AT4G10840		3	3	microtubule, calcium sensing
		Myosin-5, XI-1	Q39160	AT1G17580		3	3	motor protein
		Cell division protein FtsZ homolog 1, chloroplastic, FTSZ1	Q42545	AT5G55280		3	3	cell cycle, chloroplast fission
		Phosphoenolpyruvate carboxylase 2, PPC2	Q5GM68	AT2G42600		3	3	carbon fixation	RBP45b
		Aldehyde dehydrogenase family 3 member F1, ALDH3F1	Q70E96	AT4G36250		3	3	aldehyde metabolic processes
		sodium/calcium exchanger family protein	Q8L636	AT1G53210		3	3	Calcium homeostasis
			Q8VZ74	AT5G66470		3	3
		MA3 domain-containing protein	Q8W4Q4	AT4G24800		3	3	MA3 domain-containing protein
		GDP-mannose 3,5-epimerase	Q93VR3	AT5G28840		3	3	L-ascorbic acid biosynthetic process
		Phosphomethylethanolamine N-methyltransferase, NMT2	Q944H0	AT1G48600		3	3	phosphatidylcholine biosynthetic process	CML38
		Multicopper oxidase LPR2	Q949X9	AT1G71040		3	3	copper ion binding
		Plasma membrane-associated cation-binding protein 1,PCAP1	Q96262	AT4G20260		3	3	plasmamebrane associated, binds calmodulin
		myosin heavy chain-related	Q9C7V7	AT1G64330		3	3
		6-phosphogluconate dehydrogenase, decarboxylating 3	Q9FWA3	AT3G02360		3	3	peroxisomal dehydrogenase	CML38
		6-phosphofructo-2-kinase/fructose-2,6-bisphosphatase, FKFBP	Q9MB58	AT1G07110		3	3	photosynthetic carbon metabolism
		Inosine-5-monophosphate dehydrogenase 2	Q9SA34	AT1G16350		3	3	aldolase TIM barrel protein	CML38
		Methylenetetrahydrofolate reductase 1, MTHFR1	Q9SE60	AT3G59970		3	3	methionine biosynthetic process
		Calnexin homolog 1, CNX1	P29402	AT5G61790		3	2	protein folding, calcium ion binding
		T-complex protein 1 subunit alpha, ATTCP-1	P28769	AT3G20050		3	2	TCP-1 chaperonine	CML38
		26S proteasome non-ATPase regulatory subunit 14 homolog	Q9LT08	AT5G23540		3	2	26S proteasome regulatory subunit, putative	CML38
		Puromycin-sensitive aminopeptidase	F4I3R4	AT1G63770		3	2	peptidase M1 family protein, proteolysis
			F4HNU6	AT1G06900		3	2	metalloendopeptidase, cytosol
		Proteasome subunit beta type,PBA1	F4JRY2	AT4G31300		3	2	plant caspase-3-like enzyme, ER-stress, apoptose
		26S proteasome non-ATPase regulatory subunit 8 homolog A, RPN12A	Q9SGW3	AT1G64520		3	2	ubiquitin mediated 26 proteasome degradation,
		Formate dehydrogenase, mitochondrial, FDH1	Q9S7E4	AT5G14780		3	2	NAD-dependent formate dehydrogenase
		Superoxide dismutase [Cu-Zn] 2, chloroplastic,CSD2	O78310	AT2G28190		3	2	zinc superoxide dismutase, choloroplast
		3-oxoacyl-[acyl-carrier-protein] reductase, chloroplastic	P33207	AT1G24360		3	2	fatty acid biosynthetic process, oxidation-reduction process
		Glucose-1-phosphate adenylyltransferase small subunit, chloroplastic, APS1	P55228	AT5G48300		3	2	glycogen biosynthetic process
		ATP-dependent Clp protease proteolytic subunit 4, chloroplastic, CLPP4	Q94B60	AT5G45390		3	2	caseinolytic protease, chloroplast
		Pentatricopeptide repeat-containing protein , mitochondrial	Q9C977	AT1G80270		3	2	mitochondrial RNA editing
		WEB family protein, chloroplastic	Q9LFE4	AT5G16730		3	2	microtubule-associated
		Peroxiredoxin-2F, mitochondrial, PRXIIF	Q9M7T0	AT3G06050		3	2	cell redox homeostasis
		Delta-aminolevulinic acid dehydratase 1, chloroplastic, HEMB1	Q9SFH9	AT1G69740		3	2	chlorophyll biosynthesis.
		CRS2-associated factor 1, chloroplastic, CAF1	Q9SL79	AT2G20020		3	2	RNA binding, mRNA processing in chloroplast
			F4HY33	AT1G21630		3	2	calcium-binding EF hand family protein
		NADP-dependent glyceraldehyde-3-phosphate dehydrogenase,ALDH11A3	F4INS6	AT2G24270		3	2	oxidation-reduction processes
		Serine hydroxymethyltransferase 4, SHM4	O23254	AT4G13930		3	2	L-serine metabolic process	CML38
		glutamate-tRNA ligase, putative	O82462	AT5G26710		3	2	glutamyl-tRNA aminoacylation
		Probable glycerol-3-phosphate acyltransferase 8,GPAT8	Q5XF03	AT4G00400		3	2	CDP-diacylglycerol biosynthetic process
		COP9 signalosome complex subunit 5b, CSN5B	Q8LAZ7	AT1G22920		3	2	COP9 signalosome,regulation of photomorphogensis, cell cycle
		Rhodanese-like/PpiC domain-containing protein 12	Q93WI0	AT5G19370		3	2	cytokinin response
		ABC transporter G family member 22, ABCG22	Q93YS4	AT5G06530		3	2	water transport
		Tetratricopeptide repeat (TPR)-like superfamily protein	Q93ZI7	AT5G35430		3	2
		ZKT	Q94BS2	AT1G55480		3	2	binding / protein binding
		Copper transport protein, ATX1	Q94BT9	AT1G66240		3	2	copper chaperone, metal ion homeostasis
		CBS domain-containing protein CBSCBSPB1	Q9FMV3	AT5G63490		3	2	integral membrane component
		BAK1-ASSOCIATING RECEPTOR-LIKE KINASE 1, BARK1	Q9LK43	AT3G23750		3	2	protein kinase family protein, cell surface receptor
		Fructose-1,6-bisphosphatase, cytosolic	Q9MA79	AT1G43670		3	2	carbon metabolism
		TARGETING PROTEIN FOR Xklp2, TPX2	Q9SJ62	AT2G35880		3	2	cytoplasm, nucleus, microbubule
		SOUL heme-binding family protein	Q9SHG8	AT1G17100		3	2	antioxidant pathway
		E3 ubiquitin-protein ligase, KEG	F4K3Z6	AT5G13530		2	3	RING E3 ligase, promotes ubiquitin dependent 26S proteasome pathway.
		26S proteasome non-ATPase regulatory subunit 12 homolog A, EMB2107	F4KFD7	AT5G09900		2	3	proteasome complex regulation
		Metacaspase-4, AMC4	O64517	AT1G79340		2	3	stress-induced programmed cell death (PCD), metacaspase
		Protochlorophyllide reductase C, chloroplastic, POR C	F4I2F8	AT1G03630		2	3	chlorophyll biosynthetic processes
		Glycine--tRNA ligase 1, mitochondrial, GLYRS-1	O23627	AT1G29880		2	3	glycine-tRNA ligase
		Aspartate aminotransferase, mitochondrial, ASP1	P46643	AT2G30970		2	3	biosynthetic process, mitochondrion
		Pyruvate dehydrogenase E1 component subunit alpha-2, mitochondrial, IAR4	Q8H1Y0	AT1G24180		2	3	acetyl-CoA biosynthetic process
		Developmentally-regulated G-protein 1,	Q9LQK0	AT1G17470		2	3	SMALL GTPase, associates with Heat Shock proteins and ribosomes
		photosystem II 5 kD protein	Q9SYE2	AT1G51400		2	3	photosynthesis
		Outer envelope pore protein 16-1, chloroplastic, OEP161	Q9ZV24	AT2G28900		2	3	protein transmembrane transporter, import into chloroplast stroma
			Q8VYF2	AT4G15790		2	3
		Phospholipase A I	F4HX14	AT1G61850		2	3	non-specific lipase
		Alanine--tRNA ligase, ALATS	F4I4Z2	AT1G50200		2	3	alanyl-tRNA aminoacylation	CML38
			F4IDE8	AT1G72640		2	3
		alpha/beta-Hydrolases superfamily protein	F4J447	AT3G23600		2	3	hydrolase activity
		2,3-bisphosphoglycerate-independent phosphoglycerate mutase 1, PGM1	O04499	AT1G09780		2	3	glucose catabolic process
		Aldehyde dehydrogenase family 2 member C4, ALDH2C4	Q56YU0	AT3G24503		2	3	oxidation-reduction process
		serine/threonine protein phosphatase 2A regulatory subunit B gamma, BGAMMA	Q8VZQ4	AT5G28900		2	3	Calcium-binding EF-hand family protein
		COP9 signalosome complex subunit 4, CSN4	Q8L5U0	AT5G42970		2	3	COP9 signalosome complex
		S-formylglutathione hydrolase, SFGH	Q8LAS8	AT2G41530		2	3	formaldehyde catabolic process
		Beta carbonic anhydrase 4, BCA4	Q94CE4	AT1G70410		2	3	regulation of stomatal movement
		Ferritin/ribonucleotide reductase-like family protein	Q94JV2	AT3G27050		2	3
		Peroxisome biogenesis protein 5, PEX5	Q9FMA3	AT5G56290		2	3	peroxisomal protein translocation
		Alpha-glucan phosphorylase 1, PHS1	Q9LIB2	AT3G29320		2	3	starch metabolism, plastidic
		Obg-like ATPase 1, ENGD-1	Q9SA73	AT1G30580		2	3	GTP binding, negativ regulator of salt stress response
